# Supplementary material for: The p97/VCP segregase is essential for arsenic-induced degradation of PML and PML-RARA
Source: J Cell Biol. 2023 Feb 28;222(4):e202201027. doi: 10.1083/jcb.202201027 (PMC10005898; doi:10.1083/jcb.202201027)
Supplement: Data S1 — shows T-test significant YFP-PML+ATO/WT U2OS+ATO. [file JCB_202201027_DataS1.xlsx]

## Sheet: Details
	Worksheet	Description			Accepted_Summary heading	Description
	Accepted_Summary	Abridged summary of the proteomics data			Human Protein Atlas PML body	Cross-referenced to gene lists in "ReferenceLists" sheet
	Normalization	Method for calculating normalization factors for each gel slice			Barroso-Gomila et al PML proximal protein
	Perseus_out	Output from perseus including zero-replaced LFQ values and statistical data			Human Protein Atlas Nucleolar
	ReferenceLists	Lists of Genes from external sources for comparison			Protein IDs	Iniprot IDs for the protein group
					Peptide counts (all)	Total peptides identified
					Peptide counts (unique)	Unique peptides identified
					Protein names	Protein names
					Gene names	Gene names
					Number of proteins	Number of proteins in the group
					Peptides	Highest peptide count among proteins in the group
					Unique peptides	Highest unique peptides count among proteins in the group
					Sequence coverage [%]	% or protein with identified sequence (All peptides)
					Unique sequence coverage [%]	% or protein with identified sequence (unique peptides)
					Mol. weight [kDa]	Predicted MW of leading protein
					Sequence length	Predicted sequence length of leading protein
					Q-value	Q-value
					Score	Andromeda score
					id	MaxQaunt group ID
					Sum Norm. LFQ WT-U2OS_01	Total normalized LFQ intensity for each sample by summation of intensities from all gel slices of that sample
					Sum Norm. LFQ WT-U2OS_02
					Sum Norm. LFQ WT-U2OS_03
					Sum Norm. LFQ WT-U2OS_04
					Sum Norm. LFQ WT-U2OS+ATO_01
					Sum Norm. LFQ WT-U2OS+ATO_02
					Sum Norm. LFQ WT-U2OS+ATO_03
					Sum Norm. LFQ WT-U2OS+ATO_04
					Sum Norm. LFQ PML_01
					Sum Norm. LFQ PML_02
					Sum Norm. LFQ PML_03
					Sum Norm. LFQ PML_04
					Sum Norm. LFQ PML+ATO_01
					Sum Norm. LFQ PML+ATO_02
					Sum Norm. LFQ PML+ATO_03
					Sum Norm. LFQ PML+ATO_04
					ZR_Sum Norm. LFQ WT-U2OS_01	Total normalized LFQ intensity for each smaple by summation of intensities from all gel slices of that sample. Zero values replaced in Perseus.
					ZR_Sum Norm. LFQ WT-U2OS_02
					ZR_Sum Norm. LFQ WT-U2OS_03
					ZR_Sum Norm. LFQ WT-U2OS_04
					ZR_Sum Norm. LFQ WT-U2OS+ATO_01
					ZR_Sum Norm. LFQ WT-U2OS+ATO_02
					ZR_Sum Norm. LFQ WT-U2OS+ATO_03
					ZR_Sum Norm. LFQ WT-U2OS+ATO_04
					ZR_Sum Norm. LFQ PML_01
					ZR_Sum Norm. LFQ PML_02
					ZR_Sum Norm. LFQ PML_03
					ZR_Sum Norm. LFQ PML_04
					ZR_Sum Norm. LFQ PML+ATO_01
					ZR_Sum Norm. LFQ PML+ATO_02
					ZR_Sum Norm. LFQ PML+ATO_03
					ZR_Sum Norm. LFQ PML+ATO_04
					T-test Significant WT U2OS (+/-ATO)	Met significance cutoffs in statistical comparisons
					T-test Significant YFP-PML (+/-ATO)
					T-test Significant YFP-PML/WT U2OS
					T-test Significant YFP-PML+ATO/WT U2OS+ATO
					Protein names	As above
					Gene name
					log2 WT-U2OS+ATO/ WT-U2OS-ATO	Log2 of the indicated intensity ratios
					log2 PML+ATO/ PML-ATO
					log2 PML/WT-U2OS
					log2 PML+ATO/ WT-U2OS+ATO
					-Log T-test p-value WT-U2OS +ATO/-ATO	-log 10 of the indicated p-values
					-Log T-test p-value PML +ATO/-ATO
					-Log T-test p-value PML/WT-U2OS (-ATO)
					-Log T-test p-value PML/WT-U2OS (+ATO)
					WT-U2OS +ATO/-ATO significant up or down	Indication of the enrichment or deenrichment of proteins defined as significantly differeing between samples for the indicated comparisons
					PML +ATO/-ATO significant up or down
					PML/WT-U2OS (-ATO) significant up or down
					PML/WT-U2OS (+ATO) significant up or down
					WT-U2OS +ATO/-ATO log10 int.	Log10 of the average protein intensity across all replicates of the indicated comparisons
					PML +ATO/-ATO log10 int.
					PML/WT-U2OS (-ATO) log10 int.
					PML/WT-U2OS (+ATO) log10 int.

## Sheet: Accepted_summary
Human Protein Atlas PML body	Barroso-Gomila et al PML proximal protein	Human Protein Atlas Nucleolar	Protein IDs	Peptide counts (all)	Peptide counts (unique)	Protein names	Gene names	Number of proteins	Peptides	Unique peptides	Sequence coverage [%]	Unique sequence coverage [%]	Mol. weight [kDa]	Sequence length	Q-value	Score	id	Sum Norm. LFQ WT-U2OS_01	Sum Norm. LFQ WT-U2OS_02	Sum Norm. LFQ WT-U2OS_03	Sum Norm. LFQ WT-U2OS_04	Sum Norm. LFQ WT-U2OS+ATO_01	Sum Norm. LFQ WT-U2OS+ATO_02	Sum Norm. LFQ WT-U2OS+ATO_03	Sum Norm. LFQ WT-U2OS+ATO_04	Sum Norm. LFQ PML_01	Sum Norm. LFQ PML_02	Sum Norm. LFQ PML_03	Sum Norm. LFQ PML_04	Sum Norm. LFQ PML+ATO_01	Sum Norm. LFQ PML+ATO_02	Sum Norm. LFQ PML+ATO_03	Sum Norm. LFQ PML+ATO_04	ZR_Sum Norm. LFQ WT-U2OS_01	ZR_Sum Norm. LFQ WT-U2OS_02	ZR_Sum Norm. LFQ WT-U2OS_03	ZR_Sum Norm. LFQ WT-U2OS_04	ZR_Sum Norm. LFQ WT-U2OS+ATO_01	ZR_Sum Norm. LFQ WT-U2OS+ATO_02	ZR_Sum Norm. LFQ WT-U2OS+ATO_03	ZR_Sum Norm. LFQ WT-U2OS+ATO_04	ZR_Sum Norm. LFQ PML_01	ZR_Sum Norm. LFQ PML_02	ZR_Sum Norm. LFQ PML_03	ZR_Sum Norm. LFQ PML_04	ZR_Sum Norm. LFQ PML+ATO_01	ZR_Sum Norm. LFQ PML+ATO_02	ZR_Sum Norm. LFQ PML+ATO_03	ZR_Sum Norm. LFQ PML+ATO_04
			Q9NRG9;F8VZ44;H3BU82;F8VUB6	17;14;9;6	17;14;9;6	Aladin	AAAS	4	17	17	49.5	49.5	59.573	546	0	144.56	3155	5.80205e+08	7.30064e+08	4.78761e+08	4.23111e+08	5.35852e+08	5.19953e+08	4.38348e+08	6.4134e+08	6.32226e+08	5.51811e+08	5.96327e+08	7.87366e+08	7.53621e+08	6.88269e+08	7.32124e+08	9.37674e+08	5.80204e+08	7.30065e+08	4.78761e+08	4.23111e+08	5.35852e+08	5.19953e+08	4.38348e+08	6.41341e+08	6.32226e+08	5.51811e+08	5.96327e+08	7.87365e+08	7.53621e+08	6.88269e+08	7.32123e+08	9.37675e+08
			Q5JTZ9	5	5	Alanine--tRNA ligase, mitochondrial	AARS2	1	5	5	9	9	107.34	985	0	13.046	2318	0	1.69312e+07	0	0	0	0	0	2.27486e+07	0	0	2.15236e+07	0	6.78994e+07	1.17165e+07	2.39914e+07	1.25069e+07	1.67163e+07	1.69312e+07	2.84595e+06	2.28572e+07	2.35711e+07	3.22629e+06	2.27428e+07	2.27486e+07	1.95465e+07	7.33398e+06	2.15236e+07	3.75788e+06	6.78994e+07	1.17165e+07	2.39914e+07	1.25069e+07
			Q9UDR5;F8WAH1;F8WE53	5;4;2	5;4;2	Alpha-aminoadipic semialdehyde synthase, mitochondrial;Lysine ketoglutarate reductase;Saccharopine dehydrogenase	AASS	3	5	5	8.9	8.9	102.13	926	0	10.705	3296	0	0	0	0	0	0	0	0	2.79972e+08	5.13525e+07	2.40575e+08	8.87508e+07	9.27653e+07	1.07924e+08	1.14682e+08	1.18815e+08	1.36396e+07	2.22772e+07	8.69983e+06	3.85029e+06	6.44257e+06	7.37404e+06	8.29349e+06	9.40994e+06	2.79972e+08	5.13525e+07	2.40575e+08	8.87507e+07	9.27652e+07	1.07924e+08	1.14682e+08	1.18815e+08
		+	Q9NY61;A0A087WWS8;A0A087WTH8;A0A087WW41	14;5;3;1	14;5;3;1	Protein AATF	AATF	4	14	14	35.9	35.9	63.132	560	0	167.79	3221	1.66755e+09	1.83879e+09	1.83235e+09	1.26142e+09	1.38449e+09	1.75454e+09	1.46102e+09	1.63779e+09	1.70418e+09	1.9903e+09	1.74377e+09	1.31066e+09	1.60169e+09	1.437e+09	1.60384e+09	2.13793e+09	1.66755e+09	1.83879e+09	1.83235e+09	1.26142e+09	1.38449e+09	1.75455e+09	1.46102e+09	1.63778e+09	1.70418e+09	1.9903e+09	1.74377e+09	1.31066e+09	1.60169e+09	1.437e+09	1.60384e+09	2.13793e+09
			Q9NRK6;Q9NUT2	8;1	7;0	ATP-binding cassette sub-family B member 10, mitochondrial	ABCB10	2	8	7	14	12.9	79.147	738	0	76.717	3156	5.98356e+07	0	0	0	6.19496e+07	6.48712e+07	6.24634e+07	0	9.50342e+07	8.58549e+07	8.36275e+07	8.1378e+07	6.77284e+07	9.18123e+07	9.3368e+07	1.07257e+08	5.98356e+07	8.68625e+06	3.29746e+07	3.15119e+07	6.19496e+07	6.48713e+07	6.24634e+07	1.26422e+07	9.50342e+07	8.58548e+07	8.36275e+07	8.1378e+07	6.77284e+07	9.18123e+07	9.3368e+07	1.07257e+08
			O75027;B4DGL8;A0A2R8Y473;A0A087WW65;E9PJR8;A0A2R8YF35;A0A2R8Y3N2;E9PNQ5	11;10;9;9;2;1;1;1	11;10;9;9;2;1;1;1	ATP-binding cassette sub-family B member 7, mitochondrial	ABCB7	8	11	11	20.5	20.5	82.64	752	0	25.377	1257	5.55817e+07	7.78755e+07	5.76754e+07	8.4864e+07	0	0	9.61822e+07	3.12667e+07	1.0824e+08	1.36702e+08	1.24848e+08	1.37837e+08	1.4638e+08	1.43518e+08	1.8458e+08	2.3219e+08	5.55817e+07	7.78755e+07	5.76755e+07	8.4864e+07	1.98639e+07	1.16533e+07	9.61822e+07	3.12667e+07	1.0824e+08	1.36702e+08	1.24848e+08	1.37837e+08	1.4638e+08	1.43518e+08	1.8458e+08	2.3219e+08
			P28288;A0A3B3ITW3	28;3	28;3	ATP-binding cassette sub-family D member 3	ABCD3	2	28	28	39.9	39.9	75.475	659	0	159.92	1625	7.7803e+08	9.77519e+08	7.73101e+08	6.81413e+08	7.21752e+08	1.26183e+09	4.87471e+08	6.64012e+08	1.73096e+09	1.38241e+09	1.96944e+09	1.51737e+09	1.86238e+09	1.71634e+09	2.034e+09	2.70282e+09	7.78031e+08	9.77519e+08	7.73101e+08	6.81413e+08	7.21753e+08	1.26182e+09	4.87471e+08	6.64012e+08	1.73095e+09	1.38241e+09	1.96944e+09	1.51737e+09	1.86238e+09	1.71634e+09	2.03401e+09	2.70282e+09
			Q8NE71;H0YGW7;Q5STZ8;A0A0G2JIC2;F5GYK6	10;8;3;2;1	10;8;3;2;1	ATP-binding cassette sub-family F member 1	ABCF1	5	10	10	19.5	19.5	95.925	845	0	31.053	2655	1.32689e+08	1.75893e+08	1.02943e+08	1.07859e+08	1.27989e+08	1.39302e+08	1.90658e+08	1.58064e+08	1.46355e+08	1.57213e+08	1.94433e+08	1.33569e+08	2.0726e+08	1.90035e+08	3.19427e+08	2.29336e+08	1.32689e+08	1.75893e+08	1.02943e+08	1.07859e+08	1.27989e+08	1.39302e+08	1.90658e+08	1.58064e+08	1.46355e+08	1.57213e+08	1.94433e+08	1.33569e+08	2.0726e+08	1.90035e+08	3.19427e+08	2.29336e+08
			Q9UG63;C9JHK9;C9JZV3	10;3;3	10;3;3	ATP-binding cassette sub-family F member 2	ABCF2	3	10	10	21.2	21.2	71.289	623	0	24.072	3305	8.15151e+07	8.43414e+07	1.0018e+08	1.03526e+08	9.0597e+07	7.40786e+07	7.77712e+07	5.14018e+07	2.39573e+08	2.72451e+08	2.05437e+08	1.98345e+08	2.40576e+08	2.69797e+08	2.17554e+08	2.43829e+08	8.15152e+07	8.43413e+07	1.0018e+08	1.03526e+08	9.0597e+07	7.40786e+07	7.77712e+07	5.14018e+07	2.39573e+08	2.72451e+08	2.05437e+08	1.98345e+08	2.40576e+08	2.69797e+08	2.17554e+08	2.43829e+08
		+	Q9NUQ8	3	3	ATP-binding cassette sub-family F member 3	ABCF3	1	3	3	6.2	6.2	79.744	709	0	7.9155	3177	0	0	0	0	0	0	0	0	1.11476e+08	0	4.11107e+08	1.47578e+08	1.05135e+08	1.41492e+08	9.97906e+07	1.17048e+08	1.61422e+07	6.93001e+06	9.28714e+06	1.43253e+07	1.84386e+07	1.00195e+07	2.98016e+07	5.70579e+06	1.11476e+08	5.19746e+06	4.11107e+08	1.47578e+08	1.05135e+08	1.41492e+08	9.97906e+07	1.17048e+08
			Q8N2K0;I3L294;Q5T712;I3L440;I3L380;I3L1V0	4;2;2;1;1;1	4;2;2;1;1;1	Monoacylglycerol lipase ABHD12	ABHD12	6	4	4	13.3	13.3	45.096	398	0	9.9625	2600	1.21688e+08	7.23352e+07	1.08976e+08	1.03388e+08	9.6266e+07	6.80902e+07	1.23426e+08	1.12082e+08	8.36046e+07	8.68402e+07	1.55832e+08	7.26175e+07	1.02431e+08	1.04552e+08	1.02517e+08	0	1.21688e+08	7.23353e+07	1.08976e+08	1.03388e+08	9.6266e+07	6.80902e+07	1.23426e+08	1.12082e+08	8.36046e+07	8.68402e+07	1.55832e+08	7.26175e+07	1.02431e+08	1.04552e+08	1.02517e+08	1.3946e+07
			F8W8M4;A0A0A0MRL6;O14639;A0A3B3IS55	62;62;61;60	23;23;22;21	Actin-binding LIM protein 1	ABLIM1	4	62	23	82.6	38.9	81.104	718	0	323.31	112	1.5541e+10	1.866e+10	1.71278e+10	1.50253e+10	1.62102e+10	1.35389e+10	1.23567e+10	1.40074e+10	1.32994e+10	1.38172e+10	1.13801e+10	1.10072e+10	1.05108e+10	9.45606e+09	8.80646e+09	9.32191e+09	1.5541e+10	1.866e+10	1.71278e+10	1.50253e+10	1.62102e+10	1.35389e+10	1.23567e+10	1.40074e+10	1.32994e+10	1.38172e+10	1.13801e+10	1.10072e+10	1.05108e+10	9.45606e+09	8.80646e+09	9.3219e+09
			J3QSX6	40	1		ABLIM1	1	40	1	76.6	4.5	46.07	401	0	6.7822	1041	7.20498e+08	6.53717e+08	2.29081e+09	6.90266e+08	8.55992e+08	4.56882e+08	7.57508e+08	6.41846e+08	4.59381e+08	5.28196e+08	5.29437e+08	6.52978e+08	6.86088e+08	3.18865e+08	1.73673e+08	3.26634e+08	7.20497e+08	6.53717e+08	2.29081e+09	6.90266e+08	8.55992e+08	4.56882e+08	7.57508e+08	6.41845e+08	4.5938e+08	5.28197e+08	5.29437e+08	6.52978e+08	6.86088e+08	3.18865e+08	1.73673e+08	3.26634e+08
			Q6H8Q1;F5GYR0;D6RAL0	8;7;4	8;7;4	Actin-binding LIM protein 2	ABLIM2	3	8	8	22.1	22.1	67.812	611	0	14.413	2394	0	0	0	0	0	0	0	0	7.21012e+07	1.1572e+08	0	5.95825e+07	6.4975e+07	6.00681e+07	5.09642e+07	6.05959e+07	9.25059e+06	1.12121e+07	6.86524e+06	1.33034e+07	1.59252e+07	2.41325e+07	8.3407e+06	2.02431e+07	7.21012e+07	1.1572e+08	1.42675e+07	5.95825e+07	6.4975e+07	6.00682e+07	5.09642e+07	6.0596e+07
			P42765;A0A0B4J2A4;K7EME0;K7EJB1;K7EJ68;K7ER88	28;25;19;2;2;1	28;25;19;2;2;1	3-ketoacyl-CoA thiolase, mitochondrial	ACAA2	6	28	28	70.8	70.8	41.924	397	0	323.31	1722	6.18482e+09	6.4308e+09	6.1727e+09	6.00184e+09	5.65299e+09	6.221e+09	6.30784e+09	7.31642e+09	4.95621e+09	5.29295e+09	4.79964e+09	6.31166e+09	5.04778e+09	5.19654e+09	6.20656e+09	5.67404e+09	6.18482e+09	6.4308e+09	6.1727e+09	6.00184e+09	5.65299e+09	6.221e+09	6.30783e+09	7.31642e+09	4.95621e+09	5.29295e+09	4.79964e+09	6.31165e+09	5.04778e+09	5.19653e+09	6.20656e+09	5.67404e+09
			B7Z9I1;Q5T4U5;P11310;H0YDT5;E9PJM9;E9PRX4	14;14;14;3;2;1	14;14;14;3;2;1	Medium-chain specific acyl-CoA dehydrogenase, mitochondrial	ACADM	6	14	14	44.9	44.9	42.426	385	0	127.13	457	6.43114e+08	6.23395e+08	6.51578e+08	6.46622e+08	7.13e+08	6.33738e+08	8.3194e+08	5.9364e+08	8.12852e+08	1.13519e+09	9.79794e+08	1.21369e+09	1.1216e+09	1.17948e+09	1.09085e+09	1.20521e+09	6.43114e+08	6.23395e+08	6.51578e+08	6.46623e+08	7.13e+08	6.33738e+08	8.3194e+08	5.9364e+08	8.12852e+08	1.13519e+09	9.79794e+08	1.21369e+09	1.1216e+09	1.17948e+09	1.09085e+09	1.20521e+09
			P24752;H0YEL7;E9PRQ6;E9PKF3	22;8;7;2	22;8;7;2	Acetyl-CoA acetyltransferase, mitochondrial	ACAT1	4	22	22	59	59	45.199	427	0	135.11	1600	2.16026e+09	1.85202e+09	1.92895e+09	2.06151e+09	2.37714e+09	1.89526e+09	1.85092e+09	2.1059e+09	2.90333e+09	2.99284e+09	3.04444e+09	3.15868e+09	2.90694e+09	2.95038e+09	3.85894e+09	4.09274e+09	2.16025e+09	1.85202e+09	1.92896e+09	2.06151e+09	2.37714e+09	1.89526e+09	1.85092e+09	2.1059e+09	2.90334e+09	2.99284e+09	3.04444e+09	3.15868e+09	2.90694e+09	2.95038e+09	3.85894e+09	4.09274e+09
			R4GNJ5;A0A3F2YNW4;A0A0C4DGT6;Q96AP0	4;4;4;4	4;4;4;4	Adrenocortical dysplasia protein homolog	ACD	4	4	4	10.6	10.6	47.12	442	0	9.2969	184	2.94883e+07	3.47258e+07	0	3.19031e+07	3.05559e+07	3.23648e+07	3.28121e+07	3.2662e+07	0	0	0	2.33378e+07	0	0	0	2.01572e+07	2.94883e+07	3.47259e+07	1.18194e+07	3.19031e+07	3.05559e+07	3.23648e+07	3.28121e+07	3.2662e+07	8.27964e+06	1.46523e+07	2.74888e+07	2.33378e+07	1.48316e+07	1.67197e+07	3.26528e+07	2.01572e+07
			S4R3H4;E7EQT4;Q9UKV3;G3V3B0;G3V3T3;A0A087WYN3	40;39;39;20;3;1	40;39;39;20;3;1	Apoptotic chromatin condensation inducer in the nucleus	ACIN1	6	40	40	42.9	42.9	145.44	1283	0	189.86	3595	1.62762e+09	2.12251e+09	1.88413e+09	1.63113e+09	1.64742e+09	1.54932e+09	1.68703e+09	1.88063e+09	1.04142e+09	1.12341e+09	1.25288e+09	1.08687e+09	1.38894e+09	1.00039e+09	1.04625e+09	9.87043e+08	1.62762e+09	2.12251e+09	1.88413e+09	1.63113e+09	1.64742e+09	1.54932e+09	1.68703e+09	1.88063e+09	1.04142e+09	1.12341e+09	1.25288e+09	1.08687e+09	1.38894e+09	1.00039e+09	1.04625e+09	9.87043e+08
			P53396;K7ESG8;K7EIE7	17;4;1	17;4;1	ATP-citrate synthase	ACLY	3	17	17	21.7	21.7	120.84	1101	0	39.783	1817	1.09624e+08	8.61424e+07	1.09249e+08	1.18071e+08	1.18772e+08	1.044e+08	9.39566e+07	1.12204e+08	1.77675e+08	1.39259e+08	1.65365e+08	1.62174e+08	1.18539e+08	1.72282e+08	1.5544e+08	1.6966e+08	1.09624e+08	8.61424e+07	1.09249e+08	1.18071e+08	1.18772e+08	1.044e+08	9.39566e+07	1.12204e+08	1.77675e+08	1.39259e+08	1.65365e+08	1.62174e+08	1.18539e+08	1.72282e+08	1.5544e+08	1.6966e+08
			A2A274;Q99798	29;29	29;29	Aconitate hydratase, mitochondrial	ACO2	2	29	29	45.7	45.7	87.819	805	0	135.26	359	1.4333e+09	1.93846e+09	1.31927e+09	9.80647e+08	9.60748e+08	1.35098e+09	1.88186e+09	1.54002e+09	3.04469e+08	3.84397e+08	3.31334e+08	4.12444e+08	3.7491e+08	3.55806e+08	6.04103e+08	4.55296e+08	1.4333e+09	1.93846e+09	1.31927e+09	9.80648e+08	9.60748e+08	1.35098e+09	1.88186e+09	1.54002e+09	3.04469e+08	3.84397e+08	3.31334e+08	4.12444e+08	3.7491e+08	3.55806e+08	6.04103e+08	4.55296e+08
			A0A087X0W7;A0A087WT95;Q86TX2;P49753;G3V4F2;A0A2R8Y7H3	7;6;6;6;5;2	7;6;6;6;5;2	Acyl-coenzyme A thioesterase 1;Acyl-coenzyme A thioesterase 2, mitochondrial	ACOT2;ACOT1	6	7	7	21.1	21.1	46.292	421	0	16.093	84	1.85088e+08	1.58515e+08	2.09682e+08	1.10532e+08	1.33373e+08	1.00758e+08	1.81836e+08	1.42236e+08	1.32042e+08	1.2266e+08	1.19382e+08	1.55167e+08	1.51913e+08	2.28117e+08	1.7363e+08	2.30202e+08	1.85088e+08	1.58515e+08	2.09682e+08	1.10532e+08	1.33373e+08	1.00758e+08	1.81836e+08	1.42236e+08	1.32042e+08	1.2266e+08	1.19382e+08	1.55167e+08	1.51913e+08	2.28117e+08	1.7363e+08	2.30202e+08
			Q9Y305;H7C5Q2;C9J7L8	21;14;6	21;14;6	Acyl-coenzyme A thioesterase 9, mitochondrial	ACOT9	3	21	21	50.6	50.6	49.901	439	0	86.849	3426	1.36427e+09	1.60109e+09	1.01438e+09	1.74518e+09	2.06433e+09	1.5458e+09	1.34957e+09	2.49904e+09	9.38549e+08	1.60947e+09	8.22321e+08	6.51678e+08	1.51669e+09	1.50824e+09	8.43802e+08	1.39135e+09	1.36427e+09	1.60109e+09	1.01438e+09	1.74518e+09	2.06433e+09	1.5458e+09	1.34957e+09	2.49904e+09	9.38549e+08	1.60947e+09	8.22321e+08	6.51678e+08	1.51669e+09	1.50824e+09	8.43802e+08	1.39135e+09
		+	Q15067;K7ELT1;I3L0T4;I3L2U4;K7ENF1;K7ESC7	7;3;3;2;1;1	7;3;3;2;1;1	Peroxisomal acyl-coenzyme A oxidase 1	ACOX1	6	7	7	25.8	25.8	74.423	660	0	18.25	2207	5.32781e+09	6.23218e+09	8.51262e+09	5.54385e+09	5.57544e+09	6.86474e+09	3.74898e+09	6.69587e+09	1.80874e+09	1.39685e+09	2.55525e+09	0	1.4292e+09	3.88995e+09	2.77569e+09	1.731e+09	5.3278e+09	6.23218e+09	8.51261e+09	5.54385e+09	5.57544e+09	6.86475e+09	3.74898e+09	6.69587e+09	1.80874e+09	1.39685e+09	2.55526e+09	1.99121e+07	1.4292e+09	3.88995e+09	2.77569e+09	1.731e+09
			E7EPM6;P33121;B7Z3Z9;D6RER0;H0Y9Z9;H0Y9U7;D6RG07	7;7;6;4;2;2;1	7;7;6;4;2;2;1	Long-chain-fatty-acid--CoA ligase 1	ACSL1	7	7	7	13.1	13.1	74.281	664	0	14.495	658	0	0	0	0	0	6.04919e+07	0	0	9.36844e+07	1.00004e+08	8.98455e+07	8.22805e+07	1.13119e+08	1.06194e+08	1.12926e+08	1.09375e+08	1.53518e+07	1.05226e+07	8.94541e+06	3.95705e+06	5.44243e+06	6.04919e+07	8.60806e+06	9.29214e+06	9.36843e+07	1.00004e+08	8.98455e+07	8.22805e+07	1.13119e+08	1.06194e+08	1.12926e+08	1.09375e+08
		+	O95573;F5GWH2	33;3	29;3	Long-chain-fatty-acid--CoA ligase 3	ACSL3	2	33	29	57.2	52.1	80.419	720	0	120.45	1357	2.73508e+09	3.04734e+09	2.98893e+09	2.12479e+09	2.60704e+09	2.60323e+09	2.23725e+09	3.14385e+09	1.28229e+09	1.53885e+09	1.21863e+09	1.92363e+09	1.56376e+09	1.88104e+09	1.92455e+09	1.58243e+09	2.73508e+09	3.04734e+09	2.98893e+09	2.12479e+09	2.60704e+09	2.60322e+09	2.23725e+09	3.14385e+09	1.28229e+09	1.53885e+09	1.21863e+09	1.92364e+09	1.56376e+09	1.88105e+09	1.92455e+09	1.58243e+09
			O60488;H0Y9A0;D6RF95;D6RFW9;D6RDA8;D6RD96	31;7;5;3;3;3	27;7;5;3;3;3	Long-chain-fatty-acid--CoA ligase 4	ACSL4	6	31	27	50.5	45.3	79.187	711	0	127.98	1232	2.00026e+08	2.18359e+08	2.76446e+08	1.7452e+08	1.9757e+08	1.76849e+08	1.8651e+08	2.02962e+08	5.91859e+08	7.68753e+08	5.77217e+08	5.95686e+08	8.00509e+08	7.44446e+08	7.1214e+08	7.33576e+08	2.00026e+08	2.18359e+08	2.76446e+08	1.7452e+08	1.9757e+08	1.76849e+08	1.8651e+08	2.02962e+08	5.91859e+08	7.68753e+08	5.77218e+08	5.95686e+08	8.0051e+08	7.44446e+08	7.12141e+08	7.33576e+08
			P68133;P68032;P63267;P62736;A6NL76;F8WB63;B8ZZJ2;C9JFL5;F6UVQ4;F6QUT6	28;28;24;24;22;12;12;12;12;12	6;6;3;3;5;2;2;2;2;2	Actin, alpha skeletal muscle;Actin, alpha cardiac muscle 1;Actin, gamma-enteric smooth muscle;Actin, aortic smooth muscle	ACTA1;ACTC1;ACTG2;ACTA2	10	28	6	38.7	11.7	42.051	377	0	131.37	1913	1.90253e+10	1.22194e+10	3.70192e+10	2.16299e+10	1.1514e+10	2.44238e+10	1.19557e+10	1.78297e+10	8.42589e+09	1.35767e+10	1.58991e+10	4.15582e+09	1.12888e+10	9.19403e+09	4.44505e+09	1.00385e+09	1.90253e+10	1.22195e+10	3.70192e+10	2.16299e+10	1.1514e+10	2.44239e+10	1.19557e+10	1.78297e+10	8.4259e+09	1.35767e+10	1.58991e+10	4.15581e+09	1.12888e+10	9.19402e+09	4.44505e+09	1.00385e+09
			P63261;I3L3I0;I3L1U9;I3L4N8;I3L3R2;K7EM38;J3KT65	49;28;28;26;18;16;16	1;1;1;1;1;1;1	Actin, cytoplasmic 2;Actin, cytoplasmic 2, N-terminally processed	ACTG1	7	49	1	92.3	4.5	41.792	375	0	323.31	1910	1.64542e+11	1.65269e+11	1.76716e+11	1.65637e+11	1.7065e+11	1.86904e+11	1.71317e+11	1.66326e+11	1.20084e+11	1.37995e+11	1.44409e+11	1.31891e+11	1.17762e+11	1.29347e+11	1.23173e+11	1.54552e+11	1.64542e+11	1.65269e+11	1.76716e+11	1.65637e+11	1.7065e+11	1.86904e+11	1.71317e+11	1.66326e+11	1.20084e+11	1.37995e+11	1.44409e+11	1.31891e+11	1.17762e+11	1.29347e+11	1.23173e+11	1.54552e+11
			O96019;H7C5S0;C9JQT2;O94805	11;3;2;1	11;3;2;1	Actin-like protein 6A	ACTL6A	4	11	11	32.9	32.9	47.46	429	0	120.64	1382	4.79854e+08	5.59929e+08	5.43852e+08	6.75148e+08	5.05503e+08	5.81386e+08	8.02261e+08	6.1466e+08	5.93336e+08	5.7255e+08	6.37322e+08	6.62533e+08	5.17722e+08	6.24768e+08	6.98904e+08	9.52258e+08	4.79855e+08	5.59929e+08	5.43852e+08	6.75147e+08	5.05503e+08	5.81386e+08	8.02261e+08	6.14661e+08	5.93337e+08	5.7255e+08	6.37322e+08	6.62533e+08	5.17722e+08	6.24768e+08	6.98903e+08	9.52257e+08
			P12814;H9KV75;G3V2N5;G3V2W4;H7C5W8;P35609;H0YJW3;Q08043;H0YJ11;G3V2X9;A0A087WSZ2;G3V5M4;F6THM6;G3V2E8;G3V380	94;79;30;28;25;23;18;18;14;12;12;8;8;4;3	60;52;18;17;21;4;14;2;11;5;2;4;2;1;3	Alpha-actinin-1	ACTN1	15	94	60	88.5	70.4	103.06	892	0	323.31	1509	1.91933e+10	1.83773e+10	1.82199e+10	1.33072e+10	1.93119e+10	1.80144e+10	1.5536e+10	1.80621e+10	1.2697e+10	1.27154e+10	1.10309e+10	1.03109e+10	1.22274e+10	1.12413e+10	1.28887e+10	1.16815e+10	1.91933e+10	1.83773e+10	1.82199e+10	1.33072e+10	1.93119e+10	1.80145e+10	1.5536e+10	1.80621e+10	1.2697e+10	1.27155e+10	1.10309e+10	1.03109e+10	1.22274e+10	1.12413e+10	1.28887e+10	1.16815e+10
			O43707;F5GXS2;H7C144;K7EP19;D6RH00	84;39;25;8;2	38;29;21;2;0	Alpha-actinin-4	ACTN4	5	84	38	76.3	43.6	104.85	911	0	294.53	1205	2.17045e+09	2.18021e+09	2.05936e+09	1.61511e+09	2.3816e+09	2.17503e+09	2.18464e+09	2.70175e+09	1.81026e+09	1.87921e+09	1.61419e+09	1.61881e+09	1.61836e+09	1.33124e+09	2.0501e+09	1.92782e+09	2.17045e+09	2.18021e+09	2.05936e+09	1.61511e+09	2.3816e+09	2.17503e+09	2.18464e+09	2.70175e+09	1.81025e+09	1.87921e+09	1.61419e+09	1.61881e+09	1.61836e+09	1.33123e+09	2.0501e+09	1.92782e+09
			P61163;R4GMT0;A0A1B0GVS3;P42025	10;8;6;3	10;8;6;3	Alpha-centractin	ACTR1A	4	10	10	43.6	43.6	42.613	376	0	72.093	1867	6.94981e+08	5.61161e+08	4.77221e+08	7.15361e+08	1.00668e+09	6.20329e+08	7.95904e+08	6.0538e+08	1.1931e+09	1.21952e+09	1.20563e+09	1.55593e+09	1.3457e+09	1.46059e+09	1.3816e+09	7.52933e+08	6.94981e+08	5.61162e+08	4.77222e+08	7.1536e+08	1.00668e+09	6.20329e+08	7.95904e+08	6.0538e+08	1.1931e+09	1.21952e+09	1.20563e+09	1.55593e+09	1.3457e+09	1.46059e+09	1.3816e+09	7.52934e+08
			P61160;F5H6T1	7;6	7;6	Actin-related protein 2	ACTR2	2	7	7	25.9	25.9	44.76	394	0	22.932	1866	1.34967e+08	1.60438e+08	1.51273e+08	1.44605e+08	1.47377e+08	1.25536e+08	1.32981e+08	1.46636e+08	1.87972e+08	1.77387e+08	2.26392e+08	1.53946e+08	1.60946e+08	2.1049e+08	1.74162e+08	1.98576e+08	1.34967e+08	1.60438e+08	1.51273e+08	1.44605e+08	1.47377e+08	1.25536e+08	1.32981e+08	1.46636e+08	1.87972e+08	1.77387e+08	2.26392e+08	1.53946e+08	1.60946e+08	2.1049e+08	1.74162e+08	1.98576e+08
			P61158;B4DXW1;F8WDR7;F8WEW2;F8WE84;Q9P1U1;A0A0A0MTI9;H7C4J1;C9IZN3;Q9C0K3	12;10;3;2;2;2;1;1;1;1	12;10;3;2;2;2;1;1;1;1	Actin-related protein 3	ACTR3	10	12	12	38.5	38.5	47.371	418	0	117.03	1865	5.1366e+08	4.70659e+08	5.53679e+08	4.93802e+08	5.71875e+08	5.25134e+08	5.19737e+08	4.33989e+08	5.01437e+08	5.33621e+08	4.97667e+08	4.41214e+08	4.77123e+08	6.03106e+08	6.15032e+08	6.97493e+08	5.1366e+08	4.70659e+08	5.53679e+08	4.93802e+08	5.71875e+08	5.25134e+08	5.19736e+08	4.33989e+08	5.01438e+08	5.33621e+08	4.97666e+08	4.41214e+08	4.77123e+08	6.03106e+08	6.15032e+08	6.97493e+08
			Q9H981;H0Y849	3;1	3;1	Actin-related protein 8	ACTR8	2	3	3	6.2	6.2	70.483	624	0	4.4246	3095	2.72669e+07	0	0	0	2.32268e+07	0	0	2.74084e+07	2.08611e+07	2.86475e+07	2.356e+07	2.56203e+07	0	1.95242e+07	0	2.32082e+07	2.72669e+07	1.78892e+07	9.96406e+06	2.82656e+07	2.32268e+07	1.13443e+07	1.50009e+07	2.74084e+07	2.08611e+07	2.86475e+07	2.356e+07	2.56203e+07	1.43121e+07	1.95241e+07	1.44987e+07	2.32082e+07
		+	P55265;A0A3B3IRQ9;H0YCK3;A0A3B3ISX1;A0A3B3ITG9;A0A3B3ISU1	51;47;47;26;19;7	51;47;47;26;19;7	Double-stranded RNA-specific adenosine deaminase	ADAR	6	51	51	45.4	45.4	136.06	1226	0	197.62	1839	1.23979e+09	1.29249e+09	1.14036e+09	1.06931e+09	1.33183e+09	1.21568e+09	1.0815e+09	1.38887e+09	1.75319e+09	1.5228e+09	1.69121e+09	1.75428e+09	1.71504e+09	1.80898e+09	1.90681e+09	1.5833e+09	1.23979e+09	1.29249e+09	1.14036e+09	1.06931e+09	1.33183e+09	1.21568e+09	1.0815e+09	1.38887e+09	1.7532e+09	1.5228e+09	1.69121e+09	1.75428e+09	1.71504e+09	1.80898e+09	1.90681e+09	1.5833e+09
			Q96D53;M0R001;M0R011;M0R3F7;M0R362;M0R0L2;M0QZZ2;M0R2F4;M0R307;M0R0F4;M0R340	18;7;6;3;2;2;2;1;1;1;1	18;7;6;3;2;2;2;1;1;1;1	AarF domain-containing protein kinase 4	ADCK4	11	18	18	48	48	60.069	544	0	58.42	2817	3.17475e+08	2.70524e+08	2.3343e+08	2.378e+08	1.71005e+08	2.92653e+08	3.32281e+08	2.97503e+08	3.84993e+08	4.49042e+08	3.29597e+08	3.0023e+08	2.82545e+08	4.43083e+08	4.02587e+08	4.16789e+08	3.17475e+08	2.70524e+08	2.3343e+08	2.378e+08	1.71005e+08	2.92653e+08	3.32281e+08	2.97503e+08	3.84993e+08	4.49042e+08	3.29597e+08	3.0023e+08	2.82545e+08	4.43083e+08	4.02587e+08	4.16789e+08
			E7EV99;E7ENY0;P35611;A0A0A0MSR2;H0Y9H2;D6RF25;D6RJE2;D6RAH3;H0YFD8;H0YG19;P35612	12;12;12;7;7;5;3;3;2;1;1	12;12;12;7;7;5;3;3;2;1;1	Alpha-adducin	ADD1	11	12	12	24.4	24.4	70.055	632	0	28.078	655	3.40798e+07	3.0679e+07	3.88486e+07	1.75728e+07	2.88527e+07	4.13539e+07	2.72099e+07	3.2731e+07	6.97214e+07	9.05785e+07	6.38076e+07	6.14619e+07	9.34668e+07	8.21812e+07	5.7731e+07	9.92859e+07	3.40798e+07	3.0679e+07	3.88486e+07	1.75728e+07	2.88527e+07	4.13539e+07	2.72099e+07	3.2731e+07	6.97214e+07	9.05785e+07	6.38076e+07	6.14619e+07	9.34668e+07	8.21812e+07	5.7731e+07	9.92858e+07
			Q9UEY8	13	13	Gamma-adducin	ADD3	1	13	13	39.8	39.8	79.154	706	0	103.46	3302	4.84753e+08	5.76239e+08	5.03105e+08	4.52196e+08	5.58067e+08	5.00137e+08	6.00472e+08	3.90139e+08	7.00607e+08	3.15513e+08	6.67822e+08	5.32145e+08	9.04656e+08	1.01038e+09	1.00108e+09	8.865e+08	4.84752e+08	5.76239e+08	5.03104e+08	4.52196e+08	5.58067e+08	5.00137e+08	6.00472e+08	3.90139e+08	7.00607e+08	3.15513e+08	6.67822e+08	5.32145e+08	9.04656e+08	1.01038e+09	1.00108e+09	8.865e+08
			Q9H2P0;A0A2R8Y6X0;A0A2R8Y469;E9PQK8;A0A2R8YCL6	58;44;11;9;3	58;44;11;9;3	Activity-dependent neuroprotector homeobox protein	ADNP	5	58	58	61.3	61.3	123.56	1102	0	278.93	3057	2.31325e+09	2.20974e+09	2.0576e+09	2.57543e+09	2.06634e+09	1.71799e+09	1.65775e+09	1.89923e+09	1.73448e+09	1.48662e+09	1.58271e+09	1.75098e+09	1.43364e+09	1.31358e+09	1.1929e+09	1.18801e+09	2.31325e+09	2.20974e+09	2.0576e+09	2.57543e+09	2.06634e+09	1.71799e+09	1.65775e+09	1.89923e+09	1.73448e+09	1.48662e+09	1.58271e+09	1.75098e+09	1.43364e+09	1.31358e+09	1.1929e+09	1.18801e+09
			Q6IQ32;H0YLN6;H0YM09	10;4;4	10;4;4	ADNP homeobox protein 2	ADNP2	3	10	10	12	12	122.83	1131	0	19.594	2399	1.25179e+08	5.74213e+07	2.98624e+07	4.76102e+07	3.08782e+07	3.95459e+07	3.23616e+07	3.30736e+07	1.62674e+08	9.53002e+07	9.86935e+07	1.00528e+08	1.00718e+08	7.74586e+07	1.26607e+08	8.41623e+07	1.25179e+08	5.74213e+07	2.98624e+07	4.76102e+07	3.08782e+07	3.95459e+07	3.23616e+07	3.30736e+07	1.62674e+08	9.53002e+07	9.86935e+07	1.00528e+08	1.00718e+08	7.74586e+07	1.26607e+08	8.41623e+07
			A0A1B0GWJ0;A0A1B0GTJ7;A0A0A6YY92;P30566;A0A096LNY5;A0A096LNY6;A0A1B0GTG9;A0A1B0GWF8;A0A096LP92;B4DEP1;A0A096LPA2;A0A1W2PRX2;A0A096LP72;A0A096LNY4	8;8;8;8;6;6;6;6;2;2;2;2;2;2	8;8;8;8;6;6;6;6;2;2;2;2;2;2	Adenylosuccinate lyase	ADSL	14	8	8	22.3	22.3	54.465	480	0	53.028	146	0	5.57706e+07	7.83345e+07	6.02981e+07	8.21627e+07	5.20785e+07	9.08879e+07	0	1.17287e+08	1.52028e+08	1.26165e+08	1.16144e+08	9.51462e+07	1.029e+08	1.50166e+08	1.87708e+08	1.19071e+07	5.57706e+07	7.83345e+07	6.0298e+07	8.21626e+07	5.20785e+07	9.0888e+07	6.09368e+06	1.17287e+08	1.52028e+08	1.26165e+08	1.16144e+08	9.51462e+07	1.029e+08	1.50166e+08	1.87708e+08
			Q8N556	3	3	Actin filament-associated protein 1	AFAP1	1	3	3	4.7	4.7	80.724	730	0	3.7772	2614	0	6.94033e+06	0	0	0	0	0	0	2.67695e+07	7.23255e+06	0	0	9.11193e+06	1.09662e+07	1.70439e+07	1.13658e+07	1.37327e+07	6.94034e+06	9.22624e+06	1.33671e+07	1.21792e+07	1.58367e+07	8.66757e+06	2.47448e+07	2.67695e+07	7.23255e+06	7.59092e+06	1.72054e+07	9.11193e+06	1.09662e+07	1.70439e+07	1.13658e+07
		+	Q9UHB7;C9JCE0	12;1	12;1	AF4/FMR2 family member 4	AFF4	2	12	12	13.6	13.6	127.46	1163	0	27.03	3315	5.29355e+07	5.64629e+07	4.07914e+07	5.34126e+07	9.47137e+07	5.27578e+07	4.91385e+07	6.5482e+07	4.42801e+07	7.58437e+07	4.0211e+07	4.4993e+07	4.86514e+07	7.15485e+07	6.67558e+07	3.64025e+07	5.29356e+07	5.64629e+07	4.07914e+07	5.34126e+07	9.47137e+07	5.27578e+07	4.91386e+07	6.5482e+07	4.42801e+07	7.58437e+07	4.0211e+07	4.4993e+07	4.86514e+07	7.15484e+07	6.67558e+07	3.64025e+07
			Q9Y4W6;K7EP56	22;4	22;4	AFG3-like protein 2	AFG3L2	2	22	22	36.6	36.6	88.583	797	0	137.69	3462	2.89033e+08	3.57901e+08	2.64462e+08	2.26763e+08	2.75492e+08	2.32561e+08	3.2834e+08	3.11334e+08	7.95999e+08	6.23327e+08	3.2291e+08	4.3602e+08	7.71847e+08	8.10413e+08	7.6085e+08	6.43511e+08	2.89033e+08	3.57901e+08	2.64462e+08	2.26763e+08	2.75492e+08	2.32561e+08	3.2834e+08	3.11334e+08	7.95999e+08	6.23328e+08	3.2291e+08	4.3602e+08	7.71847e+08	8.10414e+08	7.6085e+08	6.43511e+08
			C9J2I0;B8ZZY2;P52594	3;3;3	3;3;3	Arf-GAP domain and FG repeat-containing protein 1	AGFG1	3	3	3	20.3	20.3	25.396	237	0	7.1317	465	3.17086e+07	3.11941e+07	2.61568e+07	3.37509e+07	2.74845e+07	0	2.10288e+07	3.13057e+07	4.65526e+07	5.67969e+07	4.91277e+07	4.93395e+07	5.08178e+07	5.23087e+07	4.55353e+07	3.65672e+07	3.17086e+07	3.11941e+07	2.61568e+07	3.37509e+07	2.74845e+07	2.16192e+07	2.10288e+07	3.13057e+07	4.65526e+07	5.67969e+07	4.91276e+07	4.93394e+07	5.08178e+07	5.23087e+07	4.55353e+07	3.65672e+07
			Q53H12;E9PC15;A0A3B3ITD0;A0A3B3ISY9;A0A3B3ISZ0;E9PG39;A0A3B3ITV0;A0A3B3ITX7;A0A0G2JLG5;A0A3B3IUC9;A0A3B3IS09;F8WDD1;A0A0G2JLD0;A0A3B3IRM6	11;10;10;9;9;7;5;5;5;3;2;1;1;1	11;10;10;9;9;7;5;5;5;3;2;1;1;1	Acylglycerol kinase, mitochondrial	AGK	14	11	11	38.2	38.2	47.137	422	0	53.239	2295	3.20277e+08	3.15384e+08	5.02768e+08	3.31606e+08	3.87117e+08	4.38134e+08	7.09569e+08	5.47355e+08	7.44796e+08	1.00038e+09	6.33957e+08	7.13953e+08	9.48578e+08	6.76337e+08	5.06562e+08	8.244e+08	3.20277e+08	3.15384e+08	5.02769e+08	3.31607e+08	3.87117e+08	4.38134e+08	7.09569e+08	5.47355e+08	7.44796e+08	1.00038e+09	6.33958e+08	7.13953e+08	9.48577e+08	6.76337e+08	5.06562e+08	8.24401e+08
			Q9UKV8	7	3	Protein argonaute-2	AGO2	1	7	3	10.5	4.4	97.207	859	0	12.985	3350	4.84441e+07	4.4205e+07	3.61094e+07	4.37535e+07	0	6.27389e+07	3.67878e+07	4.26342e+07	6.73265e+07	3.51358e+07	5.37506e+07	4.23873e+07	4.18509e+07	3.72195e+07	6.16988e+07	4.65627e+07	4.84442e+07	4.4205e+07	3.61094e+07	4.37535e+07	9.0767e+06	6.2739e+07	3.67878e+07	4.26342e+07	6.73266e+07	3.51358e+07	5.37506e+07	4.23873e+07	4.18509e+07	3.72195e+07	6.16988e+07	4.65628e+07
			O00116;A0A1B0GWA2;A0A2R8YEL0;B8ZZ81	33;26;23;8	33;26;23;8	Alkyldihydroxyacetonephosphate synthase, peroxisomal	AGPS	4	33	33	64.6	64.6	72.911	658	0	323.31	1087	4.26916e+09	3.32497e+09	3.52098e+09	3.0761e+09	3.5503e+09	3.88794e+09	4.25448e+09	4.2691e+09	2.25819e+09	2.57377e+09	3.43217e+09	3.16895e+09	3.12156e+09	3.13742e+09	2.03575e+09	3.93642e+09	4.26916e+09	3.32497e+09	3.52098e+09	3.0761e+09	3.55031e+09	3.88794e+09	4.25448e+09	4.2691e+09	2.25819e+09	2.57377e+09	3.43217e+09	3.16895e+09	3.12156e+09	3.13742e+09	2.03575e+09	3.93642e+09
			A0A087X208;O00468;H0Y5U1	18;18;2	18;18;2	Agrin;Agrin N-terminal 110 kDa subunit;Agrin C-terminal 110 kDa subunit;Agrin C-terminal 90 kDa fragment;Agrin C-terminal 22 kDa fragment	AGRN	3	18	18	11.3	11.3	202.29	1930	0	42.413	90	1.0491e+08	9.87287e+07	1.07232e+08	1.21301e+08	1.29062e+08	1.15621e+08	1.14545e+08	1.18971e+08	1.25921e+08	1.19192e+08	1.38284e+08	2.13708e+08	1.3543e+08	1.44867e+08	1.13213e+08	1.08311e+08	1.0491e+08	9.87287e+07	1.07232e+08	1.21301e+08	1.29062e+08	1.15621e+08	1.14545e+08	1.18971e+08	1.25921e+08	1.19192e+08	1.38284e+08	2.13708e+08	1.3543e+08	1.44867e+08	1.13213e+08	1.08311e+08
			Q8WYP5	18	18	Protein ELYS	AHCTF1	1	18	18	13.3	13.3	252.5	2266	0	49.201	2740	1.35392e+08	1.00242e+08	8.55625e+07	9.62385e+07	1.0845e+08	1.04653e+08	1.05657e+08	1.10596e+08	9.36494e+07	1.18226e+08	1.09461e+08	9.99577e+07	1.26222e+08	1.47272e+08	1.15693e+08	1.28531e+08	1.35391e+08	1.00242e+08	8.55625e+07	9.62385e+07	1.0845e+08	1.04653e+08	1.05657e+08	1.10596e+08	9.36494e+07	1.18226e+08	1.09461e+08	9.99577e+07	1.26222e+08	1.47272e+08	1.15693e+08	1.28531e+08
	+		Q5TGY3	13	13	AT-hook DNA-binding motif-containing protein 1	AHDC1	1	13	13	13.5	13.5	168.35	1603	0	79.899	2361	1.15797e+08	1.23772e+08	1.23497e+08	1.3707e+08	1.27761e+08	1.42667e+08	1.30387e+08	1.23217e+08	7.94018e+07	1.17718e+08	1.02865e+08	8.53902e+07	1.01453e+08	1.05657e+08	9.57289e+07	1.19127e+08	1.15798e+08	1.23772e+08	1.23497e+08	1.3707e+08	1.27761e+08	1.42667e+08	1.30387e+08	1.23217e+08	7.94018e+07	1.17718e+08	1.02865e+08	8.53902e+07	1.01453e+08	1.05657e+08	9.57289e+07	1.19127e+08
			Q09666	55	55	Neuroblast differentiation-associated protein AHNAK	AHNAK	1	55	55	22	22	629.09	5890	0	163.04	2051	2.98844e+08	6.13493e+08	5.11113e+08	6.67998e+08	3.77709e+08	2.91712e+08	5.92191e+08	6.91244e+08	3.97671e+08	5.66441e+08	4.35971e+08	7.23424e+08	5.88867e+08	6.7986e+08	8.35587e+08	2.67005e+08	2.98844e+08	6.13493e+08	5.11113e+08	6.67998e+08	3.77709e+08	2.91712e+08	5.92192e+08	6.91244e+08	3.97671e+08	5.66441e+08	4.35971e+08	7.23424e+08	5.88867e+08	6.7986e+08	8.35587e+08	2.67005e+08
			Q8IVF2	12	12	Protein AHNAK2	AHNAK2	1	12	12	6.5	6.5	616.62	5795	0	26.39	2546	1.31164e+08	2.60118e+08	1.86673e+08	1.48373e+08	2.81627e+08	2.61626e+08	1.42587e+08	2.34161e+08	0	1.12577e+08	0	1.40335e+08	0	6.33588e+07	1.35488e+08	0	1.31164e+08	2.60117e+08	1.86673e+08	1.48373e+08	2.81627e+08	2.61626e+08	1.42587e+08	2.34161e+08	2.68329e+07	1.12577e+08	9.33367e+06	1.40335e+08	1.63064e+07	6.33588e+07	1.35488e+08	3.24252e+07
			O95831;E9PMA0	5;2	5;2	Apoptosis-inducing factor 1, mitochondrial	AIFM1	2	5	5	10.8	10.8	66.9	613	0	8.9181	1372	0	0	0	0	0	0	0	0	4.5005e+07	3.58762e+07	0	3.3928e+07	5.19329e+07	5.53913e+07	4.31013e+07	5.483e+07	1.34214e+07	1.43071e+07	1.98201e+07	4.46656e+07	5.53807e+06	9.26356e+06	1.86488e+07	4.06877e+06	4.50051e+07	3.58761e+07	1.46155e+07	3.3928e+07	5.19329e+07	5.53913e+07	4.31013e+07	5.483e+07
			Q9BRQ8	10	10	Apoptosis-inducing factor 2	AIFM2	1	10	10	37.3	37.3	40.526	373	0	25.496	2955	2.26278e+08	2.0885e+08	2.98086e+08	2.66922e+08	2.39092e+08	2.54572e+08	2.39299e+08	3.00416e+08	2.70089e+08	2.93019e+08	4.43723e+08	3.03837e+08	2.93551e+08	2.682e+08	2.34675e+08	2.29728e+08	2.26278e+08	2.0885e+08	2.98086e+08	2.66922e+08	2.39092e+08	2.54572e+08	2.39299e+08	3.00416e+08	2.70089e+08	2.93019e+08	4.43723e+08	3.03837e+08	2.93551e+08	2.682e+08	2.34675e+08	2.29728e+08
			Q12904;D6R937	12;6	12;6	Aminoacyl tRNA synthase complex-interacting multifunctional protein 1;Endothelial monocyte-activating polypeptide 2	AIMP1	2	12	12	48.7	48.7	34.352	312	0	81.508	2066	4.66988e+08	5.45247e+08	4.67235e+08	5.32144e+08	4.37195e+08	4.47474e+08	6.5806e+08	5.86339e+08	6.8376e+08	5.8801e+08	6.21898e+08	5.84944e+08	6.42196e+08	7.97524e+08	5.44974e+08	6.66116e+08	4.66988e+08	5.45247e+08	4.67235e+08	5.32144e+08	4.37195e+08	4.47473e+08	6.5806e+08	5.86339e+08	6.8376e+08	5.8801e+08	6.21898e+08	5.84944e+08	6.42196e+08	7.97523e+08	5.44974e+08	6.66116e+08
			Q13155;A8MU58;F8WCL2	11;7;1	11;7;1	Aminoacyl tRNA synthase complex-interacting multifunctional protein 2	AIMP2	3	11	11	49.7	49.7	35.348	320	0	75.077	2086	5.97966e+08	5.87455e+08	6.98494e+08	5.95066e+08	7.32668e+08	5.68661e+08	6.47959e+08	6.02489e+08	4.78379e+08	4.34887e+08	4.99433e+08	5.10603e+08	5.60266e+08	5.51546e+08	3.61286e+08	5.20475e+08	5.97966e+08	5.87455e+08	6.98494e+08	5.95066e+08	7.32668e+08	5.68661e+08	6.47959e+08	6.02489e+08	4.78379e+08	4.34887e+08	4.99433e+08	5.10603e+08	5.60266e+08	5.51546e+08	3.61286e+08	5.20475e+08
			Q96IF1;H0YJL9	6;1	5;1	LIM domain-containing protein ajuba	AJUBA	2	6	5	15.8	14.3	56.933	538	0	15.91	2857	0	0	0	0	3.06014e+07	2.63423e+07	3.74236e+07	0	3.25178e+07	3.4515e+07	0	0	3.24417e+07	3.23127e+07	4.27743e+07	2.7698e+07	6.78675e+06	8.72533e+06	7.39385e+06	1.07796e+07	3.06014e+07	2.63424e+07	3.74236e+07	2.08632e+07	3.25178e+07	3.4515e+07	8.98464e+06	1.88941e+07	3.24417e+07	3.23127e+07	4.27742e+07	2.7698e+07
			P27144;D3DQ64	6;5	6;5	Adenylate kinase 4, mitochondrial	AK4	2	6	6	49.3	49.3	25.268	223	0	24.474	1621	1.31306e+08	1.26591e+08	0	1.41089e+08	1.37375e+08	0	1.48472e+08	0	2.66679e+08	1.26626e+08	2.85268e+08	3.09248e+08	2.66893e+08	2.38947e+08	3.23842e+08	1.3517e+08	1.31306e+08	1.26591e+08	1.67064e+07	1.41089e+08	1.37375e+08	4.49512e+06	1.48472e+08	7.24433e+06	2.66678e+08	1.26626e+08	2.85268e+08	3.09248e+08	2.66893e+08	2.38947e+08	3.23842e+08	1.3517e+08
			Q02040;X6RAJ1	2;1	2;1	A-kinase anchor protein 17A	AKAP17A	2	2	2	5.6	5.6	80.735	695	0	9.5249	1996	9.52558e+07	1.55929e+08	1.87832e+08	2.29387e+08	1.65235e+08	1.48981e+08	0	1.5189e+08	1.79383e+08	0	2.14904e+08	2.12006e+08	2.09224e+08	0	2.45563e+08	0	9.52558e+07	1.55929e+08	1.87832e+08	2.29387e+08	1.65235e+08	1.48981e+08	5.15539e+06	1.5189e+08	1.79383e+08	1.05915e+07	2.14904e+08	2.12006e+08	2.09224e+08	9.86503e+06	2.45563e+08	7.1549e+06
			O43823;M0QYL4	15;3	15;3	A-kinase anchor protein 8	AKAP8	2	15	15	37.9	37.9	76.107	692	0	162.75	1214	7.77313e+08	1.05973e+09	9.45248e+08	1.00392e+09	7.70894e+08	1.54525e+09	6.24932e+08	9.53544e+08	6.26391e+08	5.60163e+08	1.18109e+09	8.31339e+08	7.19436e+08	5.5686e+08	7.56129e+08	8.47785e+08	7.77313e+08	1.05973e+09	9.45247e+08	1.00392e+09	7.70894e+08	1.54525e+09	6.24933e+08	9.53544e+08	6.26391e+08	5.60163e+08	1.18109e+09	8.31339e+08	7.19436e+08	5.5686e+08	7.5613e+08	8.47785e+08
+			Q9ULX6;V9GZ50;M0R1Y5;M0R010;M0QYT7	8;3;2;2;2	8;3;2;2;2	A-kinase anchor protein 8-like	AKAP8L	5	8	8	22.1	22.1	71.639	646	0	30.909	3368	9.67283e+07	1.73143e+08	2.33986e+08	1.69633e+08	1.10508e+08	1.04317e+08	2.78538e+08	1.95243e+08	7.64904e+08	4.97271e+08	7.28532e+08	5.80647e+08	2.19431e+08	3.48962e+08	2.57131e+08	3.48219e+08	9.67282e+07	1.73143e+08	2.33986e+08	1.69633e+08	1.10508e+08	1.04317e+08	2.78538e+08	1.95243e+08	7.64904e+08	4.97271e+08	7.28532e+08	5.80647e+08	2.19431e+08	3.48962e+08	2.57131e+08	3.48219e+08
			P13196	2	2	5-aminolevulinate synthase, nonspecific, mitochondrial	ALAS1	1	2	2	7.5	7.5	70.58	640	0.00034614	3.5252	1512	0	0	0	2.01412e+07	1.39725e+07	1.55503e+07	1.73442e+07	1.73835e+07	0	0	0	0	0	0	1.12346e+07	0	6.24569e+06	1.47008e+07	5.52191e+06	2.01412e+07	1.39725e+07	1.55504e+07	1.73442e+07	1.73835e+07	1.01084e+07	9.46114e+06	1.32983e+07	2.01082e+07	1.15709e+07	1.00045e+07	1.12346e+07	1.82203e+07
			F5H4B6;Q8IZ83	5;5	5;5	Aldehyde dehydrogenase family 16 member A1	ALDH16A1	2	5	5	10.3	10.3	67.152	639	0	21.776	783	0	0	0	0	0	0	0	5.72188e+07	7.8106e+07	0	9.93175e+07	1.17832e+08	7.18303e+07	7.30538e+07	1.20888e+08	9.30039e+07	1.52677e+07	1.08708e+07	1.36311e+07	1.50047e+07	1.12798e+07	6.48348e+06	8.04286e+06	5.72188e+07	7.8106e+07	1.89742e+07	9.93175e+07	1.17832e+08	7.18303e+07	7.30538e+07	1.20888e+08	9.3004e+07
			P54886	40	40	Delta-1-pyrroline-5-carboxylate synthase;Glutamate 5-kinase;Gamma-glutamyl phosphate reductase	ALDH18A1	1	40	40	59.1	59.1	87.301	795	0	323.31	1830	2.04149e+09	1.87008e+09	1.59002e+09	1.6838e+09	1.77486e+09	1.53355e+09	1.65723e+09	1.80132e+09	3.21165e+09	2.26622e+09	2.80362e+09	3.41345e+09	3.26921e+09	3.56908e+09	3.93368e+09	3.39491e+09	2.04149e+09	1.87008e+09	1.59002e+09	1.6838e+09	1.77485e+09	1.53355e+09	1.65723e+09	1.80132e+09	3.21165e+09	2.26622e+09	2.80362e+09	3.41345e+09	3.26921e+09	3.56908e+09	3.93368e+09	3.39491e+09
			P30837	7	7	Aldehyde dehydrogenase X, mitochondrial	ALDH1B1	1	7	7	16.1	16.1	57.206	517	0	15.355	1640	0	2.75515e+07	0	0	0	0	0	0	3.29782e+07	3.90419e+07	0	4.65347e+07	2.77184e+07	4.88044e+07	6.44363e+07	4.67327e+07	1.25349e+07	2.75515e+07	1.13788e+07	1.10696e+07	2.04368e+07	2.52098e+07	5.58785e+06	1.13728e+07	3.29782e+07	3.90419e+07	2.61567e+07	4.65346e+07	2.77184e+07	4.88045e+07	6.44363e+07	4.67327e+07
			Q02252;G3V4Z4	11;5	11;5	Methylmalonate-semialdehyde dehydrogenase [acylating], mitochondrial	ALDH6A1	2	11	11	35	35	57.839	535	0	51.478	1999	1.03925e+08	1.24641e+08	1.69357e+08	1.38845e+08	9.95528e+07	1.04976e+08	1.1875e+08	1.10074e+08	2.46632e+08	2.63521e+08	2.24593e+08	3.04268e+08	2.0117e+08	2.61995e+08	3.46731e+08	3.03056e+08	1.03925e+08	1.24641e+08	1.69358e+08	1.38845e+08	9.95528e+07	1.04976e+08	1.1875e+08	1.10074e+08	2.46632e+08	2.63521e+08	2.24593e+08	3.04268e+08	2.0117e+08	2.61995e+08	3.46731e+08	3.03056e+08
			H3BPS8;H3BQN4;J3KPS3;P04075;H3BUH7;H3BR04;H3BMQ8;H3BU78	4;4;4;4;3;3;2;1	4;4;4;4;3;3;2;1	Fructose-bisphosphate aldolase;Fructose-bisphosphate aldolase A	ALDOA	8	4	4	17.6	17.6	30.426	278	0	16.074	949	0	0	3.2215e+07	0	0	0	0	0	6.34212e+07	7.69581e+07	4.07618e+07	6.29743e+07	4.08193e+07	4.32494e+07	4.34123e+07	9.8887e+07	5.53074e+06	1.48971e+07	3.2215e+07	2.41773e+07	1.86803e+07	5.9539e+06	1.28347e+07	4.9078e+06	6.34212e+07	7.69582e+07	4.07618e+07	6.29743e+07	4.08193e+07	4.32494e+07	4.34123e+07	9.88869e+07
			H7C0X4;Q92685;C9J7S5;F8WF93;H7BZZ2;F8WE30	3;3;2;1;1;1	3;3;2;1;1;1	Dol-P-Man:Man(5)GlcNAc(2)-PP-Dol alpha-1,3-mannosyltransferase	ALG3	6	3	3	8.4	8.4	36.898	323	0	10.739	970	0	3.07044e+07	2.57382e+07	0	0	0	0	0	5.00381e+07	5.94308e+07	0	4.79404e+07	8.01945e+07	2.76569e+07	7.48201e+07	1.82855e+07	1.67159e+07	3.07044e+07	2.57382e+07	1.41682e+07	1.1711e+07	8.67142e+06	8.50581e+06	8.74723e+06	5.00381e+07	5.94308e+07	6.94582e+06	4.79404e+07	8.01945e+07	2.76569e+07	7.482e+07	1.82855e+07
			A0A087WZ62;Q9H6U8;A0A087WTZ3;A0A087WVC0;A0A087WZY8;H0YCW6;A0A087WX16;A0A087WV58	4;4;2;2;2;2;1;1	4;4;2;2;2;2;1;1	Alpha-1,2-mannosyltransferase ALG9	ALG9	8	4	4	7.6	7.6	95.921	844	0	6.6352	72	0	0	0	0	0	0	0	0	0	3.40448e+07	0	1.59477e+07	1.22768e+07	1.60345e+07	1.66716e+07	2.67322e+07	6.29411e+06	1.02163e+07	2.81248e+07	1.24536e+07	2.47627e+07	6.1189e+06	1.04903e+07	8.7343e+06	9.76292e+06	3.40448e+07	3.5992e+07	1.59477e+07	1.22768e+07	1.60345e+07	1.66716e+07	2.67322e+07
			Q86V81;E9PB61	4;2	4;2	THO complex subunit 4	ALYREF	2	4	4	21	21	26.888	257	0	42.98	2518	2.26723e+08	1.69999e+08	2.09143e+08	1.6883e+08	1.4152e+08	2.12554e+08	4.01547e+08	1.577e+08	1.97493e+08	2.12601e+08	1.47619e+08	1.67176e+08	2.46796e+08	2.46296e+08	2.64065e+08	2.1287e+08	2.26723e+08	1.69999e+08	2.09143e+08	1.6883e+08	1.4152e+08	2.12554e+08	4.01547e+08	1.577e+08	1.97493e+08	2.12601e+08	1.47619e+08	1.67176e+08	2.46796e+08	2.46296e+08	2.64065e+08	2.1287e+08
			Q4VCS5;E7ERM3;A6NP16	73;55;49	69;51;45	Angiomotin	AMOT	3	73	69	72.2	69.3	118.08	1084	0	323.31	2283	3.57317e+09	4.72051e+09	4.3737e+09	3.89544e+09	5.47379e+09	3.87381e+09	4.26929e+09	4.31709e+09	2.60009e+09	2.41704e+09	2.85677e+09	2.3473e+09	2.50296e+09	2.58584e+09	2.23221e+09	1.62013e+09	3.57317e+09	4.72051e+09	4.3737e+09	3.89544e+09	5.47379e+09	3.87381e+09	4.26929e+09	4.31709e+09	2.60009e+09	2.41704e+09	2.85677e+09	2.3473e+09	2.50296e+09	2.58584e+09	2.2322e+09	1.62013e+09
			Q8IY63;F8WDH4	24;1	20;1	Angiomotin-like protein 1	AMOTL1	2	24	20	34.8	31.5	106.57	956	0	49.977	2575	2.49028e+08	2.50879e+08	2.69484e+08	2.07125e+08	5.11684e+08	4.103e+08	2.69737e+08	2.67177e+08	9.29611e+07	9.0157e+07	6.11353e+07	5.00599e+07	6.88055e+07	1.09604e+08	7.85716e+07	1.22129e+08	2.49028e+08	2.50879e+08	2.69484e+08	2.07125e+08	5.11684e+08	4.103e+08	2.69737e+08	2.67176e+08	9.29611e+07	9.01571e+07	6.11353e+07	5.006e+07	6.88055e+07	1.09604e+08	7.85716e+07	1.22129e+08
			Q9Y2J4;D6RCL7;D6RF61;D6RJA4;D6RIC7;D6RBK2;D6RFG0	36;11;9;8;7;7;3	36;11;9;8;7;7;3	Angiomotin-like protein 2	AMOTL2	7	36	36	59.8	59.8	85.763	779	0	172.08	3409	1.0829e+09	1.51255e+09	1.05122e+09	8.37585e+08	1.27733e+09	1.08975e+09	6.60083e+08	9.84759e+08	6.35782e+08	6.37164e+08	6.3159e+08	5.78416e+08	5.93727e+08	5.57012e+08	5.34022e+08	4.56992e+08	1.0829e+09	1.51255e+09	1.05122e+09	8.37585e+08	1.27733e+09	1.08974e+09	6.60083e+08	9.84758e+08	6.35782e+08	6.37164e+08	6.3159e+08	5.78416e+08	5.93727e+08	5.57012e+08	5.34022e+08	4.56992e+08
			P04745;P19961;P04746;Q5T085;CON__Q3MHH8;C9JWK7;C9J2Z5;Q5T084	7;5;4;3;2;1;1;1	7;5;4;3;2;1;1;1	Alpha-amylase 1;Alpha-amylase 2B;Pancreatic alpha-amylase	AMY1A;AMY2B;AMY2A	8	7	7	25.4	25.4	57.767	511	0	30.096	1412	7.81944e+07	1.39477e+08	1.16742e+08	1.4895e+08	6.53713e+07	1.04132e+08	1.31863e+08	7.18599e+07	2.02347e+08	3.81598e+07	1.78404e+07	5.79561e+07	4.25868e+07	2.72413e+07	0	9.05783e+07	7.81944e+07	1.39477e+08	1.16742e+08	1.4895e+08	6.53713e+07	1.04132e+08	1.31863e+08	7.18599e+07	2.02347e+08	3.81598e+07	1.78404e+07	5.79561e+07	4.25868e+07	2.72412e+07	1.10529e+07	9.05784e+07
			Q9H1A4;H0Y564;F8WAS1;A0A2R8YF63	15;8;3;1	15;8;3;1	Anaphase-promoting complex subunit 1	ANAPC1	4	15	15	11.4	11.4	216.5	1944	0	48.795	3047	8.79314e+07	5.80085e+07	5.43714e+07	9.54416e+07	1.8642e+08	8.47173e+07	6.95879e+07	8.75664e+07	1.41521e+08	1.77219e+08	1.70845e+08	1.73356e+08	2.2613e+08	1.80167e+08	1.77436e+08	1.73261e+08	8.79314e+07	5.80085e+07	5.43715e+07	9.54417e+07	1.86421e+08	8.47174e+07	6.95879e+07	8.75665e+07	1.41521e+08	1.7722e+08	1.70845e+08	1.73355e+08	2.2613e+08	1.80167e+08	1.77436e+08	1.73261e+08
			F5H0F9;Q9UJX4;H0YFB5;F5GY68;F5H0N1;F5H3S5	9;9;5;4;3;1	9;9;5;4;3;1	Anaphase-promoting complex subunit 5	ANAPC5	6	9	9	18.9	18.9	83.674	742	0	20.412	773	6.17203e+07	8.97577e+07	0	9.0706e+07	1.15424e+08	0	4.51735e+07	0	1.60297e+08	1.34075e+08	8.4411e+07	1.31525e+08	1.89307e+08	1.7585e+08	1.17337e+08	1.53826e+08	6.17203e+07	8.97577e+07	1.11054e+07	9.0706e+07	1.15424e+08	9.82114e+06	4.51735e+07	7.39241e+06	1.60297e+08	1.34075e+08	8.44111e+07	1.31525e+08	1.89307e+08	1.7585e+08	1.17337e+08	1.53826e+08
			Q9UJX3;H0YIX7;H0YIW2	9;1;1	9;1;1	Anaphase-promoting complex subunit 7	ANAPC7	3	9	9	23.7	23.7	66.855	599	0	90.985	3334	3.8854e+07	6.87883e+07	4.42727e+07	4.37878e+07	3.61485e+07	0	4.56472e+07	5.66196e+07	1.93926e+08	1.5274e+08	2.09028e+08	2.01528e+08	1.33079e+08	2.44383e+08	2.5166e+08	1.86673e+08	3.8854e+07	6.87883e+07	4.42727e+07	4.37878e+07	3.61485e+07	6.16984e+06	4.56471e+07	5.66196e+07	1.93926e+08	1.5274e+08	2.09028e+08	2.01528e+08	1.33079e+08	2.44383e+08	2.5166e+08	1.86673e+08
			Q9UKU9;O95841	5;1	5;1	Angiopoietin-related protein 2	ANGPTL2	2	5	5	15.2	15.2	57.104	493	0	8.3733	3348	6.52252e+07	5.50057e+07	5.54598e+07	4.30495e+07	3.35297e+07	5.47754e+07	4.70979e+07	4.40253e+07	0	0	0	3.03285e+07	2.45135e+07	3.67076e+07	4.32163e+07	0	6.52252e+07	5.50057e+07	5.54598e+07	4.30495e+07	3.35297e+07	5.47754e+07	4.70979e+07	4.40253e+07	6.84444e+06	1.8254e+07	7.11367e+06	3.03285e+07	2.45135e+07	3.67076e+07	4.32163e+07	8.62137e+06
			Q9P2R3;I3L3P8	14;1	14;1	Rabankyrin-5	ANKFY1	2	14	14	17.4	17.4	128.4	1169	0	63.204	3280	5.67408e+07	5.87918e+07	7.10162e+07	7.10525e+07	1.57573e+08	4.20565e+07	5.24468e+07	3.78289e+07	2.83376e+08	1.90471e+08	1.8289e+08	1.79465e+08	2.24121e+08	1.92004e+08	2.11593e+08	1.76378e+08	5.67408e+07	5.87918e+07	7.10162e+07	7.10525e+07	1.57573e+08	4.20565e+07	5.24468e+07	3.78289e+07	2.83376e+08	1.90471e+08	1.8289e+08	1.79465e+08	2.24121e+08	1.92004e+08	2.11593e+08	1.76378e+08
			Q86XL3;F5H1D4;F5H6J0	10;3;1	10;3;1	Ankyrin repeat and LEM domain-containing protein 2	ANKLE2	3	10	10	18.3	18.3	104.11	938	0	36.383	2528	4.7335e+07	5.22971e+07	5.51422e+07	3.77438e+07	5.14578e+07	4.67632e+07	5.02824e+07	6.21244e+07	5.15862e+07	5.9398e+07	6.2725e+07	5.60325e+07	8.88344e+07	6.79665e+07	5.4653e+07	4.88749e+07	4.7335e+07	5.22971e+07	5.51422e+07	3.77438e+07	5.14579e+07	4.67631e+07	5.02824e+07	6.21244e+07	5.15862e+07	5.93979e+07	6.2725e+07	5.60325e+07	8.88344e+07	6.79666e+07	5.4653e+07	4.88749e+07
			H0YM23;O75179;H0YLQ3;E9PDP5;Q8IWZ3;D6RHC4;H7C2F5;H3BLS9;A0A1W2PQ15	5;5;2;2;2;1;1;1;1	5;5;2;2;2;1;1;1;1	Ankyrin repeat domain-containing protein 17	ANKRD17	9	5	5	3.7	3.7	263.25	2487	0	16.228	935	0	0	0	4.65009e+07	5.96029e+07	5.74445e+07	5.95386e+07	4.98553e+07	2.5428e+07	4.01436e+07	5.08078e+07	5.84772e+07	0	4.75845e+07	4.12759e+07	0	1.60524e+07	1.02716e+07	1.00716e+07	4.65009e+07	5.96029e+07	5.74445e+07	5.95386e+07	4.98553e+07	2.5428e+07	4.01437e+07	5.08078e+07	5.84772e+07	4.46903e+06	4.75845e+07	4.12759e+07	2.25481e+07
	+		Q9NQW6;H7C3S1;H7C1K5;H7C1C2;H7C0Y6;H7C167;C9JJT6	19;4;3;2;1;1;1	19;4;3;2;1;1;1	Actin-binding protein anillin	ANLN	7	19	19	22.4	22.4	124.2	1124	0	48.228	3150	1.22855e+08	1.16339e+08	1.49635e+08	3.40867e+08	1.71371e+08	1.53268e+08	1.95682e+08	1.53104e+08	1.10163e+08	1.2828e+08	1.02947e+08	8.89736e+07	1.21219e+08	9.35243e+07	1.0596e+08	8.40728e+07	1.22855e+08	1.16339e+08	1.49635e+08	3.40867e+08	1.71371e+08	1.53268e+08	1.95681e+08	1.53104e+08	1.10163e+08	1.2828e+08	1.02947e+08	8.89736e+07	1.21219e+08	9.35243e+07	1.0596e+08	8.40728e+07
			P04083;Q5T3N1;Q5T3N0	8;6;3	8;6;3	Annexin A1;Annexin	ANXA1	3	8	8	33.8	33.8	38.714	346	0	85.719	1406	0	3.31436e+08	3.12093e+08	1.88207e+08	1.18082e+08	6.3556e+07	2.01941e+08	2.43395e+08	5.47236e+08	4.09686e+08	1.88531e+08	5.80484e+08	4.59884e+08	5.31374e+08	3.33019e+08	2.32019e+08	8.10115e+06	3.31436e+08	3.12093e+08	1.88208e+08	1.18082e+08	6.3556e+07	2.01941e+08	2.43395e+08	5.47236e+08	4.09687e+08	1.88531e+08	5.80485e+08	4.59884e+08	5.31374e+08	3.33019e+08	2.32019e+08
			P50995;H0Y6E1	8;2	8;2	Annexin A11	ANXA11	2	8	8	24	24	54.389	505	0	17.777	1790	0	0	0	0	0	0	1.53324e+08	0	0	1.6695e+08	1.33709e+08	1.4948e+08	1.42292e+08	1.43089e+08	1.57658e+08	3.40935e+08	8.86533e+06	1.78812e+07	1.19174e+07	7.29057e+06	1.44231e+07	8.47208e+06	1.53323e+08	9.11043e+06	7.92981e+06	1.6695e+08	1.33709e+08	1.4948e+08	1.42292e+08	1.43089e+08	1.57658e+08	3.40935e+08
			P07355;H0YN42;H0YMD0;H0YMU9;H0YM50;A6NMY6;H0YNP5;H0YKS4;H0YN28;H0YL33;H0YMM1;H0YKZ7;H0YLV6;H0YMT9;H0YKX9;H0YNA0;H0YKL9;H0YMW4;H0YKV8;H0YN52;H0YMD9;H0YNB8;H0YKN4;H0YLE2	31;27;25;25;23;19;18;18;16;16;13;11;11;11;11;9;9;9;8;7;6;4;4;2	31;27;25;25;23;19;18;18;16;16;13;11;11;11;11;9;9;9;8;7;6;4;4;2	Annexin A2;Annexin;Putative annexin A2-like protein	ANXA2;ANXA2P2	24	31	31	73.2	73.2	38.604	339	0	323.31	1443	1.13287e+10	7.59148e+09	1.03285e+10	9.21014e+09	9.16481e+09	5.15079e+09	8.53734e+09	7.55375e+09	7.99978e+09	1.09039e+10	6.98382e+09	1.32474e+10	1.23007e+10	1.00057e+10	6.82134e+09	6.82013e+09	1.13287e+10	7.59149e+09	1.03285e+10	9.21013e+09	9.1648e+09	5.15079e+09	8.53733e+09	7.55374e+09	7.99977e+09	1.09039e+10	6.98382e+09	1.32474e+10	1.23007e+10	1.00057e+10	6.82134e+09	6.82013e+09
			O43747;H3BNR4;H3BN75;H3BS13;H3BV30;H3BRM7;H3BN71;B4DGE1;H3BR36;H3BUN9;B3KNW1	11;2;1;1;1;1;1;1;1;1;1	11;2;1;1;1;1;1;1;1;1;1	AP-1 complex subunit gamma-1	AP1G1	11	11	11	18.9	18.9	91.35	822	0	32.587	1209	1.72078e+08	1.63442e+08	2.42612e+08	2.89854e+08	3.13404e+08	3.09624e+08	1.40117e+08	2.11681e+08	3.4113e+08	2.20448e+08	2.15079e+08	2.21672e+08	4.8185e+08	3.496e+08	4.84359e+08	3.59376e+08	1.72078e+08	1.63442e+08	2.42612e+08	2.89854e+08	3.13404e+08	3.09624e+08	1.40117e+08	2.11681e+08	3.41131e+08	2.20448e+08	2.15079e+08	2.21672e+08	4.8185e+08	3.49601e+08	4.8436e+08	3.59377e+08
			Q9BXS5;K7EJL1;E7ENJ6;K7ENA7;K7EPJ8;A0A087WZX7;K7EQX3;Q9Y6Q5;K7EK69;K7EQ90;K7ERH5;K7ER75;K7EL08;K7EPR4;K7EJJ1;K7EMG5	12;11;11;3;2;2;2;2;1;1;1;1;1;1;1;1	12;11;11;3;2;2;2;2;1;1;1;1;1;1;1;1	AP-1 complex subunit mu-1	AP1M1	16	12	12	34.3	34.3	48.586	423	0	65.644	2999	1.69111e+08	2.03379e+08	2.23356e+08	1.74185e+08	1.95874e+08	1.71696e+08	1.66585e+08	2.06171e+08	2.29967e+08	1.87934e+08	1.72061e+08	1.86848e+08	1.90556e+08	2.81671e+08	2.32419e+08	4.25847e+08	1.69111e+08	2.03379e+08	2.23356e+08	1.74185e+08	1.95874e+08	1.71696e+08	1.66585e+08	2.06171e+08	2.29967e+08	1.87934e+08	1.72061e+08	1.86848e+08	1.90556e+08	2.8167e+08	2.3242e+08	4.25846e+08
			O95782	35	24	AP-2 complex subunit alpha-1	AP2A1	1	35	24	44.1	32	107.54	977	0	159.96	1368	1.66229e+09	1.52963e+09	1.34135e+09	1.22261e+09	1.77841e+09	1.66797e+09	1.08171e+09	1.64901e+09	8.67248e+08	5.61873e+08	7.40052e+08	6.41536e+08	9.25928e+08	7.25559e+08	9.94469e+08	9.13102e+08	1.6623e+09	1.52963e+09	1.34135e+09	1.22261e+09	1.77841e+09	1.66797e+09	1.08172e+09	1.64901e+09	8.67248e+08	5.61873e+08	7.40053e+08	6.41536e+08	9.25927e+08	7.25559e+08	9.94469e+08	9.13102e+08
			P63010;A0A087X253;A0A087WU93;A0A087WZQ6;A0A087WYD1;K7EN71;K7ERB2;K7EJX1;A0A087WXS3;K7EKZ5;K7EJ01	21;18;13;13;10;5;5;2;1;1;1	12;12;6;6;6;1;1;1;1;1;1	AP-2 complex subunit beta	AP2B1	11	21	12	30.2	20.3	104.55	937	0	117.46	1906	4.80544e+08	6.77882e+08	7.54709e+08	2.87607e+08	7.8168e+08	1.19666e+09	5.85525e+08	8.22429e+08	9.25054e+08	7.01585e+08	6.08748e+08	7.36877e+08	6.37971e+08	4.4152e+08	8.69179e+08	5.83375e+08	4.80544e+08	6.77883e+08	7.54709e+08	2.87607e+08	7.81679e+08	1.19666e+09	5.85525e+08	8.22429e+08	9.25054e+08	7.01585e+08	6.08748e+08	7.36877e+08	6.37971e+08	4.4152e+08	8.69179e+08	5.83376e+08
			Q96CW1;A0A087WY71;E9PFW3;C9JJ47;C9JGT8;C9JJD3;C9JTK4;C9JPV8;H7C4C3	16;15;15;11;8;7;7;6;2	16;15;15;11;8;7;7;6;2	AP-2 complex subunit mu	AP2M1	9	16	16	44.1	44.1	49.654	435	0	34.775	2814	2.57248e+08	2.73231e+08	3.08779e+08	2.60713e+08	1.83864e+08	3.80356e+08	1.52665e+08	2.8319e+08	1.76818e+08	2.15431e+08	1.56202e+08	1.76759e+08	1.18281e+08	2.44083e+08	2.64798e+08	2.28217e+08	2.57248e+08	2.7323e+08	3.08779e+08	2.60713e+08	1.83864e+08	3.80356e+08	1.52665e+08	2.8319e+08	1.76818e+08	2.15431e+08	1.56202e+08	1.76759e+08	1.1828e+08	2.44083e+08	2.64798e+08	2.28217e+08
			O00203;H0YBD0	5;1	4;1	AP-3 complex subunit beta-1	AP3B1	2	5	4	6	4.7	121.32	1094	0	4.9774	1093	0	0	0	0	0	0	0	0	1.81087e+07	0	1.32374e+07	1.43816e+07	1.61817e+07	1.16868e+07	2.3619e+07	2.11047e+07	1.10683e+07	2.84415e+07	9.10899e+06	2.55352e+07	7.04619e+06	1.53743e+07	9.98084e+06	7.76293e+06	1.81088e+07	4.77788e+06	1.32374e+07	1.43816e+07	1.61817e+07	1.16868e+07	2.3619e+07	2.11047e+07
			O14617;A0A2R8Y611;A0A2R8Y4J3;K7ERW8;A0A087WYN6	9;7;3;1;1	9;7;3;1;1	AP-3 complex subunit delta-1	AP3D1	5	9	9	12	12	130.16	1153	0	23.174	1122	0	0	0	0	0	0	0	0	7.80491e+07	7.37144e+07	5.30479e+07	1.05149e+08	8.49844e+07	6.24463e+07	2.02441e+08	9.13636e+07	1.09602e+07	9.01105e+06	3.70162e+06	1.04097e+07	1.15939e+07	1.10186e+07	1.39458e+07	1.89232e+07	7.80491e+07	7.37144e+07	5.30479e+07	1.05149e+08	8.49845e+07	6.24464e+07	2.02442e+08	9.13636e+07
			Q9Y2T2;E5RJ52;P53677;H0YBM0;H0YBA0;E7ER80	5;2;2;1;1;1	5;2;2;1;1;1	AP-3 complex subunit mu-1	AP3M1	6	5	5	19.4	19.4	46.939	418	0	33.85	3417	0	6.97346e+07	0	5.46488e+07	0	0	5.9088e+07	0	8.65487e+07	1.50203e+08	1.50806e+08	1.06055e+08	1.55983e+08	1.61027e+08	1.21306e+08	1.20663e+08	1.67631e+07	6.97346e+07	4.9249e+06	5.46488e+07	4.01607e+06	2.14725e+07	5.9088e+07	8.90932e+06	8.65487e+07	1.50203e+08	1.50806e+08	1.06055e+08	1.55983e+08	1.61027e+08	1.21307e+08	1.20663e+08
			Q2VPB7	2	2	AP-5 complex subunit beta-1	AP5B1	1	2	2	3.2	3.2	93.948	878	0	8.7519	2266	0	0	0	0	0	0	0	0	5.41131e+07	0	0	5.96391e+07	5.69753e+07	3.38924e+07	7.68512e+07	9.42602e+07	3.40318e+06	2.18903e+07	3.198e+07	2.80165e+07	8.37745e+06	1.17093e+07	6.01125e+06	3.91877e+07	5.41132e+07	1.49076e+07	9.02308e+06	5.9639e+07	5.69753e+07	3.38923e+07	7.68513e+07	9.42603e+07
			P25054;E9PFT7;A0A2Q2SV78;E7EMH9;R4GMU6;H3BNH8;D6RFL6	17;14;9;4;2;1;1	16;13;8;4;2;1;1	Adenomatous polyposis coli protein	APC	7	17	16	7.7	7.3	311.64	2843	0	33.559	1602	8.18818e+07	5.84507e+07	5.5697e+07	6.40559e+07	6.87337e+07	6.4071e+07	5.82507e+07	6.59171e+07	3.69639e+07	4.9847e+07	5.3939e+07	56670125	5.13535e+07	6.00619e+07	5.66873e+07	5.90288e+07	8.18818e+07	5.84507e+07	5.5697e+07	6.40559e+07	6.87337e+07	6.40709e+07	5.82507e+07	6.5917e+07	3.69639e+07	4.98471e+07	5.39389e+07	5.66701e+07	5.13535e+07	6.00619e+07	5.66873e+07	5.90288e+07
			G3V1C3;Q9BZZ5;H0YER7;E9PQK6	10;10;6;1	10;10;6;1	Apoptosis inhibitor 5	API5	4	10	10	22.5	22.5	57.56	510	0	165.61	855	3.65304e+08	4.0003e+08	3.05338e+08	2.33072e+08	1.99623e+08	3.01942e+08	1.19358e+09	8.35992e+08	2.92684e+08	3.03912e+08	1.06763e+09	7.28933e+08	2.92011e+08	2.89107e+08	4.86416e+08	8.23141e+08	3.65304e+08	4.0003e+08	3.05338e+08	2.33072e+08	1.99623e+08	3.01942e+08	1.19358e+09	8.35992e+08	2.92685e+08	3.03913e+08	1.06763e+09	7.28933e+08	2.9201e+08	2.89107e+08	4.86416e+08	8.23141e+08
			B0QYD3;Q9UH17;P31941	13;13;4	9;9;4	DNA dC->dU-editing enzyme APOBEC-3B	APOBEC3B	3	13	9	37.6	29.2	57.208	490	0	179.11	413	4.93214e+09	5.01707e+09	5.35683e+09	5.07353e+09	4.96634e+09	6.09123e+09	4.61396e+09	5.41897e+09	1.75994e+09	1.92538e+09	2.01532e+09	1.79003e+09	1.89476e+09	1.86761e+09	1.51875e+09	1.7697e+09	4.93214e+09	5.01707e+09	5.35683e+09	5.07354e+09	4.96633e+09	6.09123e+09	4.61396e+09	5.41898e+09	1.75994e+09	1.92538e+09	2.01532e+09	1.79003e+09	1.89476e+09	1.86761e+09	1.51875e+09	1.7697e+09
			Q9NRW3	5	4	DNA dC->dU-editing enzyme APOBEC-3C	APOBEC3C	1	5	4	33.7	27.4	22.826	190	0	11.595	3159	0	9.13866e+07	0	0	0	0	0	1.54309e+08	1.74267e+08	2.0273e+08	2.87128e+08	2.70341e+08	2.48432e+08	3.24188e+08	2.55672e+08	2.652e+08	1.49423e+07	9.13865e+07	1.62615e+07	1.15993e+07	3.25254e+07	1.4867e+07	1.15691e+07	1.5431e+08	1.74267e+08	2.02729e+08	2.87128e+08	2.70341e+08	2.48432e+08	3.24188e+08	2.55672e+08	2.652e+08
			A0A087WYF7;Q6UXV4;A0A087WUX8	10;10;8	10;10;8	MICOS complex subunit MIC27	APOOL	3	10	10	54.9	54.9	29.205	268	0	54.788	63	3.81391e+08	3.49008e+08	3.75682e+08	3.12962e+08	3.63051e+08	5.23785e+08	3.87876e+08	4.39889e+08	3.69573e+08	3.17915e+08	4.346e+08	3.75959e+08	5.05041e+08	4.8147e+08	4.65536e+08	3.26529e+08	3.81391e+08	3.49008e+08	3.75682e+08	3.12962e+08	3.63051e+08	5.23785e+08	3.87876e+08	4.39889e+08	3.69573e+08	3.17915e+08	4.346e+08	3.75959e+08	5.05041e+08	4.81471e+08	4.65536e+08	3.26529e+08
		+	A0A0A0MRW7;Q7Z2E3;F8W6G5;C9JZ40;C9J8U3	6;6;3;3;1	6;6;3;3;1	Aprataxin	APTX	5	6	6	35.1	35.1	38.457	336	0	17.886	121	3.55204e+08	4.09753e+08	3.41289e+08	4.46772e+08	3.81696e+08	3.25085e+08	5.32949e+08	4.20279e+08	2.5426e+08	3.30118e+08	2.4399e+08	2.7648e+08	2.83315e+08	2.2558e+08	2.2148e+08	2.54231e+08	3.55204e+08	4.09753e+08	3.41289e+08	4.46772e+08	3.81696e+08	3.25085e+08	5.32949e+08	4.20279e+08	2.5426e+08	3.30118e+08	2.4399e+08	2.7648e+08	2.83315e+08	2.2558e+08	2.21481e+08	2.54231e+08
			O60306;H0YH15;H0YLN9	39;15;3	38;15;3	Intron-binding protein aquarius	AQR	3	39	38	35.7	35.2	171.29	1485	0	122.77	1228	6.88106e+08	5.66499e+08	5.79448e+08	5.54593e+08	4.53024e+08	5.00965e+08	6.7926e+08	6.82151e+08	4.79555e+08	5.44571e+08	6.42409e+08	5.09142e+08	6.28748e+08	5.44506e+08	7.43636e+08	6.69138e+08	6.88107e+08	5.66499e+08	5.79449e+08	5.54592e+08	4.53023e+08	5.00965e+08	6.79261e+08	6.8215e+08	4.79555e+08	5.44571e+08	6.42409e+08	5.09142e+08	6.28748e+08	5.44506e+08	7.43635e+08	6.69138e+08
			B0YIW6;P48444;Q6P1Q5;E9PK34	14;14;6;1	14;14;6;1	Coatomer subunit delta	ARCN1	4	14	14	34.1	34.1	61.626	552	0	40.796	415	1.57265e+08	1.76115e+08	1.59867e+08	1.92985e+08	1.18609e+08	1.458e+08	1.31327e+08	1.1556e+08	2.88283e+08	2.78772e+08	2.53182e+08	1.90622e+08	3.00805e+08	1.89146e+08	2.90212e+08	2.8714e+08	1.57265e+08	1.76115e+08	1.59867e+08	1.92985e+08	1.18609e+08	1.458e+08	1.31327e+08	1.1556e+08	2.88283e+08	2.78772e+08	2.53182e+08	1.90623e+08	3.00805e+08	1.89146e+08	2.90212e+08	2.8714e+08
			Q8N6T3;F8VWH9;E5RHC5;F8W1U7;E5RHT6;E5RHH7;E5RIU2;H0YIQ0;F8VWB3;E5RGL6	10;7;6;6;5;4;2;2;2;2	10;7;6;6;5;4;2;2;2;2	ADP-ribosylation factor GTPase-activating protein 1	ARFGAP1	10	10	10	40.4	40.4	44.667	406	0	22.126	2622	0	0	0	9.48832e+07	9.12684e+07	0	0	5.91052e+07	1.49127e+08	1.49375e+08	2.5351e+08	1.73595e+08	1.26382e+08	1.49597e+08	1.4665e+08	1.33544e+08	1.90353e+07	1.69483e+07	6.97208e+06	9.48833e+07	9.12683e+07	1.8023e+07	1.05132e+07	5.91052e+07	1.49127e+08	1.49375e+08	2.5351e+08	1.73596e+08	1.26382e+08	1.49597e+08	1.4665e+08	1.33544e+08
			A0A0D9SF70;G5E9L0;Q8N6H7;E9PQP3;H0YDN9;E9PIY6;E9PMU9;E9PMR9;E9PM63;E9PNY8;E9PJT7;E9PK28;E9PN48;E9PM18	9;9;9;8;5;5;4;2;2;2;2;2;2;1	7;7;7;6;4;3;3;1;1;1;1;1;1;1	ADP-ribosylation factor GTPase-activating protein 2	ARFGAP2	14	9	7	31.2	26.2	42.153	385	0	24.098	194	3.43334e+07	3.24457e+07	3.98055e+07	0	0	3.70286e+07	0	0	4.68254e+07	5.96595e+07	5.02609e+07	6.37277e+07	4.66091e+07	4.21838e+07	5.49419e+07	6.98403e+07	3.43334e+07	3.24457e+07	3.98055e+07	5.68745e+06	6.79811e+06	3.70286e+07	1.52094e+07	1.16796e+07	4.68254e+07	5.96596e+07	5.02609e+07	6.37278e+07	4.66091e+07	4.21838e+07	5.49419e+07	6.98403e+07
			Q9NP61;H0Y6A0;B0QYV8;B0QYV9;H0YDX1	6;3;2;1;1	5;3;1;0;0	ADP-ribosylation factor GTPase-activating protein 3	ARFGAP3	5	6	5	17.1	15.1	56.928	516	0	11.131	3137	0	2.54189e+07	3.31548e+07	0	0	0	2.48029e+07	0	3.90996e+07	4.16199e+07	5.48547e+07	3.79867e+07	3.57487e+07	3.59018e+07	5.79557e+07	4.5447e+07	2.03406e+07	2.54189e+07	3.31548e+07	2.1308e+07	1.76442e+07	2.06504e+07	2.48029e+07	2.01425e+07	3.90996e+07	4.16199e+07	5.48547e+07	3.79867e+07	3.57487e+07	3.59018e+07	5.79557e+07	4.54469e+07
			Q9NWB6	19	19	Arginine and glutamate-rich protein 1	ARGLU1	1	19	19	46.5	46.5	33.216	273	0	69.451	3200	1.04708e+09	1.02562e+09	9.4336e+08	9.30186e+08	6.86701e+08	7.40495e+08	6.84445e+08	9.7023e+08	1.33287e+09	1.32793e+09	1.37074e+09	1.36212e+09	1.16062e+09	1.1691e+09	9.51971e+08	9.68439e+08	1.04708e+09	1.02561e+09	9.43361e+08	9.30186e+08	6.86701e+08	7.40495e+08	6.84445e+08	9.7023e+08	1.33287e+09	1.32793e+09	1.37074e+09	1.36212e+09	1.16062e+09	1.1691e+09	9.51972e+08	9.68439e+08
			Q5T5U3;A0A087WW76;F8W9U9;A0A1B0GV73;E7ESW5;A0A1B0GTZ9;A0A1B0GW11;H0Y5T2;Q5JSD8;H0Y468	38;28;24;24;23;7;3;3;2;2	38;28;24;24;23;7;3;3;2;2	Rho GTPase-activating protein 21	ARHGAP21	10	38	38	30.2	30.2	217.46	1958	0	167.22	2347	5.35745e+08	3.22768e+08	4.14575e+08	5.7293e+08	5.55293e+08	2.80961e+08	1.84146e+08	1.80616e+08	1.00825e+08	1.01487e+08	1.10906e+08	9.69298e+07	9.9983e+07	8.99456e+07	8.60506e+07	8.88155e+07	5.35744e+08	3.22768e+08	4.14575e+08	5.7293e+08	5.55293e+08	2.80961e+08	1.84146e+08	1.80616e+08	1.00825e+08	1.01487e+08	1.10906e+08	9.69298e+07	9.9983e+07	8.99455e+07	8.60505e+07	8.88155e+07
			Q96PE2;A0A2R8Y4D7;H0YFZ8	36;15;1	36;15;1	Rho guanine nucleotide exchange factor 17	ARHGEF17	3	36	36	24.9	24.9	221.67	2063	0	116.21	2896	4.20949e+08	4.95024e+08	4.27145e+08	4.38076e+08	6.87311e+08	5.13792e+08	4.384e+08	5.80913e+08	1.01923e+08	1.29206e+08	1.36471e+08	1.03198e+08	1.1196e+08	1.13096e+08	1.14846e+08	7.46802e+07	4.20949e+08	4.95024e+08	4.27145e+08	4.38076e+08	6.87311e+08	5.13792e+08	4.38399e+08	5.80913e+08	1.01923e+08	1.29206e+08	1.36471e+08	1.03198e+08	1.1196e+08	1.13096e+08	1.14846e+08	7.46802e+07
			V9GYM8;Q92974;V9GYF5;V9GYG5;V9GZ14;Q5VY93;V9GZ58;V9GYF0	15;15;5;5;5;4;1;1	15;15;5;5;5;4;1;1	Rho guanine nucleotide exchange factor 2	ARHGEF2	8	15	15	22.7	22.7	116.07	1031	0	56.91	2780	3.29218e+08	2.86761e+08	2.84314e+08	2.81207e+08	2.802e+08	3.18266e+08	2.04751e+08	2.17955e+08	2.91217e+08	2.09023e+08	2.52856e+08	2.45854e+08	2.44628e+08	1.85847e+08	1.98901e+08	2.45081e+08	3.29218e+08	2.86761e+08	2.84315e+08	2.81207e+08	2.802e+08	3.18266e+08	2.04751e+08	2.17954e+08	2.91217e+08	2.09023e+08	2.52856e+08	2.45854e+08	2.44628e+08	1.85847e+08	1.98901e+08	2.45081e+08
			Q8TER5;G3V485;G3V3N2;G3V5C1	9;2;2;2	9;2;2;2	Rho guanine nucleotide exchange factor 40	ARHGEF40	4	9	9	8.2	8.2	164.66	1519	0	23.722	2698	1.05385e+08	5.2089e+07	7.53102e+07	0	0	0	6.80212e+07	1.01016e+08	7.90555e+07	1.16941e+08	9.80595e+07	1.00528e+08	1.18314e+08	2.3947e+08	1.23609e+08	9.81983e+07	1.05385e+08	5.2089e+07	7.53102e+07	1.2321e+07	5.21511e+06	1.13939e+07	6.80212e+07	1.01016e+08	7.90555e+07	1.16941e+08	9.80595e+07	1.00528e+08	1.18314e+08	2.3947e+08	1.23609e+08	9.81983e+07
			B1ALK7;E7EUY6;A0A2R8YG42;Q14155;E9PDQ5;E7EU80;C9JAD7;C9JDI6;B1ANY6	6;5;5;5;4;2;1;1;1	6;5;5;5;4;2;1;1;1	Rho guanine nucleotide exchange factor 7	ARHGEF7	9	6	6	12.6	12.6	79.831	705	0	7.0872	422	0	0	0	0	0	0	0	0	3.15685e+07	0	0	0	3.34589e+07	4.14648e+07	3.88038e+07	5.21796e+07	1.0108e+07	1.93089e+07	1.19917e+07	1.11802e+07	2.8754e+07	1.35214e+07	4.39714e+06	1.0347e+07	3.15685e+07	1.17543e+07	1.13696e+07	3.60125e+07	3.34589e+07	4.14647e+07	3.88038e+07	5.21796e+07
			O14497;H0Y488;A0A1B0GTU5;A0A087WUV6;H0YEW5;H0YCU6	43;35;35;12;2;1	39;31;31;9;2;1	AT-rich interactive domain-containing protein 1A	ARID1A	6	43	39	25.9	24.1	242.04	2285	0	112.16	1118	3.12927e+08	3.82812e+08	3.8649e+08	4.67913e+08	4.57035e+08	4.34024e+08	4.66399e+08	4.33692e+08	3.01687e+08	2.91849e+08	3.60832e+08	3.27429e+08	3.20288e+08	3.59115e+08	3.02882e+08	2.93057e+08	3.12927e+08	3.82812e+08	3.8649e+08	4.67913e+08	4.57035e+08	4.34024e+08	4.66398e+08	4.33692e+08	3.01687e+08	2.91849e+08	3.60832e+08	3.27429e+08	3.20288e+08	3.59114e+08	3.02882e+08	2.93057e+08
			A0A3F2YNW7;H0Y7H8;A0A1B0GVK1;A0A1B0GWJ2;A0A1B0GTJ8;A0A1B0GV63;A0A1B0GTI6;H0Y2R3;H0Y3S9;A0A1B0GU09;A0A1B0GUC6;A0A1B0GVH0;A0A1B0GUG2;A0A1B0GV92;A0A1B0GTE8;A0A1B0GU65	88;72;71;70;70;66;22;19;14;3;2;2;2;1;1;1	2;0;0;0;0;0;0;0;0;0;0;0;0;0;0;0		ARID1B	16	88	2	47	2.4	245.48	2332	0	323.31	354	5.91079e+09	5.95194e+09	5.61687e+09	6.59966e+09	6.37764e+09	5.14465e+09	5.44115e+09	6.24637e+09	3.90676e+09	4.13372e+09	4.45931e+09	4.46576e+09	3.65272e+09	2.98682e+09	3.73857e+09	3.25337e+09	5.91079e+09	5.95195e+09	5.61687e+09	6.59967e+09	6.37765e+09	5.14465e+09	5.44114e+09	6.24637e+09	3.90676e+09	4.13372e+09	4.45931e+09	4.46576e+09	3.65272e+09	2.98682e+09	3.73857e+09	3.25337e+09
			F8WCU9;Q68CP9;F8W108;F8VWP4	6;6;5;3	6;6;5;3	AT-rich interactive domain-containing protein 2	ARID2	4	6	6	6.2	6.2	175.15	1639	0	18.117	844	4.61665e+07	4.17696e+07	4.96588e+07	5.40847e+07	5.38931e+07	4.2797e+07	3.97373e+07	4.13872e+07	3.23085e+07	3.70699e+07	4.44278e+07	4.29169e+07	4.04501e+07	5.66951e+07	2.93812e+07	3.5901e+07	4.61665e+07	4.17697e+07	4.96588e+07	5.40847e+07	5.38931e+07	4.2797e+07	3.97373e+07	4.13872e+07	3.23085e+07	3.70699e+07	4.44278e+07	4.29169e+07	4.04501e+07	5.66951e+07	2.93812e+07	3.5901e+07
			Q14865;A0A2R8Y5F2	35;3	35;3	AT-rich interactive domain-containing protein 5B	ARID5B	2	35	35	44.5	44.5	132.37	1188	0	161.76	2188	1.11059e+09	1.02707e+09	8.53723e+08	8.83243e+08	1.05376e+09	8.78392e+08	7.07187e+08	8.80528e+08	6.96509e+08	5.92065e+08	7.69646e+08	5.3956e+08	4.83037e+08	3.4588e+08	3.91001e+08	4.59872e+08	1.11059e+09	1.02707e+09	8.53723e+08	8.83243e+08	1.05376e+09	8.78392e+08	7.07187e+08	8.80529e+08	6.9651e+08	5.92066e+08	7.69647e+08	5.39561e+08	4.83037e+08	3.45879e+08	3.91e+08	4.59871e+08
			Q9Y4X5;H3BSK4;H3BNB9	2;1;1	2;1;1	E3 ubiquitin-protein ligase ARIH1	ARIH1	3	2	2	4.8	4.8	64.117	557	0	9.0908	3464	0	0	0	0	0	0	0	0	0	2.03794e+07	0	1.85784e+07	1.49143e+07	1.56056e+07	1.58817e+07	1.88971e+07	1.08144e+07	3.20533e+07	9.10526e+06	5.70245e+06	9.74004e+06	1.65585e+07	1.2642e+07	1.02515e+07	1.23145e+07	2.03794e+07	1.29657e+07	1.85784e+07	1.49143e+07	1.56056e+07	1.58817e+07	1.8897e+07
			Q9P291	11	11	Armadillo repeat-containing X-linked protein 1	ARMCX1	1	11	11	35.5	35.5	49.18	453	0	27.405	3269	8.45829e+07	7.63913e+07	7.82046e+07	9.42456e+07	5.41405e+07	9.09909e+07	5.6099e+07	6.78409e+07	2.82368e+08	2.53458e+08	4.22927e+08	1.59525e+08	3.99442e+08	2.9549e+08	3.41403e+08	6.12872e+08	8.45829e+07	7.63913e+07	7.82045e+07	9.42457e+07	5.41405e+07	9.09909e+07	5.6099e+07	6.78409e+07	2.82368e+08	2.53458e+08	4.22927e+08	1.59525e+08	3.99442e+08	2.9549e+08	3.41403e+08	6.12872e+08
			Q7L311;Q5H9E0;Q5H9E1;A0A1B0GXK8;A0A0B4J1X4	14;3;3;1;1	14;3;3;1;1	Armadillo repeat-containing X-linked protein 2	ARMCX2	5	14	14	38.1	38.1	65.683	632	0	90.611	2472	1.10645e+08	9.40648e+07	7.75893e+07	9.12303e+07	8.92144e+07	1.07988e+08	5.64181e+07	8.6749e+07	4.97563e+08	4.331e+08	3.9546e+08	3.22286e+08	3.68147e+08	3.05378e+08	4.11283e+08	3.1748e+08	1.10645e+08	9.40648e+07	7.75893e+07	9.12303e+07	8.92143e+07	1.07987e+08	5.64181e+07	8.6749e+07	4.97563e+08	4.331e+08	3.9546e+08	3.22286e+08	3.68147e+08	3.05378e+08	4.11283e+08	3.1748e+08
			Q9UH62;H3BV87;H3BM63	17;3;2	17;3;2	Armadillo repeat-containing X-linked protein 3	ARMCX3	3	17	17	53.6	53.6	42.5	379	0	164.51	3311	2.65067e+08	2.71583e+08	3.05989e+08	3.1979e+08	3.0057e+08	2.75167e+08	2.88422e+08	2.69596e+08	8.48601e+08	8.17532e+08	6.59644e+08	6.19817e+08	8.25034e+08	8.13943e+08	8.21585e+08	8.70617e+08	2.65067e+08	2.71582e+08	3.05988e+08	3.1979e+08	3.0057e+08	2.75167e+08	2.88422e+08	2.69596e+08	8.48601e+08	8.17531e+08	6.59644e+08	6.19817e+08	8.25034e+08	8.13942e+08	8.21585e+08	8.70616e+08
			O15143;C9JEY1;C9K057;C9JBJ7;C9J4Z7;F8VXW2;C9JQM8;C9JFG9;C9J6C8;C9JTT6;C9JM51;F8WEB3	10;8;8;3;3;3;3;3;3;2;1;1	3;1;1;1;1;1;1;1;1;1;1;1	Actin-related protein 2/3 complex subunit 1B	ARPC1B	12	10	3	39.8	11.3	40.949	372	0	33.57	1154	3.91358e+08	3.83386e+08	3.47195e+08	3.43402e+08	3.79609e+08	3.91467e+08	3.04612e+08	2.75966e+08	3.20318e+08	3.2698e+08	4.29323e+08	3.62169e+08	3.29064e+08	3.78304e+08	3.27753e+08	5.80736e+08	3.91358e+08	3.83386e+08	3.47195e+08	3.43402e+08	3.79609e+08	3.91467e+08	3.04612e+08	2.75966e+08	3.20318e+08	3.2698e+08	4.29323e+08	3.62169e+08	3.29064e+08	3.78303e+08	3.27753e+08	5.80736e+08
			C9JJX6;E9PDC3;O00192	9;9;9	9;9;9	Armadillo repeat protein deleted in velo-cardio-facial syndrome	ARVCF	3	9	9	17.5	17.5	96.827	893	0	57.842	512	1.27609e+08	1.59177e+08	1.73864e+08	1.50166e+08	2.22717e+08	1.68447e+08	1.25644e+08	2.40038e+08	3.12511e+08	2.19285e+08	2.99191e+08	2.37083e+08	2.43535e+08	2.40367e+08	2.51652e+08	3.1633e+08	1.27609e+08	1.59177e+08	1.73864e+08	1.50166e+08	2.22716e+08	1.68447e+08	1.25644e+08	2.40038e+08	3.12511e+08	2.19285e+08	2.99192e+08	2.37083e+08	2.43535e+08	2.40367e+08	2.51652e+08	3.1633e+08
			F5H8F7;Q9UBL3;H0YBF6	6;6;2	6;6;2	Set1/Ash2 histone methyltransferase complex subunit ASH2	ASH2L	3	6	6	23.9	23.9	55.324	489	0	19.339	798	1.03466e+08	1.22035e+08	0	1.27496e+08	8.28928e+07	1.10151e+08	0	1.02513e+08	0	0	7.81418e+07	8.83686e+07	5.79245e+07	7.54949e+07	8.52704e+07	5.62942e+07	1.03466e+08	1.22035e+08	3.36566e+07	1.27496e+08	8.28928e+07	1.10151e+08	7.62722e+06	1.02513e+08	1.13794e+07	1.67509e+07	7.81418e+07	8.83687e+07	5.79244e+07	7.54949e+07	8.52704e+07	5.62943e+07
			O43681;A0A087WXS7;K7ERW9	5;4;3	5;4;3	ATPase ASNA1	ASNA1	3	5	5	25.3	25.3	38.792	348	0	19.956	1204	0	1.33975e+07	0	0	3.45814e+07	0	4.97583e+07	0	9.99642e+07	9.4553e+07	1.2119e+08	1.02623e+08	1.06455e+08	1.0005e+08	1.74482e+08	1.83226e+08	1.07773e+07	1.33975e+07	3.41705e+06	6.26357e+06	3.45815e+07	1.06339e+07	4.97583e+07	4.51846e+06	9.99643e+07	9.4553e+07	1.2119e+08	1.02623e+08	1.06455e+08	1.0005e+08	1.74482e+08	1.83226e+08
			Q12797;E5RHK2;E5RG29;E5RG56;E5RHJ2;G3XAN5;A0A087WUJ2;A0A087WW51	13;2;2;2;1;1;1;1	13;2;2;2;1;1;1;1	Aspartyl/asparaginyl beta-hydroxylase	ASPH	8	13	13	23	23	85.862	758	0	44.548	2059	3.52304e+08	3.59392e+08	5.71387e+08	3.83877e+08	5.17874e+08	4.92323e+08	6.11778e+08	5.52636e+08	4.77338e+08	4.3323e+08	3.82997e+08	4.12012e+08	4.71556e+08	4.03136e+08	4.72297e+08	4.48105e+08	3.52304e+08	3.59392e+08	5.71387e+08	3.83877e+08	5.17874e+08	4.92323e+08	6.11778e+08	5.52636e+08	4.77338e+08	4.3323e+08	3.82997e+08	4.12012e+08	4.71556e+08	4.03136e+08	4.72298e+08	4.48105e+08
			Q9NVM9;H0YH12;H0YIA9	4;3;1	4;3;1	Protein asunder homolog	ASUN	3	4	4	8.4	8.4	80.224	706	0	16.732	3188	2.44999e+07	0	0	0	0	0	0	2.5355e+07	3.17785e+07	3.65743e+07	4.06956e+07	3.82676e+07	3.46931e+07	4.48969e+07	3.57438e+07	3.86545e+07	2.44999e+07	4.85605e+06	1.13089e+07	9.08223e+06	1.37966e+07	1.07384e+07	7.47474e+06	2.5355e+07	3.17785e+07	3.65742e+07	4.06957e+07	3.82676e+07	3.46931e+07	4.48969e+07	3.57438e+07	3.86545e+07
		+	Q8NBU5	4	4	ATPase family AAA domain-containing protein 1	ATAD1	1	4	4	17.7	17.7	40.744	361	0	20.26	2640	0	2.40498e+07	0	4.3887e+07	0	0	0	3.4335e+07	6.83551e+07	1.08441e+08	1.2814e+08	6.78698e+07	9.32617e+07	1.77174e+08	6.87684e+07	3.11903e+07	1.07815e+07	2.40498e+07	6.48766e+06	4.3887e+07	1.60871e+07	2.68066e+07	8.03002e+06	3.4335e+07	6.83551e+07	1.08441e+08	1.28139e+08	6.78699e+07	9.32617e+07	1.77174e+08	6.87684e+07	3.11903e+07
			Q6PL18;A0A0B4J211;Q9ULI0	17;12;1	17;12;1	ATPase family AAA domain-containing protein 2	ATAD2	3	17	17	18.8	18.8	158.55	1390	0	33.884	2430	1.25429e+08	8.0452e+07	8.97071e+07	9.32901e+07	8.63251e+07	1.17899e+08	1.23011e+08	1.0882e+08	5.25114e+07	6.44793e+07	7.11433e+07	6.09311e+07	7.5096e+07	5.73511e+07	1.06847e+08	1.05333e+08	1.25429e+08	8.0452e+07	8.97071e+07	9.32902e+07	8.6325e+07	1.179e+08	1.23011e+08	1.0882e+08	5.25114e+07	6.44793e+07	7.11433e+07	6.09311e+07	7.5096e+07	5.73511e+07	1.06847e+08	1.05333e+08
			H0Y2W2;Q5SV16	37;16	0;0		ATAD3A	2	37	0	51.2	0	64.243	572	0	7.6139	889	7.2614e+07	8.31003e+07	0	0	0	4.70559e+07	0	5.7899e+07	3.80855e+07	8.67592e+07	8.93884e+07	1.78233e+08	6.87125e+07	1.0206e+08	6.07965e+07	5.92769e+07	7.2614e+07	8.31003e+07	6.25317e+06	9.13606e+06	7.48415e+06	4.70559e+07	1.91651e+07	5.7899e+07	3.80855e+07	8.67592e+07	8.93884e+07	1.78233e+08	6.87125e+07	1.0206e+08	6.07965e+07	5.92769e+07
			Q9NVI7	40	2	ATPase family AAA domain-containing protein 3A	ATAD3A	1	40	2	52.4	1.7	71.368	634	0	246.09	3187	1.76693e+09	1.61611e+09	1.47263e+09	1.30622e+09	1.41258e+09	1.43487e+09	1.53829e+09	1.38275e+09	1.80359e+09	2.16379e+09	1.99993e+09	2.24208e+09	2.19174e+09	2.72168e+09	2.27785e+09	3.03872e+09	1.76693e+09	1.61611e+09	1.47263e+09	1.30623e+09	1.41258e+09	1.43487e+09	1.53829e+09	1.38275e+09	1.80359e+09	2.16379e+09	1.99993e+09	2.24208e+09	2.19174e+09	2.72168e+09	2.27785e+09	3.03872e+09
			Q5SQI0	4	4	Alpha-tubulin N-acetyltransferase 1	ATAT1	1	4	4	13.5	13.5	46.81	421	0	12.748	2332	3.57369e+07	2.59222e+07	2.46455e+07	9.99306e+07	2.66045e+07	3.34084e+07	2.58195e+07	2.97946e+07	7.77804e+07	9.55563e+07	8.22984e+07	7.28973e+07	1.72921e+07	4.50721e+07	4.30777e+07	3.9831e+07	3.57369e+07	2.59222e+07	2.46455e+07	9.99306e+07	2.66045e+07	3.34084e+07	2.58195e+07	2.97946e+07	7.77804e+07	9.55563e+07	8.22984e+07	7.28973e+07	1.72921e+07	4.50721e+07	4.30777e+07	3.9831e+07
			Q6DD88;F5H6I7;F5GWF8	8;7;1	8;7;1	Atlastin-3	ATL3	3	8	8	25.5	25.5	60.541	541	0	39.025	2392	1.11981e+08	7.42224e+07	5.57786e+07	1.18624e+08	0	0	3.68785e+07	0	1.43979e+08	1.80561e+08	1.34782e+08	1.29271e+08	1.36967e+08	1.68914e+08	2.46849e+08	4.03334e+08	1.11981e+08	7.42224e+07	5.57786e+07	1.18624e+08	1.60575e+07	3.40089e+07	3.68785e+07	1.53982e+07	1.43979e+08	1.80562e+08	1.34782e+08	1.29271e+08	1.36967e+08	1.68914e+08	2.4685e+08	4.03334e+08
			Q13315;E9PRG7;Q6P7P1;M0QXY8;E9PIQ5;A0A087X0E9;E9PIN0;H0YDU7	9;2;2;2;2;2;2;1	9;2;2;2;2;2;2;1	Serine-protein kinase ATM	ATM	8	9	9	3.6	3.6	350.68	3056	0	58.595	2100	0	0	0	0	0	0	0	0	3.85665e+07	7.60419e+07	5.81456e+07	6.63e+07	9.90912e+07	1.19014e+08	9.13226e+07	1.0682e+08	3.1743e+06	1.52544e+07	1.12792e+07	1.88223e+07	2.49803e+07	1.87933e+07	8.99589e+06	1.0443e+07	3.85665e+07	7.60418e+07	5.81455e+07	6.62999e+07	9.90912e+07	1.19014e+08	9.13227e+07	1.0682e+08
			P54259	21	21	Atrophin-1	ATN1	1	21	21	31.8	31.8	125.41	1190	0	149.45	1827	5.87119e+08	5.32518e+08	5.13208e+08	7.6239e+08	3.98664e+08	4.77584e+08	4.53804e+08	6.89073e+08	1.01776e+09	9.28095e+08	1.08529e+09	1.31653e+09	1.21402e+09	1.24589e+09	1.16363e+09	1.1084e+09	5.87119e+08	5.32519e+08	5.13208e+08	7.62389e+08	3.98664e+08	4.77584e+08	4.53804e+08	6.89073e+08	1.01776e+09	9.28095e+08	1.08529e+09	1.31653e+09	1.21402e+09	1.24589e+09	1.16363e+09	1.1084e+09
			P05023;M0R116;A0A2R8YEY8;A0A0A0MT26;P13637;Q13733;Q5TC01;M0QXF2;E9PRA5;Q5TC02	18;9;9;9;9;4;2;2;2;1	12;3;3;3;3;1;2;1;1;1	Sodium/potassium-transporting ATPase subunit alpha-1;Sodium/potassium-transporting ATPase subunit alpha-3	ATP1A1;ATP1A3	10	18	12	24.1	15.3	112.89	1023	0	100.14	1419	1.6822e+08	2.15284e+08	2.16261e+08	2.23613e+08	2.63852e+08	2.6844e+08	2.20539e+08	2.36201e+08	3.27772e+08	3.29863e+08	3.12866e+08	2.96794e+08	3.81971e+08	5.13241e+08	4.65969e+08	5.90792e+08	1.6822e+08	2.15284e+08	2.16261e+08	2.23613e+08	2.63852e+08	2.68439e+08	2.20539e+08	2.36201e+08	3.27772e+08	3.29863e+08	3.12866e+08	2.96794e+08	3.81972e+08	5.13241e+08	4.65969e+08	5.90791e+08
			P16615;H7C5W9;Q93084;A0A0C4DH86;J3QSY6;H3BTW4	33;29;8;1;1;1	23;20;4;1;1;0	Sarcoplasmic/endoplasmic reticulum calcium ATPase 2	ATP2A2	6	33	23	39.5	28.8	114.76	1042	0	222.41	1536	5.39081e+08	6.63271e+08	3.85599e+08	4.47308e+08	4.30748e+08	5.11161e+08	5.70981e+08	6.53504e+08	1.72345e+09	1.24208e+09	1.3507e+09	1.16802e+09	1.71558e+09	1.91028e+09	2.01183e+09	2.1406e+09	5.39081e+08	6.63271e+08	3.85599e+08	4.47308e+08	4.30748e+08	5.11161e+08	5.70981e+08	6.53504e+08	1.72345e+09	1.24208e+09	1.3507e+09	1.16802e+09	1.71558e+09	1.91028e+09	2.01183e+09	2.1406e+09
			P25705;K7EK77;K7ERX7;K7EJP1;K7ENJ4;K7EQH4;K7ESA0	41;21;17;15;15;10;2	41;21;17;15;15;10;2	ATP synthase subunit alpha, mitochondrial	ATP5A1	7	41	41	63.8	63.8	59.75	553	0	323.31	1609	1.02722e+10	1.10151e+10	8.78941e+09	8.55694e+09	7.79342e+09	9.47337e+09	9.71007e+09	1.11117e+10	1.31609e+10	1.44158e+10	1.37929e+10	1.34378e+10	1.03657e+10	1.35663e+10	1.52899e+10	1.83582e+10	1.02722e+10	1.10151e+10	8.78941e+09	8.55695e+09	7.79341e+09	9.47338e+09	9.71007e+09	1.11118e+10	1.31609e+10	1.44158e+10	1.37929e+10	1.34378e+10	1.03657e+10	1.35662e+10	1.52899e+10	1.83582e+10
			P06576;H0YH81;F8W079;F8W0P7;H0YI37	17;12;8;5;4	17;12;8;5;4	ATP synthase subunit beta, mitochondrial;ATP synthase subunit beta	ATP5B	5	17	17	57.1	57.1	56.559	529	0	111.58	1432	3.23176e+08	3.81299e+08	4.46236e+08	3.09138e+08	2.77852e+08	3.54182e+08	3.36975e+08	2.80497e+08	5.42561e+08	7.518e+08	4.3825e+08	5.18249e+08	2.82527e+08	5.8556e+08	5.47136e+08	6.96969e+08	3.23176e+08	3.81299e+08	4.46236e+08	3.09138e+08	2.77852e+08	3.54182e+08	3.36975e+08	2.80497e+08	5.42561e+08	7.518e+08	4.3825e+08	5.18249e+08	2.82527e+08	5.8556e+08	5.47136e+08	6.96969e+08
			P36542	13	13	ATP synthase subunit gamma, mitochondrial	ATP5C1	1	13	13	46	46	32.996	298	0	110.77	1682	1.28851e+09	1.12855e+09	1.13891e+09	1.28897e+09	1.3242e+09	1.53275e+09	1.05523e+09	1.64384e+09	2.10131e+09	1.57438e+09	2.15712e+09	1.633e+09	2.06461e+09	2.11698e+09	2.00493e+09	2.46858e+09	1.28851e+09	1.12855e+09	1.13891e+09	1.28897e+09	1.3242e+09	1.53275e+09	1.05523e+09	1.64384e+09	2.10131e+09	1.57438e+09	2.15712e+09	1.633e+09	2.06461e+09	2.11697e+09	2.00493e+09	2.46858e+09
			P24539;Q5QNZ2	6;5	6;5	ATP synthase F(0) complex subunit B1, mitochondrial	ATP5F1	2	6	6	31.6	31.6	28.908	256	0	30.611	1598	9.10858e+07	1.63126e+08	1.58857e+08	9.6538e+07	1.13076e+08	8.4301e+07	1.65934e+08	1.14963e+08	2.06835e+08	2.85915e+08	3.19116e+08	2.58029e+08	1.82519e+08	2.26254e+08	2.39051e+08	1.94576e+08	9.10858e+07	1.63126e+08	1.58857e+08	9.6538e+07	1.13076e+08	8.4301e+07	1.65934e+08	1.14963e+08	2.06836e+08	2.85915e+08	3.19116e+08	2.58029e+08	1.82519e+08	2.26254e+08	2.39051e+08	1.94576e+08
			P48047;H7C0C1;H7C068;H7C086	14;9;5;3	14;9;5;3	ATP synthase subunit O, mitochondrial	ATP5O	4	14	14	68.1	68.1	23.277	213	0	87.731	1750	2.06605e+09	8.05346e+08	4.08875e+08	7.74089e+08	1.52616e+09	5.78601e+08	1.85934e+09	1.82964e+09	3.84628e+09	3.11803e+09	2.89678e+09	2.81499e+09	4.19454e+09	3.26687e+09	4.08663e+09	3.82385e+09	2.06605e+09	8.05346e+08	4.08875e+08	7.74089e+08	1.52616e+09	5.78601e+08	1.85934e+09	1.82964e+09	3.84628e+09	3.11803e+09	2.89678e+09	2.81499e+09	4.19454e+09	3.26687e+09	4.08663e+09	3.82385e+09
			Q9Y5K8;G3V2S6;G3V2V6;H0YJH8;G3V559;H0YJS0;H0YJ55;G3V341;G3V3T8	5;4;3;3;3;2;1;1;1	5;4;3;3;3;2;1;1;1	V-type proton ATPase subunit D	ATP6V1D	9	5	5	35.2	35.2	28.262	247	0	13.48	3473	0	4.48976e+07	0	0	0	0	6.99783e+07	0	3.70902e+07	0	5.87935e+07	5.42183e+07	6.11665e+07	6.74137e+07	8.32088e+07	9.26306e+07	1.21146e+07	4.48976e+07	1.23749e+07	9.79085e+06	1.64763e+07	8.09756e+06	6.99783e+07	1.01752e+07	3.70902e+07	1.73375e+07	5.87935e+07	5.42184e+07	6.11665e+07	6.74137e+07	8.32089e+07	9.26307e+07
			Q9UI12;G3V126;E5RG49;E5RHH0;E5RK31;E5RJG1	8;7;2;2;1;1	8;7;2;2;1;1	V-type proton ATPase subunit H	ATP6V1H	6	8	8	25.3	25.3	55.882	483	0	31.231	3323	0	1.09248e+08	1.45384e+08	0	0	0	0	0	2.81083e+08	3.00427e+08	1.70354e+08	2.76903e+08	1.37036e+08	2.01447e+08	2.07363e+08	2.28446e+08	1.24416e+07	1.09248e+08	1.45384e+08	8.6967e+06	1.06203e+07	1.6859e+07	3.21509e+07	2.6297e+07	2.81082e+08	3.00427e+08	1.70354e+08	2.76903e+08	1.37036e+08	2.01447e+08	2.07363e+08	2.28446e+08
+			Q13535;H0Y8R8;H0Y8Y6;D6RIG7;H0Y9K2	6;1;1;1;1	6;1;1;1;1	Serine/threonine-protein kinase ATR	ATR	5	6	6	3.3	3.3	301.36	2644	0	15.991	2116	0	0	0	0	0	0	0	0	2.85316e+07	2.93443e+07	4.317e+07	2.18809e+07	2.98025e+07	3.02207e+07	3.03382e+07	4.82645e+07	9.22706e+06	5.80092e+06	1.47031e+07	6.21297e+06	1.28511e+07	1.42822e+07	8.77612e+06	1.01893e+07	2.85316e+07	2.93443e+07	4.317e+07	2.18809e+07	2.98025e+07	3.02207e+07	3.03382e+07	4.82645e+07
			A0A2R8YDM9;A0A2R8Y5A6;H0YH87;A0A2R8Y7P6;V9GY86;Q99700;F8WB06;F8VQP2;F8VVY6;F8WB05;A0A2R8Y6W7;A0A2R8YGV1	35;35;34;34;34;33;32;31;7;4;1;1	12;12;11;11;11;10;9;8;4;0;1;1	Ataxin-2	ATXN2	12	35	12	52.4	22	105.13	968	0	160.78	287	6.70186e+08	7.56513e+08	7.6699e+08	7.76571e+08	7.22074e+08	6.0901e+08	6.70925e+08	7.02491e+08	7.45553e+08	7.37814e+08	7.56688e+08	7.16967e+08	6.04953e+08	7.06282e+08	7.2135e+08	6.85415e+08	6.70186e+08	7.56514e+08	7.6699e+08	7.76571e+08	7.22073e+08	6.0901e+08	6.70925e+08	7.02491e+08	7.45553e+08	7.37814e+08	7.56689e+08	7.16967e+08	6.04953e+08	7.06281e+08	7.2135e+08	6.85415e+08
			Q8WWM7;H3BUF6;H3BSK9;H3BSQ5;H3BUE3;H3BRB0;A0A0C4DGL7	23;21;8;2;2;1;1	23;21;8;2;2;1;1	Ataxin-2-like protein	ATXN2L	7	23	23	27.9	27.9	113.37	1075	0	102.61	2729	2.67407e+08	3.7931e+08	3.09375e+08	4.64726e+08	5.22676e+08	3.81989e+08	3.82046e+08	2.93377e+08	7.09157e+08	3.77893e+08	5.41094e+08	5.3758e+08	4.65213e+08	4.62945e+08	4.00056e+08	3.81519e+08	2.67407e+08	3.79311e+08	3.09375e+08	4.64726e+08	5.22676e+08	3.81989e+08	3.82046e+08	2.93377e+08	7.09157e+08	3.77893e+08	5.41094e+08	5.3758e+08	4.65213e+08	4.62945e+08	4.00056e+08	3.81519e+08
			Q9Y679	9	9	Ancient ubiquitous protein 1	AUP1	1	9	9	33.4	33.4	45.786	410	0	69.231	3486	1.17213e+08	2.55658e+08	2.02036e+08	1.78915e+08	1.64603e+08	1.73611e+08	2.06068e+08	2.93086e+08	4.41783e+08	4.07725e+08	3.33474e+08	3.96438e+08	3.49923e+08	3.06449e+08	4.20425e+08	5.52707e+08	1.17213e+08	2.55658e+08	2.02036e+08	1.78916e+08	1.64603e+08	1.73611e+08	2.06068e+08	2.93086e+08	4.41783e+08	4.07725e+08	3.33474e+08	3.96438e+08	3.49923e+08	3.06449e+08	4.20425e+08	5.52707e+08
			Q96GD4;J3KTD6;J3QLN8;J3KT86;J3QR41;J3KRF8;J3KRJ2;B4DXA6;M0QYK8;A0A0A0MSY3;Q5Y191;Q9UQB9	11;10;8;8;7;4;2;1;1;1;1;1	11;10;8;8;7;4;2;1;1;1;1;1	Aurora kinase B	AURKB	12	11	11	38.4	38.4	39.31	344	0	31.847	2834	3.2635e+08	2.87943e+08	3.24061e+08	3.47197e+08	3.49098e+08	4.5496e+08	3.35133e+08	3.47436e+08	1.8747e+08	2.05432e+08	2.02628e+08	2.20613e+08	2.28062e+08	1.9775e+08	1.76108e+08	1.80104e+08	3.2635e+08	2.87943e+08	3.24061e+08	3.47197e+08	3.49098e+08	4.5496e+08	3.35133e+08	3.47436e+08	1.8747e+08	2.05432e+08	2.02628e+08	2.20613e+08	2.28062e+08	1.9775e+08	1.76108e+08	1.80104e+08
			A0A024RDL5;A0A2R8Y522;Q75MD7;A0A2R8Y8C6;Q8WXX7;A0A2R8Y568;A0A087WVB5;H7C090;H7C2P0;A0A2R8Y6Q9	21;21;21;21;21;20;20;3;1;1	21;21;21;21;21;20;20;3;1;1	Autism susceptibility gene 2 protein	AUTS2	10	21	21	37.3	37.3	89.249	801	0	213.34	8	5.69969e+08	7.41734e+08	8.41297e+08	1.2062e+09	9.75468e+08	1.18977e+09	8.37099e+08	9.75824e+08	1.01421e+09	5.30032e+08	1.03929e+09	9.60541e+08	7.96839e+08	8.79974e+08	8.88071e+08	6.16417e+08	5.69969e+08	7.41735e+08	8.41296e+08	1.2062e+09	9.75468e+08	1.18976e+09	8.37099e+08	9.75824e+08	1.01421e+09	5.30032e+08	1.03929e+09	9.60541e+08	7.96839e+08	8.79974e+08	8.88072e+08	6.16417e+08
		+	O15169;H0Y830	10;1	10;1	Axin-1	AXIN1	2	10	10	19.4	19.4	95.634	862	0	24.653	1158	7.4712e+07	4.21838e+07	4.77037e+07	3.9348e+07	5.64835e+07	4.31788e+07	4.34972e+07	5.27641e+07	8.61808e+07	3.77664e+07	6.09069e+07	5.01821e+07	6.86626e+07	1.01356e+08	4.85949e+07	5.15061e+07	7.4712e+07	4.21838e+07	4.77037e+07	3.9348e+07	5.64835e+07	4.31788e+07	4.34972e+07	5.27641e+07	8.61808e+07	3.77664e+07	6.0907e+07	5.01821e+07	6.86625e+07	1.01355e+08	4.85949e+07	5.15061e+07
			O95816	11	11	BAG family molecular chaperone regulator 2	BAG2	1	11	11	67.3	67.3	23.772	211	0	120.05	1370	1.26069e+09	1.1771e+09	1.45735e+09	9.79412e+08	1.44235e+09	1.07302e+09	1.10119e+09	1.22685e+09	4.53542e+09	4.78284e+09	3.99676e+09	5.23624e+09	3.67444e+09	2.65439e+09	3.89466e+09	1.58284e+09	1.26069e+09	1.1771e+09	1.45735e+09	9.79412e+08	1.44235e+09	1.07302e+09	1.10119e+09	1.22685e+09	4.53542e+09	4.78284e+09	3.99676e+09	5.23624e+09	3.67445e+09	2.65439e+09	3.89467e+09	1.58284e+09
			O95817;C9JFK9	13;9	13;9	BAG family molecular chaperone regulator 3	BAG3	2	13	13	38.6	38.6	61.594	575	0	41.52	1371	0	0	0	0	0	0	0	0	2.49907e+08	2.33369e+08	1.26632e+08	2.06313e+08	1.95165e+08	1.31043e+08	1.5831e+08	7.33234e+07	1.11083e+07	1.28854e+07	1.11121e+07	1.60495e+07	7.17816e+06	9.46423e+06	1.78956e+07	1.88585e+07	2.49907e+08	2.33369e+08	1.26632e+08	2.06313e+08	1.95165e+08	1.31043e+08	1.5831e+08	7.33235e+07
			Q9UHR4	11	11	Brain-specific angiogenesis inhibitor 1-associated protein 2-like protein 1	BAIAP2L1	1	11	11	30.7	30.7	56.882	511	0	33.773	3322	0	2.88439e+07	4.00465e+07	0	0	0	0	0	9.41914e+07	1.2398e+08	1.02355e+08	1.14115e+08	8.43991e+07	7.76814e+07	1.27103e+08	7.04414e+07	1.83883e+07	2.88439e+07	4.00464e+07	2.25525e+07	1.07336e+07	5.56193e+06	2.69062e+07	5.49858e+06	9.41914e+07	1.2398e+08	1.02355e+08	1.14115e+08	8.43991e+07	7.76814e+07	1.27103e+08	7.04414e+07
			Q9NRL2;A0A087WWN7	8;1	8;1	Bromodomain adjacent to zinc finger domain protein 1A	BAZ1A	2	8	8	8.2	8.2	178.7	1556	0	23.295	3157	0	4.58444e+07	3.78168e+07	2.79855e+07	2.36753e+07	4.03687e+07	2.20161e+07	3.45711e+07	2.21436e+07	2.4242e+07	1.58236e+07	2.55721e+07	2.54859e+07	2.85494e+07	0	6.67876e+07	1.45507e+07	4.58444e+07	3.78168e+07	2.79855e+07	2.36753e+07	4.03687e+07	2.20161e+07	3.45711e+07	2.21436e+07	2.4242e+07	1.58236e+07	2.55721e+07	2.54859e+07	2.85495e+07	1.38459e+07	6.67877e+07
			Q9UIG0	18	18	Tyrosine-protein kinase BAZ1B	BAZ1B	1	18	18	16.6	16.6	170.9	1483	0	63.952	3327	6.00412e+07	7.42134e+07	6.92392e+07	6.02656e+07	7.76519e+07	7.7189e+07	1.02477e+08	7.306e+07	1.03873e+08	1.25579e+08	1.21957e+08	1.41814e+08	1.51637e+08	1.80983e+08	2.26927e+08	1.99671e+08	6.00412e+07	7.42134e+07	6.92392e+07	6.02656e+07	7.76519e+07	7.71889e+07	1.02477e+08	7.306e+07	1.03873e+08	1.25579e+08	1.21957e+08	1.41814e+08	1.51637e+08	1.80983e+08	2.26927e+08	1.9967e+08
			J3KPG5;F8VU39;Q9UIF9;A0A0C4DGI9;H0YII3;H0YHL2	21;21;21;9;6;1	21;21;21;9;6;1	Bromodomain adjacent to zinc finger domain protein 2A	BAZ2A	6	21	21	15	15	208.07	1875	0	89.279	810	1.32036e+08	9.90789e+07	1.34951e+08	1.2452e+08	1.33768e+08	1.19714e+08	1.29739e+08	1.31687e+08	1.84033e+08	1.81384e+08	1.96154e+08	2.25997e+08	2.07652e+08	2.62275e+08	2.04013e+08	2.44617e+08	1.32037e+08	9.90789e+07	1.34951e+08	1.2452e+08	1.33768e+08	1.19714e+08	1.29739e+08	1.31687e+08	1.84033e+08	1.81384e+08	1.96154e+08	2.25997e+08	2.07652e+08	2.62275e+08	2.04013e+08	2.44617e+08
			O75934	10	10	Pre-mRNA-splicing factor SPF27	BCAS2	1	10	10	64.4	64.4	26.131	225	0	134.68	1312	1.00914e+09	1.06767e+09	1.17331e+09	9.18296e+08	1.20473e+09	1.33778e+09	1.22613e+09	1.07534e+09	7.1273e+08	6.53818e+08	8.15037e+08	7.77886e+08	6.87363e+08	5.69707e+08	8.14809e+08	9.81925e+08	1.00914e+09	1.06767e+09	1.17331e+09	9.18297e+08	1.20473e+09	1.33778e+09	1.22613e+09	1.07534e+09	7.12729e+08	6.53819e+08	8.15037e+08	7.77887e+08	6.87363e+08	5.69707e+08	8.14809e+08	9.81926e+08
			O14874;H3BTL2;H3BS02;H3BUV3;H3BNP3	25;12;12;4;3	25;12;12;4;3	[3-methyl-2-oxobutanoate dehydrogenase [lipoamide]] kinase, mitochondrial	BCKDK	5	25	25	71.6	71.6	46.36	412	0	187.05	1131	4.6268e+09	4.42345e+09	5.92198e+09	4.31857e+09	5.35973e+09	5.845e+09	5.1673e+09	7.27751e+09	1.95463e+09	2.07415e+09	2.01176e+09	1.90657e+09	2.16114e+09	2.08615e+09	2.00644e+09	1.49117e+09	4.62679e+09	4.42345e+09	5.92198e+09	4.31857e+09	5.35974e+09	5.84501e+09	5.16731e+09	7.27752e+09	1.95463e+09	2.07414e+09	2.01176e+09	1.90657e+09	2.16114e+09	2.08615e+09	2.00644e+09	1.49117e+09
		+	D3YTK1;Q9C0K0	6;6	6;6	B-cell lymphoma/leukemia 11B	BCL11B	2	6	6	15.4	15.4	75.372	700	0	15.082	605	4.03892e+07	4.42357e+07	3.94228e+07	4.16516e+07	3.67983e+07	4.32896e+07	3.47019e+07	3.84437e+07	0	0	1.432e+07	1.71641e+07	0	0	0	0	4.03892e+07	4.42357e+07	3.94228e+07	4.16516e+07	3.67983e+07	4.32896e+07	3.47019e+07	3.84436e+07	1.30787e+07	2.49664e+07	1.432e+07	1.71641e+07	1.29842e+07	1.04693e+07	1.14559e+07	1.52209e+07
			Q9NYF8;H0YF14	43;4	2;2	Bcl-2-associated transcription factor 1	BCLAF1	2	43	2	44.5	3.3	106.12	920	0	164.16	3225	1.27997e+09	1.20831e+09	1.23097e+09	1.19662e+09	1.57352e+09	1.41511e+09	1.20396e+09	1.29282e+09	1.1077e+09	1.08541e+09	1.08136e+09	1.17658e+09	9.5248e+08	1.08337e+09	8.18872e+08	7.94534e+08	1.27997e+09	1.20831e+09	1.23097e+09	1.19662e+09	1.57352e+09	1.41511e+09	1.20396e+09	1.29282e+09	1.1077e+09	1.08541e+09	1.08136e+09	1.17658e+09	9.5248e+08	1.08337e+09	8.18872e+08	7.94534e+08
			E9PK91;E9PK09;E9PQN2;E9PKI6;A0A1W2PQ43;E9PJA7;H0YF00;H0YF63	41;39;39;39;36;19;6;2	1;0;0;0;0;0;0;1		BCLAF1	8	41	1	45.4	1.8	100.4	871	0.0029479	2.7651	725	3.64063e+07	5.74153e+07	3.74903e+07	4.12259e+07	4.90995e+07	5.98653e+07	5.12319e+07	4.30423e+07	4.61996e+07	4.61865e+07	2.98446e+07	3.30981e+07	3.25025e+07	3.53625e+07	2.90435e+07	2.65721e+07	3.64063e+07	5.74153e+07	3.74903e+07	4.12259e+07	4.90995e+07	5.98653e+07	5.12319e+07	4.30423e+07	4.61996e+07	4.61864e+07	2.98446e+07	3.30981e+07	3.25025e+07	3.53625e+07	2.90435e+07	2.65721e+07
	+		Q6W2J9;H7BYY2;A1A564;H7C2V9;A6NE70;H7C231;H7BZ37	34;28;11;9;9;4;4	33;28;11;8;8;3;3	BCL-6 corepressor	BCOR	7	34	33	28.6	28.1	192.19	1755	0	73.241	2441	2.08783e+08	2.53657e+08	2.40371e+08	3.26911e+08	3.03707e+08	2.95195e+08	2.19821e+08	2.46907e+08	6.43073e+07	7.3294e+07	8.24213e+07	9.57727e+07	7.72425e+07	7.15739e+07	6.78576e+07	2.2182e+07	2.08783e+08	2.53657e+08	2.40372e+08	3.26911e+08	3.03707e+08	2.95195e+08	2.19821e+08	2.46907e+08	6.43074e+07	7.3294e+07	8.24212e+07	9.57727e+07	7.72425e+07	7.15739e+07	6.78577e+07	2.2182e+07
			Q6ICH2;Q96AK3;A0A087WX48	5;5;1	0;0;0	DNA dC->dU-editing enzyme APOBEC-3D	bK150C2.9;APOBEC3D	3	5	0	26.2	0	24.151	202	0	4.3366	2396	3.5678e+07	0	2.31136e+07	0	2.25422e+07	2.09437e+07	2.24373e+07	2.61354e+07	4.88423e+07	6.78474e+07	6.94819e+07	5.22209e+07	9.20651e+07	6.43106e+07	4.36601e+07	5.85033e+07	3.5678e+07	1.0747e+07	2.31137e+07	6.25069e+06	2.25422e+07	2.09437e+07	2.24373e+07	2.61354e+07	4.88422e+07	6.78474e+07	6.94819e+07	5.22209e+07	9.2065e+07	6.43106e+07	4.36601e+07	5.85033e+07
			Q9H2G9;Q5T532;Q5T534	9;5;1	9;5;1	Golgin-45	BLZF1	3	9	9	34.5	34.5	44.91	400	0	24.706	3056	1.56446e+08	1.30299e+08	1.09095e+08	1.11371e+08	1.40658e+08	1.29357e+08	1.09267e+08	1.26517e+08	4.91906e+07	4.80343e+07	2.9391e+07	3.91923e+07	5.11292e+07	5.60748e+07	3.21664e+07	5.28038e+07	1.56446e+08	1.30299e+08	1.09095e+08	1.11371e+08	1.40658e+08	1.29357e+08	1.09266e+08	1.26517e+08	4.91906e+07	4.80343e+07	2.9391e+07	3.91923e+07	5.11292e+07	5.60748e+07	3.21664e+07	5.28037e+07
			Q9NSY1;H0Y9P1;K4DI97	8;7;1	7;7;0	BMP-2-inducible protein kinase	BMP2K	3	8	7	11.7	10.7	129.17	1161	0	19.866	3168	9.78079e+07	8.87275e+07	5.34344e+07	9.2284e+07	1.00363e+08	8.3052e+07	6.37057e+07	7.87714e+07	8.97012e+07	8.89647e+07	3.46124e+07	5.61827e+07	5.82794e+07	9.08787e+07	2.38026e+07	4.59384e+07	9.78079e+07	8.87275e+07	5.34344e+07	9.22839e+07	1.00363e+08	8.3052e+07	6.37057e+07	7.87714e+07	8.97013e+07	8.89646e+07	3.46124e+07	5.61827e+07	5.82794e+07	9.08787e+07	2.38026e+07	4.59383e+07
		+	Q14692	13	13	Ribosome biogenesis protein BMS1 homolog	BMS1	1	13	13	14.4	14.4	145.81	1282	0	170.05	2181	1.1259e+08	1.29925e+08	1.12811e+08	1.09411e+08	1.31025e+08	9.96613e+07	1.90699e+08	6.02265e+07	2.05278e+08	2.98953e+08	1.15351e+08	2.25032e+08	2.94648e+08	2.62689e+08	3.83948e+08	2.05106e+08	1.1259e+08	1.29925e+08	1.12811e+08	1.09411e+08	1.31025e+08	9.96613e+07	1.90699e+08	6.02265e+07	2.05278e+08	2.98953e+08	1.15351e+08	2.25032e+08	2.94648e+08	2.62689e+08	3.83948e+08	2.05106e+08
			B1APH0;Q6ZN30;F5H586;H0Y6W5;H0Y4J1	4;4;3;3;1	4;4;3;3;1	Zinc finger protein basonuclin-2	BNC2	5	4	4	4.7	4.7	114.53	1032	0	8.2321	427	2.24138e+07	2.08328e+07	1.51687e+07	1.95063e+07	2.59273e+07	1.58226e+07	1.84825e+07	1.80764e+07	1.65255e+07	1.45855e+07	1.57591e+07	2.15555e+07	1.14057e+07	0	1.17376e+07	1.17337e+07	2.24138e+07	2.08328e+07	1.51687e+07	1.95063e+07	2.59273e+07	1.58226e+07	1.84825e+07	1.80764e+07	1.65255e+07	1.45855e+07	1.57591e+07	2.15555e+07	1.14057e+07	5.34054e+06	1.17376e+07	1.17337e+07
		+	Q14137;A0A075B729	11;3	11;3	Ribosome biogenesis protein BOP1	BOP1	2	11	11	26	26	83.629	746	0	110.37	2147	9.70996e+07	9.69558e+07	1.41413e+08	1.89617e+08	1.6953e+08	2.3894e+08	1.45317e+08	2.19674e+08	2.67047e+08	2.34609e+07	1.8473e+08	1.53639e+08	1.93379e+08	1.43983e+08	4.81309e+08	3.12523e+08	9.70997e+07	9.69559e+07	1.41413e+08	1.89617e+08	1.6953e+08	2.3894e+08	1.45317e+08	2.19674e+08	2.67046e+08	2.34609e+07	1.8473e+08	1.53639e+08	1.93379e+08	1.43983e+08	4.81309e+08	3.12523e+08
			E7ETD6;E9PE19;A0A2R8Y7Q1;Q12830;F5GXF5;A0A0A0MR81;J3QQQ8;J3KSK9;J3QQK4	11;11;11;11;9;3;2;2;1	11;11;11;11;9;3;2;2;1	Nucleosome-remodeling factor subunit BPTF	BPTF	9	11	11	5.8	5.8	308.07	2764	0	26.716	297	1.36149e+07	1.92731e+07	2.22192e+07	3.22088e+07	2.6528e+07	3.04479e+07	3.277e+07	3.24263e+07	3.93292e+07	4.01616e+07	4.08491e+07	4.15688e+07	4.37681e+07	3.82673e+07	4.11667e+07	5.04633e+07	1.36149e+07	1.92731e+07	2.22192e+07	3.22088e+07	2.6528e+07	3.0448e+07	3.277e+07	3.24262e+07	3.93292e+07	4.01616e+07	4.08491e+07	4.15688e+07	4.37681e+07	3.82673e+07	4.11667e+07	5.04633e+07
			Q6PJG6;F8WDN5	16;1	16;1	BRCA1-associated ATM activator 1	BRAT1	2	16	16	30.2	30.2	88.118	821	0	101.74	2424	8.13785e+07	4.54706e+07	0	5.79153e+07	4.39026e+07	0	0	0	4.5931e+08	2.99736e+08	4.85913e+08	5.21272e+08	2.81978e+08	3.5816e+08	4.84775e+08	3.59794e+08	8.13784e+07	4.54706e+07	1.07835e+07	5.79153e+07	4.39026e+07	7.13156e+06	1.89291e+07	1.05687e+07	4.5931e+08	2.99736e+08	4.85913e+08	5.21272e+08	2.81978e+08	3.5816e+08	4.84775e+08	3.59794e+08
			P38398;Q5YLB2;Q3B891;E9PH68;E7EUM2;E7EWN5;A0A2R8Y7V5;A0A0U1RRA9;E7ENB7;E7EQW4;B7ZA85;E9PC22;A0A2R8Y587;A0A2R8Y6Y9;C9IZW4;H0Y850;K7EPC7;A0A0A0MSN1;H0Y8B8	7;6;3;3;3;3;3;3;2;2;2;1;1;1;1;1;1;1;1	7;6;3;3;3;3;3;3;2;2;2;1;1;1;1;1;1;1;1	Breast cancer type 1 susceptibility protein	BRCA1	19	7	7	5.3	5.3	207.72	1863	0	16.901	1689	1.14609e+07	1.27074e+07	1.16659e+07	1.70695e+07	1.67836e+07	0	1.43245e+07	1.87184e+07	0	1.21932e+07	0	0	2.68436e+07	2.86395e+07	2.33334e+07	2.254e+07	1.14609e+07	1.27074e+07	1.16659e+07	1.70695e+07	1.67836e+07	1.82387e+07	1.43245e+07	1.87184e+07	1.68512e+07	1.21933e+07	7.24306e+06	1.85522e+07	2.68436e+07	2.86395e+07	2.33334e+07	2.254e+07
			J3KQ61;O95696	4;4	4;4	Bromodomain-containing protein 1	BRD1	2	4	4	7.5	7.5	57.893	509	0	5.3315	1010	1.73097e+07	8.7569e+06	9.74178e+06	1.00397e+07	1.14413e+07	1.02215e+07	1.15666e+07	1.43972e+07	1.24053e+07	1.01537e+07	0	1.21659e+07	1.53458e+07	2.0098e+07	2.71398e+07	1.0028e+07	1.73097e+07	8.7569e+06	9.74178e+06	1.00397e+07	1.14413e+07	1.02215e+07	1.15666e+07	1.43972e+07	1.24053e+07	1.01537e+07	1.10897e+07	1.21659e+07	1.53458e+07	2.0098e+07	2.71398e+07	1.0028e+07
			O60885;M0QZD9;Q15059	10;3;1	10;3;1	Bromodomain-containing protein 4	BRD4	3	10	10	10.9	10.9	152.22	1362	0	18.337	1252	3.04481e+07	3.68126e+07	3.59324e+07	4.36291e+07	4.66046e+07	4.59805e+07	4.10211e+07	4.9582e+07	4.86288e+07	4.91307e+07	6.3741e+07	4.87077e+07	4.82739e+07	5.80505e+07	6.27474e+07	4.4281e+07	3.04481e+07	3.68125e+07	3.59323e+07	4.36291e+07	4.66046e+07	4.59805e+07	4.10211e+07	4.9582e+07	4.86288e+07	4.91306e+07	6.3741e+07	4.87077e+07	4.82739e+07	5.80505e+07	6.27474e+07	4.4281e+07
		+	Q8TDN6	11	11	Ribosome biogenesis protein BRX1 homolog	BRIX1	1	11	11	47	47	41.401	353	0	69.238	2692	5.83566e+08	7.85097e+08	3.22689e+08	8.79492e+08	1.09661e+09	7.14678e+08	1.36533e+09	1.02831e+09	1.17395e+09	1.37859e+09	9.32486e+08	1.19128e+09	1.15196e+09	1.27627e+09	1.05469e+09	5.8178e+08	5.83566e+08	7.85097e+08	3.22689e+08	8.79492e+08	1.09661e+09	7.14678e+08	1.36533e+09	1.02831e+09	1.17395e+09	1.37859e+09	9.32486e+08	1.19128e+09	1.15197e+09	1.27627e+09	1.05469e+09	5.81781e+08
			E9PJF5;H0YCF7;G5E9I4;Q9HCU9;E9PPD1	4;4;4;4;1	4;4;4;4;1	Breast cancer metastasis-suppressor 1	BRMS1	5	4	4	23.4	23.4	28.306	244	0	9.2387	717	6.78062e+07	7.16946e+07	8.12494e+07	7.01082e+07	7.44007e+07	0	0	6.19306e+07	6.85078e+07	0	0	0	6.26827e+07	0	0	0	6.78062e+07	7.16946e+07	8.12494e+07	7.01082e+07	7.44007e+07	8.52432e+06	4.49454e+07	6.19305e+07	6.85079e+07	3.24836e+07	1.0692e+07	1.58037e+07	6.26827e+07	1.32412e+07	2.20805e+07	1.61752e+07
			H0YHD0;Q5PSV4	4;4	4;4	Breast cancer metastasis-suppressor 1-like protein	BRMS1L	2	4	4	16.3	16.3	24.974	215	0	6.5121	924	4.06964e+07	8.64402e+07	6.10372e+07	7.62638e+07	5.72493e+07	4.94399e+07	5.63604e+07	4.32509e+07	0	3.26729e+07	3.02281e+07	0	0	1.9569e+07	2.11558e+07	0	4.06964e+07	8.64403e+07	6.10372e+07	7.62637e+07	5.72493e+07	4.94399e+07	5.63604e+07	4.32509e+07	1.6956e+07	3.2673e+07	3.0228e+07	1.84213e+07	1.28313e+07	1.9569e+07	2.11558e+07	1.43027e+07
			J3QT28;O43684;J3QSX4	14;14;6	14;14;6	Mitotic checkpoint protein BUB3	BUB3	3	14	14	50	50	31.703	278	0	89.552	1042	4.89028e+08	4.82483e+08	4.69808e+08	4.98781e+08	5.16923e+08	5.59311e+08	6.48467e+08	5.03137e+08	3.76269e+08	3.66007e+08	4.14369e+08	3.46295e+08	4.10759e+08	3.56951e+08	2.67279e+08	4.65973e+08	4.89028e+08	4.82483e+08	4.69808e+08	4.9878e+08	5.16923e+08	5.59311e+08	6.48467e+08	5.03138e+08	3.76269e+08	3.66007e+08	4.14368e+08	3.46295e+08	4.10759e+08	3.56951e+08	2.67279e+08	4.65972e+08
			Q9Y224;G3V4C6;H0YJB9;G3V4E7	24;17;9;7	24;17;9;7	UPF0568 protein C14orf166	C14orf166	4	24	24	82.8	82.8	28.068	244	0	323.31	3394	8.99219e+09	9.08405e+09	7.81678e+09	7.92539e+09	9.62012e+09	1.37413e+10	9.67439e+09	9.29796e+09	9.23823e+09	6.70227e+09	8.84134e+09	8.97977e+09	6.59511e+09	5.03768e+09	6.31576e+09	3.40941e+09	8.99219e+09	9.08405e+09	7.81677e+09	7.92539e+09	9.62011e+09	1.37413e+10	9.67439e+09	9.29797e+09	9.23823e+09	6.70227e+09	8.84134e+09	8.97976e+09	6.5951e+09	5.03769e+09	6.31576e+09	3.40941e+09
			Q53F19;K7ELP6	3;1	3;1	Uncharacterized protein C17orf85	C17orf85	2	3	3	5	5	70.592	620	0	9.8478	2292	2.19473e+07	1.58691e+07	1.7849e+07	2.22637e+07	2.07024e+07	1.746e+07	1.63874e+07	1.8208e+07	0	0	1.65201e+07	1.55568e+07	1.21582e+07	0	1.23035e+07	0	2.19473e+07	1.58692e+07	1.7849e+07	2.22637e+07	2.07024e+07	1.746e+07	1.63874e+07	1.8208e+07	3.12881e+07	5.6103e+06	1.65201e+07	1.55568e+07	1.21582e+07	1.4554e+07	1.23035e+07	1.50069e+07
			Q3KP66;C9JAT8	6;1	6;1	Uncharacterized protein C1orf106	C1orf106	2	6	6	14.2	14.2	72.913	663	0	9.9902	2272	4.5746e+07	4.93047e+07	4.32408e+07	2.73674e+07	2.7601e+07	3.28821e+07	4.07551e+07	2.8275e+07	6.81247e+07	3.66454e+07	5.80389e+07	4.03376e+07	5.53758e+07	6.2052e+07	6.07259e+07	3.08259e+07	4.5746e+07	4.93048e+07	4.32408e+07	2.73674e+07	2.7601e+07	3.28821e+07	4.07551e+07	2.8275e+07	6.81247e+07	3.66454e+07	5.80389e+07	4.03376e+07	5.53758e+07	6.2052e+07	6.07259e+07	3.08259e+07
			Q8TF44	6	6	C2 calcium-dependent domain-containing protein 4C	C2CD4C	1	6	6	18.8	18.8	44.576	421	0	17.582	2702	7.95836e+07	5.3183e+07	1.01497e+08	4.55966e+07	4.32058e+07	6.16477e+07	3.98646e+07	6.00568e+07	3.84858e+07	3.6337e+07	4.42877e+07	2.30908e+07	2.97603e+07	3.40513e+07	6.32621e+07	0	7.95836e+07	5.3183e+07	1.01497e+08	4.55965e+07	4.32058e+07	6.16477e+07	3.98646e+07	6.00568e+07	3.84858e+07	3.6337e+07	4.42877e+07	2.30908e+07	2.97603e+07	3.40513e+07	6.32621e+07	1.06443e+07
			C9J4K0;Q9BVC5	5;5	5;5	Ashwin	C2orf49	2	5	5	40	40	21.356	190	0	34.751	486	3.25461e+08	2.92862e+08	2.43548e+08	4.8991e+08	3.42582e+08	2.26149e+08	4.43864e+08	3.65684e+08	3.88687e+08	2.17569e+08	2.13005e+08	2.52652e+08	2.67654e+08	2.59345e+08	2.24472e+08	1.19096e+08	3.25461e+08	2.92862e+08	2.43549e+08	4.8991e+08	3.42582e+08	2.26149e+08	4.43864e+08	3.65684e+08	3.88687e+08	2.17569e+08	2.13005e+08	2.52652e+08	2.67654e+08	2.59345e+08	2.24472e+08	1.19096e+08
			Q6NW34;E9PFF8;F8WDL7;F8WBQ8	6;3;1;1	6;3;1;1	Uncharacterized protein C3orf17	C3orf17	4	6	6	12	12	64.551	567	0	11.35	2406	0	2.08345e+07	0	1.95006e+07	2.33289e+07	2.15435e+07	3.25123e+07	2.02593e+07	3.06203e+07	3.66629e+07	2.91063e+07	2.52657e+07	3.12128e+07	3.8112e+07	3.85303e+07	3.62472e+07	3.85531e+07	2.08344e+07	1.45884e+07	1.95006e+07	2.33289e+07	2.15435e+07	3.25123e+07	2.02593e+07	3.06203e+07	3.66629e+07	2.91063e+07	2.52657e+07	3.12127e+07	3.8112e+07	3.85302e+07	3.62472e+07
			Q6UXA7	4	4	Uncharacterized protein C6orf15	C6orf15	1	4	4	20.9	20.9	34.195	325	0	8.5559	2439	7.44509e+07	8.05101e+07	1.10545e+08	6.94254e+07	7.83719e+07	8.04098e+07	6.27347e+07	0	0	0	0	0	0	0	0	0	7.44509e+07	8.05101e+07	1.10545e+08	6.94255e+07	7.83719e+07	8.04098e+07	6.27347e+07	4.41782e+06	2.95452e+07	1.32505e+07	1.73384e+07	9.05513e+06	6.09991e+06	2.66081e+07	1.68284e+07	1.83043e+07
			Q5T280;R4GNG4	3;1	3;1	Putative methyltransferase C9orf114	C9orf114	2	3	3	13.6	13.6	42.008	376	0	35.134	2344	2.01953e+08	1.60151e+08	2.02649e+08	1.79044e+08	1.90088e+08	1.47063e+08	2.3702e+08	2.09248e+08	1.62591e+08	1.75077e+08	2.07466e+08	2.18652e+08	1.78477e+08	1.95185e+08	1.37454e+08	1.73195e+08	2.01953e+08	1.60151e+08	2.02649e+08	1.79044e+08	1.90088e+08	1.47063e+08	2.3702e+08	2.09248e+08	1.62591e+08	1.75077e+08	2.07467e+08	2.18652e+08	1.78477e+08	1.95185e+08	1.37454e+08	1.73195e+08
			Q8WUQ7;K7ENY9;K7EIU6	4;3;2	4;3;2	Cactin	CACTIN	3	4	4	8.2	8.2	88.701	758	0	26.796	2717	2.02472e+07	2.76397e+07	2.94069e+07	1.48499e+07	1.97747e+07	4.2344e+07	1.70825e+07	1.1998e+07	3.22118e+07	2.3145e+07	1.73088e+07	1.37707e+07	3.21619e+07	1.91294e+07	0	1.68549e+07	2.02472e+07	2.76397e+07	2.94069e+07	1.48499e+07	1.97747e+07	4.2344e+07	1.70825e+07	1.1998e+07	3.22118e+07	2.3145e+07	1.73088e+07	1.37707e+07	3.21619e+07	1.91294e+07	1.1677e+07	1.68549e+07
			F8VPD4;P27708;H7BZB3;H7C2E4	11;11;1;1	11;11;1;1	CAD protein;Glutamine-dependent carbamoyl-phosphate synthase;Aspartate carbamoyltransferase;Dihydroorotase	CAD	4	11	11	5.8	5.8	236.02	2162	0	27.071	805	2.67081e+07	2.66983e+07	2.11404e+07	3.71651e+07	2.15176e+07	2.54691e+07	3.6929e+07	3.02551e+07	6.4159e+07	6.43229e+07	7.65452e+07	6.52558e+07	7.1425e+07	8.59917e+07	1.09734e+08	9.84873e+07	2.67081e+07	2.66983e+07	2.11404e+07	3.71651e+07	2.15176e+07	2.54691e+07	3.6929e+07	3.02551e+07	6.41591e+07	6.43229e+07	7.65452e+07	6.52558e+07	7.1425e+07	8.59917e+07	1.09734e+08	9.84873e+07
			Q5SWX3;Q8WU40	12;10	1;1		CAMK2G	2	12	1	28.9	3.5	57.796	516	0	67.148	2336	2.25263e+08	2.62759e+08	2.63681e+08	2.82999e+08	4.08886e+08	3.37591e+08	2.22673e+08	2.059e+08	2.23732e+08	2.63882e+08	2.48915e+08	1.78606e+08	2.80796e+08	3.17663e+08	3.25003e+08	2.55604e+08	2.25263e+08	2.6276e+08	2.63681e+08	2.82999e+08	4.08886e+08	3.37591e+08	2.22673e+08	2.059e+08	2.23732e+08	2.63882e+08	2.48915e+08	1.78606e+08	2.80796e+08	3.17663e+08	3.25003e+08	2.55604e+08
			Q5T5Y3	4	4	Calmodulin-regulated spectrin-associated protein 1	CAMSAP1	1	4	4	3.5	3.5	177.97	1602	0	4.6534	2349	0	0	1.19976e+07	2.2246e+07	1.32814e+07	1.35283e+07	1.26899e+07	1.16439e+07	0	0	0	1.06196e+07	8.66542e+06	0	0	0	4.36431e+06	5.22854e+06	1.19976e+07	2.2246e+07	1.32814e+07	1.35283e+07	1.26899e+07	1.16439e+07	1.74061e+07	1.11852e+07	1.37507e+07	1.06196e+07	8.66542e+06	2.68383e+07	1.29249e+07	3.86632e+07
			Q08AD1	10	10	Calmodulin-regulated spectrin-associated protein 2	CAMSAP2	1	10	10	12.3	12.3	168.09	1489	0	19.44	2045	4.13085e+07	4.47699e+07	4.63147e+07	5.27573e+07	4.78136e+07	5.48084e+07	5.28418e+07	3.92949e+07	3.36765e+07	3.44804e+07	2.29442e+07	2.41603e+07	0	3.32399e+07	3.05361e+07	3.18086e+07	4.13085e+07	4.47699e+07	4.63147e+07	5.27573e+07	4.78135e+07	5.48084e+07	5.28419e+07	3.92949e+07	3.36765e+07	3.44804e+07	2.29442e+07	2.41603e+07	1.79787e+07	3.32398e+07	3.05361e+07	3.18086e+07
			Q9P1Y5	6	6	Calmodulin-regulated spectrin-associated protein 3	CAMSAP3	1	6	6	9	9	134.75	1249	0	14.695	3261	0	0	0	0	0	0	0	0	2.75942e+07	2.2876e+07	2.50767e+07	2.29159e+07	2.11428e+07	2.36068e+07	1.9227e+07	1.94527e+07	1.16061e+07	1.56046e+07	2.48238e+07	1.7811e+07	1.17118e+07	1.44231e+07	1.83858e+07	4.27898e+07	2.75942e+07	2.2876e+07	2.50767e+07	2.29159e+07	2.11428e+07	2.36068e+07	1.9227e+07	1.94527e+07
			Q86VP6;A0A0C4DGH5	9;6	9;6	Cullin-associated NEDD8-dissociated protein 1	CAND1	2	9	9	10.1	10.1	136.37	1230	0	29.832	2519	0	3.64544e+07	0	0	0	0	3.08196e+07	0	1.42313e+08	9.51099e+07	1.17061e+08	1.19575e+08	1.2171e+08	1.81989e+08	2.60298e+08	1.97093e+08	1.54012e+07	3.64544e+07	4.73268e+06	1.5726e+07	1.2495e+07	1.68726e+07	3.08196e+07	5.04779e+06	1.42313e+08	9.51099e+07	1.17061e+08	1.19575e+08	1.2171e+08	1.81989e+08	2.60298e+08	1.97093e+08
			P07384;E9PRM1;E9PLX0;E9PJJ3;E9PLC9;E9PMC6;E9PJA6;E9PSA6;E9PQB3;E9PL37;E9PIA9	16;4;3;3;3;3;3;3;3;3;2	16;4;3;3;3;3;3;3;3;3;2	Calpain-1 catalytic subunit	CAPN1	11	16	16	28.9	28.9	81.889	714	0	53.262	1444	2.60879e+07	4.88066e+07	9.65344e+07	1.21015e+08	6.53728e+07	4.87743e+07	9.0921e+07	5.74768e+07	2.46348e+08	1.91018e+08	2.09355e+08	3.38436e+08	2.64761e+08	2.43043e+08	2.28868e+08	2.36128e+08	2.60879e+07	4.88066e+07	9.65344e+07	1.21015e+08	6.53729e+07	4.87744e+07	9.0921e+07	5.74768e+07	2.46348e+08	1.91018e+08	2.09354e+08	3.38436e+08	2.64761e+08	2.43043e+08	2.28868e+08	2.36128e+08
			P17655	6	6	Calpain-2 catalytic subunit	CAPN2	1	6	6	11.6	11.6	79.994	700	0	15.712	1543	0	0	0	0	0	0	0	0	9.97662e+07	0	1.40378e+08	1.08048e+08	1.11114e+08	7.44382e+07	1.07626e+08	8.83993e+07	1.2519e+07	1.05376e+07	1.31809e+07	5.56431e+06	1.06915e+07	1.19106e+07	2.0043e+07	2.6224e+07	9.97662e+07	1.50811e+07	1.40378e+08	1.08048e+08	1.11114e+08	7.44382e+07	1.07626e+08	8.83993e+07
			A0A3B3IRX8;E7EV01;O15484	8;8;8	8;8;8	Calpain-5	CAPN5	3	8	8	18.9	18.9	58.379	512	0	21.904	331	1.46097e+08	1.27916e+08	1.45891e+08	1.19314e+08	1.67798e+08	1.33798e+08	1.87118e+08	1.7295e+08	1.10502e+08	1.15132e+08	1.34199e+08	1.43701e+08	1.015e+08	9.03887e+07	1.01874e+08	1.36676e+08	1.46097e+08	1.27916e+08	1.45891e+08	1.19314e+08	1.67799e+08	1.33798e+08	1.87118e+08	1.7295e+08	1.10502e+08	1.15132e+08	1.34199e+08	1.43701e+08	1.015e+08	9.03887e+07	1.01874e+08	1.36676e+08
			E9PLA9;Q14444;G3V153	5;5;4	5;5;4	Caprin-1	CAPRIN1	3	5	5	40.9	40.9	20.236	186	0	14.271	730	0	1.26644e+07	0	2.47125e+07	2.80138e+07	3.00255e+07	2.72949e+07	0	4.36552e+07	2.36689e+07	2.41627e+07	0	2.26395e+07	2.45843e+07	2.91862e+07	2.05199e+07	1.83201e+07	1.26644e+07	1.79425e+07	2.47126e+07	2.80137e+07	3.00255e+07	2.72949e+07	6.48489e+06	4.36552e+07	2.36689e+07	2.41628e+07	1.57826e+07	2.26395e+07	2.45843e+07	2.91862e+07	2.05199e+07
			P52907;A0A0D9SET8	7;1	6;0	F-actin-capping protein subunit alpha-1	CAPZA1	2	7	6	37.8	34.3	32.922	286	0	25.454	1812	3.80364e+08	3.42272e+08	3.30776e+08	3.89754e+08	3.53809e+08	4.41292e+08	3.36004e+08	3.35578e+08	2.89256e+08	3.44009e+08	2.97254e+08	2.60875e+08	2.90449e+08	2.35428e+08	2.30125e+08	3.38626e+08	3.80365e+08	3.42272e+08	3.30776e+08	3.89754e+08	3.53809e+08	4.41292e+08	3.36005e+08	3.35578e+08	2.89256e+08	3.44009e+08	2.97254e+08	2.60875e+08	2.90449e+08	2.35427e+08	2.30125e+08	3.38626e+08
			P47755;C9JUG7;F8W9N7	3;2;2	2;1;1	F-actin-capping protein subunit alpha-2	CAPZA2	3	3	2	13.6	10.1	32.949	286	0	15.444	1744	9.74797e+07	1.10316e+08	3.78623e+07	7.1178e+07	7.84915e+07	0	5.87338e+07	8.03005e+07	0	4.9053e+07	0	0	0	6.15538e+07	0	0	9.74797e+07	1.10316e+08	3.78623e+07	7.1178e+07	7.84915e+07	5.12537e+06	5.87337e+07	8.03005e+07	2.96356e+07	4.9053e+07	2.09532e+07	8.66829e+06	2.12964e+07	6.15537e+07	1.24e+07	1.26403e+07
			P47756;B1AK87;B1AK85;B1AK88	4;3;3;3	4;3;3;3	F-actin-capping protein subunit beta	CAPZB	4	4	4	22.4	22.4	31.35	277	0	17.534	1745	6.1134e+07	8.14248e+07	5.79801e+07	5.53993e+07	5.74023e+07	6.34711e+07	5.55744e+07	4.33862e+07	6.1583e+07	3.97571e+07	0	4.48194e+07	3.51436e+07	3.99487e+07	0	4.97729e+07	6.1134e+07	8.14248e+07	5.79801e+07	5.53993e+07	5.74024e+07	6.34711e+07	5.55744e+07	4.33862e+07	6.1583e+07	3.97571e+07	1.32402e+07	4.48193e+07	3.51436e+07	3.99487e+07	8.56555e+06	4.97729e+07
			Q9HA77;H0YFF0;A0A087WWV1	6;3;2	5;3;2	Probable cysteine--tRNA ligase, mitochondrial	CARS2	3	6	5	17.2	14	62.223	564	0	15.918	3104	2.02138e+07	4.08883e+07	3.35193e+07	8.90893e+07	1.79771e+07	4.35571e+07	0	4.02712e+07	2.63781e+07	0	0	3.07034e+07	1.67778e+07	1.94411e+07	1.63609e+07	3.13083e+07	2.02138e+07	4.08883e+07	3.35193e+07	8.90893e+07	1.79771e+07	4.35571e+07	1.25781e+07	4.02712e+07	2.63781e+07	1.42585e+07	1.62303e+07	3.07034e+07	1.67778e+07	1.94411e+07	1.63609e+07	3.13083e+07
			P31944	11	11	Caspase-14;Caspase-14 subunit p17, mature form;Caspase-14 subunit p10, mature form;Caspase-14 subunit p20, intermediate form;Caspase-14 subunit p8, intermediate form	CASP14	1	11	11	28.1	28.1	27.679	242	0	33.92	1649	8.74381e+06	9.42928e+06	3.21109e+07	6.9074e+08	1.90189e+07	2.38769e+07	3.02815e+07	2.55631e+07	2.51629e+07	2.0108e+07	1.01321e+07	3.89975e+07	0	1.28058e+07	9.19339e+06	2.48842e+07	8.74382e+06	9.42928e+06	3.21109e+07	6.9074e+08	1.90189e+07	2.38769e+07	3.02815e+07	2.55631e+07	2.51629e+07	2.0108e+07	1.01321e+07	3.89975e+07	9.75882e+06	1.28058e+07	9.19339e+06	2.48842e+07
			Q03135	5	2	Caveolin-1	CAV1	1	5	2	36	14	20.471	178	0	24.236	2013	0	0	5.44403e+07	4.52116e+07	1.11581e+08	0	0	6.04331e+07	3.02246e+08	3.46575e+08	2.88969e+08	2.16602e+08	2.04979e+08	2.80489e+08	1.86253e+08	3.82899e+08	2.27317e+07	2.86891e+07	5.44403e+07	4.52116e+07	1.11581e+08	7.48294e+06	9.39838e+06	6.04332e+07	3.02246e+08	3.46575e+08	2.88969e+08	2.16602e+08	2.04979e+08	2.80489e+08	1.86253e+08	3.82899e+08
			Q13951;J3KS23;H3BSC0;J3KTD8;J3KRT0	4;2;2;1;1	4;2;2;1;1	Core-binding factor subunit beta	CBFB	5	4	4	25.8	25.8	21.508	182	0	8.2966	2142	7.69701e+07	0	0	0	5.35223e+07	5.96721e+07	4.88803e+07	5.02422e+07	0	0	0	0	0	0	0	0	7.69702e+07	1.0967e+07	1.5027e+07	9.52713e+06	5.35223e+07	5.96721e+07	4.88804e+07	5.02422e+07	1.54864e+07	2.39261e+07	1.31452e+07	1.72574e+07	8.24738e+06	1.12283e+07	1.1132e+07	2.28658e+07
			Q75N03;C9J2P9;C9K074;F8WEM5	17;14;6;2	17;14;6;2	E3 ubiquitin-protein ligase Hakai	CBLL1	4	17	17	37.1	37.1	54.519	491	0	246.14	2464	2.01196e+09	1.91743e+09	1.6122e+09	1.85105e+09	1.79459e+09	1.68886e+09	1.62736e+09	1.79159e+09	9.49439e+08	1.34492e+09	1.31451e+09	1.22982e+09	1.1284e+09	9.30861e+08	8.98968e+08	1.02586e+09	2.01196e+09	1.91743e+09	1.6122e+09	1.85105e+09	1.79459e+09	1.68886e+09	1.62736e+09	1.79159e+09	9.49439e+08	1.34492e+09	1.31451e+09	1.22982e+09	1.1284e+09	9.3086e+08	8.98968e+08	1.02586e+09
			P16152;E9PQ63;A8MTM1;O75828	6;3;3;2	6;3;3;2	Carbonyl reductase [NADPH] 1	CBR1	4	6	6	29.2	29.2	30.375	277	0	15.809	1532	0	0	0	0	4.31754e+07	0	0	4.14037e+07	8.51415e+07	6.38652e+07	1.09496e+08	7.29536e+07	9.4103e+07	9.09967e+07	1.04695e+08	1.12047e+08	1.55151e+07	1.5886e+07	2.08606e+07	1.51411e+07	4.31754e+07	1.87351e+07	1.57382e+07	4.14037e+07	8.51415e+07	6.38652e+07	1.09497e+08	7.29536e+07	9.4103e+07	9.09968e+07	1.04695e+08	1.12047e+08
			Q14781	7	7	Chromobox protein homolog 2	CBX2	1	7	7	22	22	56.08	532	0	21.005	2185	0	1.08055e+08	1.35202e+08	1.26112e+08	1.10038e+08	8.08051e+07	1.07197e+08	9.3063e+07	1.90569e+08	1.65991e+08	1.70168e+08	1.91103e+08	2.29018e+08	1.05455e+08	8.62207e+07	1.61964e+08	1.5702e+07	1.08055e+08	1.35202e+08	1.26112e+08	1.10038e+08	8.08051e+07	1.07197e+08	9.3063e+07	1.90569e+08	1.65991e+08	1.70168e+08	1.91103e+08	2.29019e+08	1.05455e+08	8.62207e+07	1.61964e+08
			Q13185;S4R2Y4;C9JMM0;B8ZZ43	6;3;2;2	5;3;2;2	Chromobox protein homolog 3	CBX3	4	6	5	51.9	43.2	20.811	183	0	18.538	2087	3.21663e+08	2.80931e+08	1.87676e+08	3.45993e+08	3.67793e+08	3.03486e+08	2.65608e+08	3.56315e+08	2.96433e+08	3.79038e+08	3.98913e+08	3.28673e+08	3.55864e+08	3.3251e+08	3.91189e+08	4.15043e+08	3.21663e+08	2.80931e+08	1.87676e+08	3.45993e+08	3.67793e+08	3.03486e+08	2.65608e+08	3.56315e+08	2.96433e+08	3.79038e+08	3.98913e+08	3.28673e+08	3.55864e+08	3.3251e+08	3.9119e+08	4.15043e+08
			Q9HC52;C9J6K3;C9JM54;B0QXZ6;O95503	11;5;3;1;1	11;5;3;1;1	Chromobox protein homolog 8	CBX8	5	11	11	45.2	45.2	43.395	389	0	46.2	3116	2.01932e+08	2.1448e+08	2.09008e+08	2.25956e+08	1.97465e+08	2.07915e+08	2.20027e+08	2.31856e+08	2.56907e+08	2.73168e+08	2.59184e+08	3.2492e+08	2.49381e+08	2.66122e+08	2.87502e+08	3.98423e+08	2.01932e+08	2.14481e+08	2.09008e+08	2.25956e+08	1.97465e+08	2.07915e+08	2.20027e+08	2.31856e+08	2.56907e+08	2.73168e+08	2.59184e+08	3.2492e+08	2.49381e+08	2.66122e+08	2.87502e+08	3.98423e+08
			Q8IX12;A0A0C4DGG8;F5H2E6;F5H3E1;F5H1H2;H0YFJ7;F5H7M9	12;10;9;7;7;2;1	12;10;9;7;7;2;1	Cell division cycle and apoptosis regulator protein 1	CCAR1	7	12	12	13.4	13.4	132.82	1150	0	15.139	2563	6.97509e+07	7.11881e+07	5.52824e+07	8.45425e+07	7.5659e+07	7.30635e+07	6.85716e+07	7.13649e+07	5.90294e+07	4.88019e+07	5.46385e+07	4.86995e+07	4.3499e+07	6.13071e+07	5.46795e+07	6.37013e+07	6.97509e+07	7.11881e+07	5.52824e+07	8.45425e+07	7.5659e+07	7.30634e+07	6.85716e+07	7.13649e+07	5.90294e+07	4.88018e+07	5.46385e+07	4.86995e+07	4.3499e+07	6.13071e+07	5.46795e+07	6.37013e+07
			Q8N163;H0YB24;G3V119;H0YC69;E5RFJ3;H0YC58;E5RHJ4;E5RGU7;A0A087X2B6	20;12;11;5;5;5;5;4;3	20;12;11;5;5;5;5;4;3	Cell cycle and apoptosis regulator protein 2	CCAR2	9	20	20	29.5	29.5	102.9	923	0	64.577	2592	8.76338e+07	8.73509e+07	1.00434e+08	1.04431e+08	1.37783e+08	1.23712e+08	1.33011e+08	1.2969e+08	2.745e+08	1.77329e+08	2.68404e+08	2.20267e+08	1.96495e+08	1.72823e+08	1.95647e+08	1.99962e+08	8.76337e+07	8.73509e+07	1.00434e+08	1.04431e+08	1.37783e+08	1.23712e+08	1.33011e+08	1.2969e+08	2.745e+08	1.77329e+08	2.68404e+08	2.20268e+08	1.96494e+08	1.72823e+08	1.95647e+08	1.99962e+08
			Q96ES7;H3BPL5;H3BN84	4;2;1	4;2;1	SAGA-associated factor 29 homolog	CCDC101	3	4	4	15.4	15.4	33.238	293	0	7.152	2823	0	0	5.93917e+07	8.17226e+07	7.70434e+07	0	9.97597e+07	1.01625e+08	6.48901e+07	7.29236e+07	8.37944e+07	1.04691e+08	6.49894e+07	0	1.10106e+08	0	3.84595e+07	8.08906e+06	5.93917e+07	8.17227e+07	7.70435e+07	3.90547e+07	9.97598e+07	1.01625e+08	6.48901e+07	7.29236e+07	8.37944e+07	1.04691e+08	6.49894e+07	1.43753e+07	1.10106e+08	1.44943e+07
			Q96A33;A0A087WYW6;J3QR89	8;2;1	8;2;1	Coiled-coil domain-containing protein 47	CCDC47	3	8	8	20.9	20.9	55.873	483	0	13.599	2797	3.07674e+07	2.34851e+07	3.04732e+07	3.27246e+07	2.73169e+07	2.13355e+07	4.06932e+07	2.65007e+07	2.90747e+07	7.04035e+07	2.7783e+07	2.16962e+07	4.04127e+07	4.12065e+07	5.83905e+07	7.14014e+07	3.07674e+07	2.34851e+07	3.04732e+07	3.27246e+07	2.73169e+07	2.13355e+07	4.06932e+07	2.65007e+07	2.90747e+07	7.04035e+07	2.7783e+07	2.16962e+07	4.04127e+07	4.12065e+07	5.83905e+07	7.14015e+07
			Q96ER9;C9JSW8	4;1	4;1	Coiled-coil domain-containing protein 51	CCDC51	2	4	4	14.4	14.4	45.811	411	0	7.1622	2822	0	0	0	0	0	0	0	0	1.09381e+08	1.00405e+08	4.30107e+07	7.15264e+07	1.27031e+08	1.06378e+08	7.2689e+07	0	5.77276e+06	6.80795e+06	1.35673e+07	1.01732e+07	1.04803e+07	6.54286e+06	9.93649e+06	5.74333e+06	1.09381e+08	1.00405e+08	4.30106e+07	7.15264e+07	1.27031e+08	1.06378e+08	7.2689e+07	1.2026e+07
			Q86UT8;E9PPT8;E9PJ16	2;1;1	2;1;1	Coiled-coil domain-containing protein 84	CCDC84	3	2	2	8.7	8.7	37.974	332	0	3.7614	2512	2.06831e+07	0	0	1.92721e+07	2.10344e+07	1.93595e+07	2.52386e+07	1.67882e+07	0	0	1.85908e+07	2.08704e+07	0	1.6347e+07	1.85246e+07	1.91893e+07	2.06831e+07	1.04739e+07	7.34685e+06	1.92721e+07	2.10344e+07	1.93595e+07	2.52386e+07	1.67882e+07	1.52866e+07	1.94861e+07	1.85908e+07	2.08705e+07	1.31249e+07	1.6347e+07	1.85246e+07	1.91893e+07
	+		O60563;A0A1W2PQ16	23;6	22;5	Cyclin-T1	CCNT1	2	23	22	49.3	47	80.684	726	0	120.8	1238	1.22361e+09	1.20217e+09	9.97432e+08	1.03699e+09	9.32979e+08	8.15323e+08	7.68946e+08	8.13595e+08	8.39134e+08	1.11119e+09	9.97352e+08	1.30128e+09	7.83756e+08	6.91691e+08	9.39746e+08	6.61955e+08	1.22362e+09	1.20217e+09	9.97433e+08	1.03699e+09	9.32979e+08	8.15323e+08	7.68946e+08	8.13596e+08	8.39134e+08	1.11119e+09	9.97352e+08	1.30128e+09	7.83756e+08	6.91691e+08	9.39746e+08	6.61954e+08
			O60583;F8WDY7;F2Z2C9	11;5;5	10;4;4	Cyclin-T2	CCNT2	3	11	10	20	17.7	81.028	730	0	40.224	1241	2.06327e+08	2.389e+08	2.74252e+08	2.37444e+08	2.34543e+08	1.94427e+08	1.52662e+08	1.82122e+08	1.24751e+08	1.40778e+08	1.43456e+08	1.50355e+08	1.57676e+08	1.02124e+08	9.88575e+07	1.0928e+08	2.06327e+08	2.38901e+08	2.74252e+08	2.37444e+08	2.34543e+08	1.94427e+08	1.52662e+08	1.82122e+08	1.24751e+08	1.40778e+08	1.43456e+08	1.50355e+08	1.57676e+08	1.02124e+08	9.88575e+07	1.0928e+08
			Q9H7U1	11	11	Serine-rich coiled-coil domain-containing protein 2	CCSER2	1	11	11	18.8	18.8	93.547	834	0	31.216	3088	1.2178e+08	9.28963e+07	8.30219e+07	9.85693e+07	8.06911e+07	9.3482e+07	6.20548e+07	9.87191e+07	3.9967e+07	3.44904e+07	3.42775e+07	3.28887e+07	3.44669e+07	3.33405e+07	2.99219e+07	2.07241e+07	1.2178e+08	9.28962e+07	8.3022e+07	9.85694e+07	8.06912e+07	9.3482e+07	6.20548e+07	9.87191e+07	3.9967e+07	3.44904e+07	3.42775e+07	3.28887e+07	3.44669e+07	3.33405e+07	2.99219e+07	2.07241e+07
			P49368;B4DUR8;E9PRC8;Q5SZX6;E9PQ35;E9PM09;Q5SZW8;Q5SZX9	35;33;13;13;8;8;7;5	35;33;13;13;8;8;7;5	T-complex protein 1 subunit gamma	CCT3	8	35	35	65.5	65.5	60.533	545	0	196.52	1763	1.00148e+09	1.48902e+09	1.02458e+09	1.10144e+09	1.18875e+09	8.92365e+08	9.68149e+08	1.14781e+09	3.03376e+09	3.20302e+09	1.88732e+09	1.89327e+09	2.61848e+09	3.27645e+09	4.10825e+09	3.90863e+09	1.00147e+09	1.48902e+09	1.02458e+09	1.10144e+09	1.18875e+09	8.92365e+08	9.68149e+08	1.14781e+09	3.03377e+09	3.20302e+09	1.88732e+09	1.89327e+09	2.61848e+09	3.27644e+09	4.10825e+09	3.90863e+09
			P50991	30	30	T-complex protein 1 subunit delta	CCT4	1	30	30	68.3	68.3	57.924	539	0	315.8	1789	2.46049e+09	1.79008e+09	2.39918e+09	1.52951e+09	1.43707e+09	1.77942e+09	1.71362e+09	1.75376e+09	3.76375e+09	4.29338e+09	3.53188e+09	3.75747e+09	3.67037e+09	4.69416e+09	5.12244e+09	7.19822e+09	2.46049e+09	1.79009e+09	2.39918e+09	1.52951e+09	1.43707e+09	1.77942e+09	1.71362e+09	1.75376e+09	3.76375e+09	4.29338e+09	3.53188e+09	3.75747e+09	3.67037e+09	4.69416e+09	5.12243e+09	7.19821e+09
			P48643;E7ENZ3;B7ZAR1;E9PCA1;D6RIZ7;H0Y914	17;16;14;14;3;1	17;16;14;14;3;1	T-complex protein 1 subunit epsilon	CCT5	6	17	17	36.8	36.8	59.67	541	0	79.81	1753	3.80031e+08	2.94068e+08	2.75767e+08	2.0021e+08	2.53384e+08	2.35116e+08	2.5284e+08	2.79812e+08	3.14002e+08	3.08728e+08	2.59221e+08	2.45693e+08	2.26064e+08	3.38221e+08	4.08583e+08	3.3501e+08	3.8003e+08	2.94068e+08	2.75766e+08	2.0021e+08	2.53384e+08	2.35116e+08	2.52841e+08	2.79812e+08	3.14002e+08	3.08728e+08	2.59221e+08	2.45693e+08	2.26064e+08	3.38221e+08	4.08583e+08	3.3501e+08
			P40227;Q92526;J3KRI6	34;6;1	34;6;1	T-complex protein 1 subunit zeta	CCT6A	3	34	34	61.2	61.2	58.024	531	0	189.02	1696	7.8953e+08	1.6196e+09	1.96906e+09	1.36843e+09	1.04451e+09	1.14553e+09	1.04398e+09	2.38496e+09	2.49472e+09	2.81002e+09	1.75549e+09	1.97782e+09	3.81571e+09	5.03847e+09	5.25527e+09	4.67494e+09	7.89529e+08	1.6196e+09	1.96906e+09	1.36843e+09	1.04451e+09	1.14553e+09	1.04398e+09	2.38497e+09	2.49472e+09	2.81002e+09	1.75549e+09	1.97782e+09	3.81571e+09	5.03847e+09	5.25527e+09	4.67494e+09
			Q99832;F8WAM2;F8WBP8;A0A0D9SG95	30;5;3;2	30;5;3;2	T-complex protein 1 subunit eta	CCT7	4	30	30	71.1	71.1	59.366	543	0	226.36	2940	7.44231e+08	8.1922e+08	7.7483e+08	6.56698e+08	5.61329e+08	7.14373e+08	9.52156e+08	6.95382e+08	1.17429e+09	1.83036e+09	1.36402e+09	1.06762e+09	1.57903e+09	1.42979e+09	2.40098e+09	3.68255e+09	7.44231e+08	8.1922e+08	7.7483e+08	6.56698e+08	5.61329e+08	7.14373e+08	9.52156e+08	6.95382e+08	1.17429e+09	1.83036e+09	1.36402e+09	1.06762e+09	1.57903e+09	1.42979e+09	2.40098e+09	3.68255e+09
			P50990;H7C4C8;H7C2U0	13;5;2	13;5;2	T-complex protein 1 subunit theta	CCT8	3	13	13	27.9	27.9	59.62	548	0	23.975	1788	8.9474e+07	9.53613e+07	7.66291e+07	6.81741e+07	8.60375e+07	8.93433e+07	1.01818e+08	7.74097e+07	9.8605e+07	1.22114e+08	8.0841e+07	8.11387e+07	8.49116e+07	9.80451e+07	1.03505e+08	1.26658e+08	8.9474e+07	9.53613e+07	7.66291e+07	6.81741e+07	8.60376e+07	8.93434e+07	1.01818e+08	7.74097e+07	9.86051e+07	1.22114e+08	8.0841e+07	8.11387e+07	8.49116e+07	9.80451e+07	1.03505e+08	1.26658e+08
			Q6YHK3	13	13	CD109 antigen	CD109	1	13	13	13.6	13.6	161.69	1445	0	44.246	2445	2.22855e+07	4.15165e+07	5.99429e+07	2.3025e+07	2.74518e+07	2.53889e+07	3.43398e+07	3.02068e+07	3.96786e+07	6.8389e+07	5.77574e+07	5.06616e+07	7.42069e+07	1.24912e+08	2.43934e+08	9.57752e+07	2.22855e+07	4.15165e+07	5.99429e+07	2.3025e+07	2.74518e+07	2.53889e+07	3.43398e+07	3.02068e+07	3.96786e+07	6.83889e+07	5.77574e+07	5.06616e+07	7.42069e+07	1.24912e+08	2.43934e+08	9.57752e+07
			O95400	6	6	CD2 antigen cytoplasmic tail-binding protein 2	CD2BP2	1	6	6	28.2	28.2	37.646	341	0	18.22	1351	1.28449e+08	1.00763e+08	1.82995e+08	1.14123e+08	1.60874e+08	1.74947e+08	8.11816e+07	9.08207e+07	1.65385e+08	1.46662e+08	1.51402e+08	1.46429e+08	1.14802e+08	9.9591e+07	6.60133e+07	0	1.28449e+08	1.00763e+08	1.82995e+08	1.14123e+08	1.60874e+08	1.74947e+08	8.11817e+07	9.08207e+07	1.65385e+08	1.46662e+08	1.51402e+08	1.46429e+08	1.14802e+08	9.9591e+07	6.60133e+07	1.02978e+07
			Q13042;Q5T8C6;A0A3B3ISD2	11;10;8	11;10;8	Cell division cycle protein 16 homolog	CDC16	3	11	11	24	24	71.655	620	0	36.867	2076	2.97972e+07	0	0	0	0	2.84533e+07	4.28512e+07	0	9.85178e+07	1.32044e+08	1.03788e+08	1.20737e+08	1.28111e+08	1.3828e+08	8.19359e+07	3.11051e+08	2.97973e+07	1.31381e+07	1.08014e+07	3.23909e+07	1.62125e+07	2.84533e+07	4.28512e+07	3.79113e+06	9.85178e+07	1.32044e+08	1.03788e+08	1.20737e+08	1.28111e+08	1.3828e+08	8.19359e+07	3.11051e+08
			A0A024QZP7;P06493;A0A087WZZ9;E5RIU6	6;6;4;3	5;5;3;2	Cyclin-dependent kinase 1	CDC2;CDK1	4	6	5	28.6	25.9	34.081	297	0	11.294	0	8.01073e+07	0	0	7.58014e+07	6.02275e+07	9.18265e+07	6.14891e+07	0	1.10752e+08	0	6.5608e+07	5.46799e+07	9.9837e+07	1.00892e+08	7.79184e+07	1.67295e+08	8.01073e+07	8.11935e+06	6.3681e+06	7.58015e+07	6.02275e+07	9.18265e+07	6.14891e+07	1.72006e+07	1.10752e+08	1.9609e+07	6.5608e+07	5.46798e+07	9.9837e+07	1.00892e+08	7.79185e+07	1.67295e+08
			Q12834	11	11	Cell division cycle protein 20 homolog	CDC20	1	11	11	39.1	39.1	54.722	499	0	78.68	2061	5.60407e+08	6.02881e+08	3.93705e+08	7.17943e+08	4.751e+08	6.12049e+08	4.59693e+08	5.2578e+08	1.42194e+08	2.12343e+08	2.44414e+08	2.61768e+08	6.89348e+07	1.96236e+08	1.89254e+08	1.35584e+08	5.60407e+08	6.02881e+08	3.93705e+08	7.17943e+08	4.751e+08	6.1205e+08	4.59693e+08	5.2578e+08	1.42194e+08	2.12343e+08	2.44414e+08	2.61768e+08	6.89348e+07	1.96236e+08	1.89254e+08	1.35584e+08
			Q9UJX2;D6RBY8;D6RCF8;H0Y936	15;2;2;1	15;2;2;1	Cell division cycle protein 23 homolog	CDC23	4	15	15	34.5	34.5	68.833	597	0	30.439	3333	0	4.74567e+07	0	0	0	0	0	0	9.52999e+07	6.02422e+07	9.72619e+07	1.15461e+08	9.53641e+07	9.46869e+07	1.45888e+08	1.69722e+08	1.35879e+07	4.74567e+07	8.59106e+06	1.4113e+07	1.18857e+07	1.4572e+07	8.28554e+06	1.30619e+07	9.52999e+07	6.02422e+07	9.72619e+07	1.15461e+08	9.53641e+07	9.46869e+07	1.45888e+08	1.69722e+08
			P30260;G5EA36;I3L394;F6QPS0;I3L328;I3L3H6;I3L2Z8	20;19;6;5;4;3;1	19;18;6;4;4;2;1	Cell division cycle protein 27 homolog	CDC27	7	20	19	33	30.5	91.866	824	0	75.992	1639	1.56061e+08	9.28657e+07	1.79997e+08	1.17557e+08	1.52974e+08	3.37694e+08	9.09455e+07	2.06595e+08	7.4763e+08	3.13037e+08	3.7827e+08	4.51662e+08	6.96626e+08	8.29911e+08	9.18823e+08	7.27244e+08	1.56061e+08	9.28656e+07	1.79997e+08	1.17557e+08	1.52974e+08	3.37694e+08	9.09455e+07	2.06595e+08	7.4763e+08	3.13037e+08	3.7827e+08	4.51662e+08	6.96626e+08	8.29911e+08	9.18824e+08	7.27244e+08
			Q5SRN1;O60508	10;10	10;10	Pre-mRNA-processing factor 17	CDC40	2	10	10	30.2	30.2	60.83	539	0	47.303	1235	1.87658e+08	1.92659e+08	2.16513e+08	2.15333e+08	1.9241e+08	2.05797e+08	1.83587e+08	1.69654e+08	1.11496e+08	1.08729e+08	1.25792e+08	1.44641e+08	1.54129e+08	1.31819e+08	1.10833e+08	1.04437e+08	1.87658e+08	1.92659e+08	2.16513e+08	2.15333e+08	1.9241e+08	2.05797e+08	1.83587e+08	1.69654e+08	1.11496e+08	1.08729e+08	1.25792e+08	1.44641e+08	1.54129e+08	1.31819e+08	1.10833e+08	1.04437e+08
			Q00587;B0QYC6;B0QYC7;B0QYC8	17;4;4;4	17;4;4;4	Cdc42 effector protein 1	CDC42EP1	4	17	17	54	54	40.294	391	0	97.644	1980	1.57981e+09	1.80647e+09	1.47561e+09	1.54858e+09	1.5001e+09	1.62799e+09	1.14784e+09	1.31402e+09	6.59335e+08	8.11977e+08	6.57439e+08	7.42269e+08	4.67321e+08	7.44235e+08	6.59849e+08	8.71124e+08	1.57981e+09	1.80647e+09	1.47562e+09	1.54858e+09	1.5001e+09	1.62799e+09	1.14784e+09	1.31402e+09	6.59335e+08	8.11978e+08	6.57439e+08	7.42268e+08	4.67321e+08	7.44235e+08	6.59849e+08	8.71124e+08
	+		Q99459	42	42	Cell division cycle 5-like protein	CDC5L	1	42	42	62	62	92.25	802	0	323.31	2925	1.48198e+09	1.50415e+09	1.51746e+09	9.79489e+08	2.48212e+09	2.01379e+09	1.64918e+09	1.96088e+09	1.43981e+09	1.37461e+09	1.65129e+09	1.37537e+09	1.53348e+09	1.56372e+09	1.59178e+09	1.9017e+09	1.48199e+09	1.50415e+09	1.51746e+09	9.79489e+08	2.48212e+09	2.01379e+09	1.64918e+09	1.96088e+09	1.43981e+09	1.37461e+09	1.65129e+09	1.37537e+09	1.53348e+09	1.56372e+09	1.59178e+09	1.9017e+09
			Q6P1J9;A0A3B3IRP5;A0A1B0GUB2;A0A2R8YHB3;A0A2R8Y640;A0A3B3ISN2	25;24;21;19;9;2	25;24;21;19;9;2	Parafibromin	CDC73	6	25	25	49	49	60.576	531	0	71.905	2411	6.95225e+08	7.41135e+08	9.79357e+08	1.13953e+09	1.20763e+09	1.03839e+09	4.99664e+08	7.03446e+08	3.99018e+08	5.1112e+08	3.82798e+08	4.7412e+08	3.78667e+08	3.72396e+08	4.02405e+08	4.00988e+08	6.95225e+08	7.41136e+08	9.79357e+08	1.13953e+09	1.20763e+09	1.03839e+09	4.99664e+08	7.03446e+08	3.99018e+08	5.1112e+08	3.82798e+08	4.7412e+08	3.78667e+08	3.72396e+08	4.02405e+08	4.00988e+08
			P19022	5	5	Cadherin-2	CDH2	1	5	5	9.5	9.5	99.808	906	0	24.742	1555	5.04408e+07	6.68362e+07	2.82185e+07	4.03483e+07	4.55582e+07	3.70196e+07	0	4.3448e+07	5.1771e+07	8.58778e+07	3.31856e+07	3.46567e+07	6.48822e+07	5.54849e+07	7.95871e+07	7.89797e+07	5.04408e+07	6.68362e+07	2.82185e+07	4.03483e+07	4.55583e+07	3.70196e+07	1.60109e+07	4.3448e+07	5.17711e+07	8.58778e+07	3.31857e+07	3.46567e+07	6.48822e+07	5.54849e+07	7.95871e+07	7.89797e+07
			Q15131;Q9UHL7;D6RA59;D6RHH3;D6REZ2;H3BT74;F8W872	3;1;1;1;1;1;1	3;1;1;1;1;1;1	Cyclin-dependent kinase 10	CDK10	7	3	3	8.9	8.9	41.038	360	0	7.3414	2213	5.45243e+07	4.16935e+07	4.51233e+07	3.18123e+07	3.95619e+07	7.0012e+07	4.00992e+07	3.21908e+07	2.65559e+07	2.54635e+07	0	2.18081e+07	0	2.5488e+07	2.64065e+07	1.8674e+07	5.45243e+07	4.16935e+07	4.51233e+07	3.18123e+07	3.95619e+07	7.0012e+07	4.00992e+07	3.21908e+07	2.65559e+07	2.54635e+07	1.85995e+07	2.18081e+07	1.30547e+07	2.54879e+07	2.64065e+07	1.8674e+07
			P21127;A0A0D9SEI3;A0A0D9SER5;A0A0D9SEN2;Q9UQ88;Q5QPR4;Q5QPR3;J3KS35;E7ESP2;Q5QPQ9;E9PFJ2;A0A087WYI9;A0A087X1I0;Q13882	15;14;14;14;14;13;13;2;2;1;1;1;1;1	15;14;14;14;14;13;13;2;2;1;1;1;1;1	Cyclin-dependent kinase 11B;Cyclin-dependent kinase 11A	CDK11B;CDK11A	14	15	15	20.1	20.1	92.619	795	0	24.715	1571	7.96878e+07	9.70503e+07	1.22863e+08	7.13377e+07	1.3756e+08	1.45668e+08	9.95986e+07	1.29022e+08	1.80168e+08	1.70277e+08	1.70154e+08	1.5203e+08	1.63691e+08	1.65164e+08	1.59191e+08	1.07596e+08	7.96878e+07	9.70502e+07	1.22863e+08	7.13377e+07	1.37559e+08	1.45668e+08	9.95986e+07	1.29022e+08	1.80168e+08	1.70277e+08	1.70154e+08	1.5203e+08	1.63691e+08	1.65164e+08	1.59191e+08	1.07596e+08
			Q9NYV4;J3QSD7;A0A2R8Y644;Q9BVE2;A0A087X209;A0A2R8YD28;A0A2R8YF61;A0A2R8Y7W5;A0A2R8Y4Z0;Q14004;A0A2R8YEB7;F8VXD2;K7ELV5;F8VYH9;F8VZZ0;F8VTV8;F8VWX7;F8VZ51;K7EJ83;H0YAZ9;E7EUK8;P11802;Q00526;Q96Q40;O94921	14;12;4;4;4;4;4;4;4;4;2;1;1;1;1;1;1;1;1;1;1;1;1;1;1	13;11;3;3;3;3;3;3;3;3;1;0;0;0;0;0;0;0;0;0;0;0;0;0;0	Cyclin-dependent kinase 12	CDK12	25	14	13	14.2	13.6	164.15	1490	0	28.718	3232	1.50592e+08	1.51269e+08	7.5867e+07	1.28592e+08	1.49034e+08	1.42481e+08	1.21289e+08	5.84358e+07	1.1132e+08	1.40258e+08	7.02675e+07	1.5089e+08	1.27165e+08	6.94798e+07	1.02258e+08	4.96783e+07	1.50592e+08	1.5127e+08	7.5867e+07	1.28592e+08	1.49034e+08	1.42481e+08	1.21289e+08	5.84358e+07	1.1132e+08	1.40258e+08	7.02675e+07	1.5089e+08	1.27165e+08	6.94798e+07	1.02258e+08	4.96782e+07
			F5H6Z0;Q00537;F8VZY6;F8VQZ9;E5RGN0;A0A087WZU2;Q00536	8;8;2;2;2;2;2	5;5;2;2;0;0;0	Cyclin-dependent kinase 17	CDK17	7	8	5	21.1	13.6	53.533	470	0	5.8872	795	0	1.12062e+07	0	0	0	0	1.50731e+07	1.03793e+07	1.34466e+07	0	0	0	1.88471e+07	2.19963e+07	2.23804e+07	1.44358e+07	1.29612e+07	1.12062e+07	1.2227e+07	1.20608e+07	7.2023e+06	1.0564e+07	1.50731e+07	1.03794e+07	1.34467e+07	2.0924e+07	6.16201e+06	9.07658e+06	1.88471e+07	2.19963e+07	2.23804e+07	1.44358e+07
			Q07002;A0A0A0MSJ6;D6RA44;D6R9X1;D6R9B0	10;5;3;2;2	7;3;1;2;2	Cyclin-dependent kinase 18	CDK18	5	10	7	28.1	20.7	54.424	474	0	24.429	2031	0	0	0	0	0	0	0	0	1.46768e+08	2.27109e+08	1.13588e+08	1.62542e+08	1.42336e+08	1.14526e+08	1.36071e+08	1.10638e+08	1.8502e+07	3.93345e+06	9.78992e+06	1.04603e+07	1.99209e+07	1.27106e+07	2.3081e+07	1.56238e+07	1.46768e+08	2.27109e+08	1.13588e+08	1.62542e+08	1.42336e+08	1.14526e+08	1.36071e+08	1.10638e+08
			Q96SZ6;H0Y721	26;13	26;13	CDK5 regulatory subunit-associated protein 1	CDK5RAP1	2	26	26	45.8	45.8	67.688	601	0	164.98	2919	1.27969e+09	1.17779e+09	9.73405e+08	1.16918e+09	1.35376e+09	1.17436e+09	1.05123e+09	9.13127e+08	2.48846e+08	1.54947e+08	2.50876e+08	3.33709e+08	2.26886e+08	1.4775e+08	2.87188e+08	2.70209e+08	1.27968e+09	1.17779e+09	9.73405e+08	1.16918e+09	1.35376e+09	1.17436e+09	1.05123e+09	9.13126e+08	2.48845e+08	1.54947e+08	2.50876e+08	3.33708e+08	2.26886e+08	1.4775e+08	2.87188e+08	2.70209e+08
	+	+	P50613;D6R9G1;D6RAD4;D6REC6	7;6;5;4	7;6;5;4	Cyclin-dependent kinase 7	CDK7	4	7	7	27.2	27.2	39.038	346	0	22.017	1786	4.00499e+08	3.69511e+08	2.8734e+08	4.05054e+08	6.07696e+08	5.82722e+08	4.62897e+08	3.53571e+08	3.32851e+08	3.88299e+08	2.54105e+08	4.34291e+08	4.90452e+08	3.15763e+08	2.21926e+08	2.26795e+08	4.00499e+08	3.69511e+08	2.8734e+08	4.05054e+08	6.07696e+08	5.82722e+08	4.62896e+08	3.53571e+08	3.32851e+08	3.88299e+08	2.54106e+08	4.34291e+08	4.90452e+08	3.15763e+08	2.21926e+08	2.26795e+08
			P49336;F5H6D4;Q9BWU1;A0A0D9SFZ2;Q5JQZ9	4;2;2;1;1	4;2;2;1;1	Cyclin-dependent kinase 8;Cyclin-dependent kinase 19	CDK8;CDK19	5	4	4	13.8	13.8	53.283	464	0	4.6433	1762	0	9.17794e+08	1.08904e+09	5.45208e+08	3.71205e+08	1.13802e+09	4.97733e+08	9.51449e+08	0	0	0	8.62997e+08	7.75534e+08	0	0	2.08798e+09	6.76411e+06	9.17794e+08	1.08904e+09	5.45208e+08	3.71205e+08	1.13802e+09	4.97734e+08	9.51448e+08	4.9975e+06	1.5579e+07	9.36103e+06	8.62997e+08	7.75534e+08	2.28041e+07	7.85382e+06	2.08798e+09
+			P50750;X6RE90	12;2	11;2	Cyclin-dependent kinase 9	CDK9	2	12	11	31.7	29.6	42.777	372	0	108.76	1787	5.80392e+08	6.31862e+08	6.19697e+08	9.10597e+08	9.66156e+08	6.23518e+08	7.87384e+08	6.17169e+08	5.77244e+08	5.32161e+08	5.40878e+08	4.14351e+08	9.11696e+08	5.02977e+08	4.52061e+08	4.4563e+08	5.80392e+08	6.31861e+08	6.19697e+08	9.10597e+08	9.66156e+08	6.23518e+08	7.87384e+08	6.1717e+08	5.77244e+08	5.32161e+08	5.40878e+08	4.1435e+08	9.11696e+08	5.02977e+08	4.5206e+08	4.4563e+08
			Q5VV42	5	5	Threonylcarbamoyladenosine tRNA methylthiotransferase	CDKAL1	1	5	5	13.1	13.1	65.111	579	0	10.117	2368	3.53146e+07	2.89893e+07	3.1898e+07	2.65472e+07	2.99545e+07	3.39426e+07	3.78546e+07	2.90596e+07	2.46094e+07	4.19695e+07	2.93406e+07	2.6634e+07	3.022e+07	2.94728e+07	2.94063e+07	3.84892e+07	3.53146e+07	2.89893e+07	3.1898e+07	2.65472e+07	2.99545e+07	3.39426e+07	3.78546e+07	2.90596e+07	2.46094e+07	4.19694e+07	2.93406e+07	2.6634e+07	3.022e+07	2.94729e+07	2.94063e+07	3.84893e+07
			Q9NXV6;J3KNE1;D6RGD2	9;1;1	9;1;1	CDKN2A-interacting protein	CDKN2AIP	3	9	9	22.1	22.1	61.124	580	0	20.397	3215	9.17265e+07	8.45705e+07	8.11334e+07	7.40412e+07	7.16511e+07	7.65034e+07	6.79006e+07	8.50073e+07	5.28353e+07	8.10866e+07	7.74656e+07	6.88161e+07	6.38096e+07	6.53966e+07	5.96723e+07	6.49309e+07	9.17264e+07	8.45706e+07	8.11334e+07	7.40412e+07	7.16511e+07	7.65034e+07	6.79006e+07	8.50073e+07	5.28353e+07	8.10866e+07	7.74656e+07	6.88161e+07	6.38096e+07	6.53966e+07	5.96723e+07	6.49308e+07
			Q9Y232;C9JQG7	6;4	6;4	Chromodomain Y-like protein	CDYL	2	6	6	13.2	13.2	66.481	598	0	9.567	3396	3.50724e+07	4.48825e+07	3.48106e+07	3.49568e+07	4.05992e+07	3.17597e+07	3.72657e+07	3.93488e+07	0	3.03005e+07	0	2.33111e+07	2.47445e+07	2.3669e+07	2.23786e+07	0	3.50724e+07	4.48825e+07	3.48107e+07	3.49568e+07	4.05992e+07	3.17597e+07	3.72657e+07	3.93488e+07	1.27285e+07	3.03005e+07	1.00647e+07	2.33111e+07	2.47445e+07	2.3669e+07	2.23786e+07	1.72085e+07
			Q03701;C9J9W7	22;3	22;3	CCAAT/enhancer-binding protein zeta	CEBPZ	2	22	22	27.6	27.6	120.97	1054	0	251.79	2017	2.73739e+08	2.65572e+08	2.46155e+08	3.55934e+08	2.33478e+08	2.31696e+08	2.36013e+08	2.39666e+08	6.23493e+08	5.1489e+08	3.55963e+08	2.58124e+08	8.01367e+08	6.96675e+08	5.38378e+08	9.26219e+08	2.73738e+08	2.65572e+08	2.46155e+08	3.55934e+08	2.33478e+08	2.31696e+08	2.36013e+08	2.39666e+08	6.23493e+08	5.1489e+08	3.55964e+08	2.58124e+08	8.01367e+08	6.96675e+08	5.38378e+08	9.26219e+08
			Q9BXW7;A8MYZ9	5;1	5;1	Cat eye syndrome critical region protein 5	CECR5	2	5	5	18.7	18.7	46.321	423	0	14.153	3000	4.41658e+07	0	0	7.71745e+07	5.01399e+07	0	9.01466e+07	4.68152e+07	9.76992e+07	8.80321e+07	9.57107e+07	1.33277e+08	1.0308e+08	9.76252e+07	1.13949e+08	9.00949e+07	4.41658e+07	1.28539e+07	1.45566e+07	7.71745e+07	5.01399e+07	2.05207e+07	9.01466e+07	4.68152e+07	9.76992e+07	8.80322e+07	9.57107e+07	1.33277e+08	1.0308e+08	9.76252e+07	1.13949e+08	9.00949e+07
			P07199	9	9	Major centromere autoantigen B	CENPB	1	9	9	22.7	22.7	65.171	599	0	39.504	1440	1.47875e+08	1.28355e+08	1.58038e+08	1.47351e+08	1.2945e+08	1.53828e+08	1.44502e+08	1.40433e+08	1.23869e+08	1.62732e+08	1.25967e+08	1.13293e+08	1.04481e+08	1.02097e+08	1.20463e+08	1.31301e+08	1.47875e+08	1.28355e+08	1.58038e+08	1.47351e+08	1.2945e+08	1.53828e+08	1.44502e+08	1.40433e+08	1.23869e+08	1.62732e+08	1.25967e+08	1.13293e+08	1.04481e+08	1.02097e+08	1.20463e+08	1.31301e+08
			Q96H22;H3BMC7;H3BMD5	5;2;1	5;2;1	Centromere protein N	CENPN	3	5	5	22.7	22.7	39.554	339	0	17.078	2839	9.8305e+07	1.09445e+08	1.014e+08	9.57961e+07	1.08303e+08	8.7868e+07	9.52753e+07	1.09426e+08	7.71223e+07	7.89487e+07	8.73412e+07	1.02739e+08	9.2286e+07	9.55752e+07	7.75109e+07	0	9.8305e+07	1.09445e+08	1.014e+08	9.57961e+07	1.08303e+08	8.78681e+07	9.52752e+07	1.09426e+08	7.71223e+07	7.89488e+07	8.73412e+07	1.02739e+08	9.2286e+07	9.55751e+07	7.75109e+07	3.3644e+07
			Q66GS9	20	20	Centrosomal protein of 135 kDa	CEP135	1	20	20	22.3	22.3	133.49	1140	0	47.935	2381	1.53355e+08	1.32866e+08	1.49722e+08	1.83949e+08	2.05601e+08	1.5445e+08	1.8035e+08	1.54208e+08	7.91469e+07	6.95407e+07	8.0423e+07	6.35616e+07	5.64834e+07	5.81872e+07	6.64732e+07	5.83602e+07	1.53355e+08	1.32866e+08	1.49722e+08	1.83949e+08	2.05601e+08	1.5445e+08	1.8035e+08	1.54208e+08	7.91469e+07	6.95408e+07	8.0423e+07	6.35617e+07	5.64834e+07	5.81872e+07	6.64732e+07	5.83602e+07
			Q5SW79;H0Y2V6;E7EMW0;E7EWM2;H0Y4T4;Q96L14;E5RG47;E5RJT5;E5RFU8;E5RIH6;E5RGW7;H0YB66	70;63;12;11;10;9;7;5;5;4;4;1	62;55;12;11;10;9;7;5;5;4;4;1	Centrosomal protein of 170 kDa	CEP170	12	70	62	54.3	51.4	175.29	1584	0	323.31	2335	9.83934e+08	1.03537e+09	1.29448e+09	1.36714e+09	1.23192e+09	1.28507e+09	1.25234e+09	1.24057e+09	3.6042e+08	3.99532e+08	5.91616e+08	3.20419e+08	3.4783e+08	5.8258e+08	4.40518e+08	3.76253e+08	9.83935e+08	1.03537e+09	1.29448e+09	1.36714e+09	1.23192e+09	1.28507e+09	1.25234e+09	1.24057e+09	3.6042e+08	3.99533e+08	5.91617e+08	3.20419e+08	3.4783e+08	5.8258e+08	4.40518e+08	3.76253e+08
			J3KQR7;Q9Y4F5	7;7	6;6	Centrosomal protein of 170 kDa protein B	CEP170B	2	7	6	7.4	6.8	171.76	1590	0	15.121	1011	1.62926e+07	1.44221e+07	1.32842e+07	1.65883e+07	1.69918e+07	1.65346e+07	1.80319e+07	1.55637e+07	0	0	1.71326e+07	1.31167e+07	0	0	0	1.34915e+07	1.62926e+07	1.44221e+07	1.32843e+07	1.65883e+07	1.69918e+07	1.65346e+07	1.80319e+07	1.55637e+07	2.53135e+07	7.10228e+06	1.71326e+07	1.31167e+07	2.65715e+07	8.38162e+06	1.06019e+07	1.34915e+07
			Q53EZ4;H0Y432	10;5	10;5	Centrosomal protein of 55 kDa	CEP55	2	10	10	27.4	27.4	54.178	464	0	28.388	2291	1.51387e+08	1.2621e+08	1.51427e+08	2.00936e+08	1.20306e+08	1.43773e+08	1.41589e+08	1.64484e+08	1.11607e+08	1.80314e+08	1.15579e+08	8.56482e+07	8.4203e+07	8.55139e+07	8.16795e+07	7.74542e+07	1.51387e+08	1.2621e+08	1.51427e+08	2.00936e+08	1.20306e+08	1.43773e+08	1.41589e+08	1.64484e+08	1.11607e+08	1.80314e+08	1.15579e+08	8.56482e+07	8.4203e+07	8.55139e+07	8.16796e+07	7.74542e+07
			Q9P209;A0A0G2JR44	4;2	4;2	Centrosomal protein of 72 kDa	CEP72	2	4	4	9	9	71.717	647	0	13.625	3263	0	1.27351e+07	0	0	0	0	0	0	3.24904e+07	3.26135e+07	2.92124e+07	1.8306e+07	1.78063e+07	2.04048e+07	1.90124e+07	2.4438e+07	6.54511e+06	1.27351e+07	9.45613e+06	1.20472e+07	7.46015e+06	1.45784e+07	2.03532e+07	1.64952e+07	3.24904e+07	3.26134e+07	2.92124e+07	1.8306e+07	1.78063e+07	2.04048e+07	1.90124e+07	2.4438e+07
			P23528;E9PP50;G3V1A4;E9PK25;E9PQB7;E9PS23;E9PLJ3;Q9Y281;F6RFD5;P60981	11;10;9;9;5;4;3;3;1;1	11;10;9;9;5;4;3;3;1;1	Cofilin-1	CFL1	10	11	11	80.1	80.1	18.502	166	0	59.726	1593	0	0	0	0	0	0	0	0	8.64189e+08	1.02232e+09	3.54678e+08	0	8.27789e+08	5.58717e+08	5.87413e+08	7.29416e+08	1.09993e+07	7.50846e+06	1.35101e+07	1.30533e+07	5.27314e+06	6.21242e+06	2.87069e+07	1.40442e+07	8.64189e+08	1.02232e+09	3.54678e+08	2.12344e+07	8.27789e+08	5.58717e+08	5.87413e+08	7.29415e+08
			Q9P2M7;H0Y4A8	64;3	49;3	Cingulin	CGN	2	64	49	58.5	41.7	136.38	1197	0	323.31	3277	1.79193e+09	1.58944e+09	1.85865e+09	2.10573e+09	1.93161e+09	1.69673e+09	1.73826e+09	1.79307e+09	8.58697e+08	7.86843e+08	1.0283e+09	9.17708e+08	9.21123e+08	7.66217e+08	6.49686e+08	4.73064e+08	1.79192e+09	1.58944e+09	1.85865e+09	2.10573e+09	1.93161e+09	1.69673e+09	1.73826e+09	1.79307e+09	8.58697e+08	7.86843e+08	1.0283e+09	9.17708e+08	9.21124e+08	7.66217e+08	6.49686e+08	4.73064e+08
			Q0VF96	19	18	Cingulin-like protein 1	CGNL1	1	19	18	20.5	19.6	149.08	1302	0	36.322	2052	6.08258e+07	1.15809e+08	8.44836e+07	1.08939e+08	9.21455e+07	6.60615e+07	5.59732e+07	7.59068e+07	2.96843e+07	0	2.26533e+07	2.13963e+07	2.80335e+07	0	3.75082e+07	2.96152e+07	6.08258e+07	1.15809e+08	8.44836e+07	1.08939e+08	9.21455e+07	6.60614e+07	5.59732e+07	7.59068e+07	2.96843e+07	1.64844e+07	2.26533e+07	2.13963e+07	2.80335e+07	1.01874e+07	3.75082e+07	2.96152e+07
			Q96JM3;S4R3K0;A0A2R8Y735;A0A2R8Y4S6	32;7;7;5	32;7;7;5	Chromosome alignment-maintaining phosphoprotein 1	CHAMP1	4	32	32	52.3	52.3	89.098	812	0	83.257	2872	4.23751e+08	5.04859e+08	3.97289e+08	5.88982e+08	6.26882e+08	6.99328e+08	6.69289e+08	6.51551e+08	4.40365e+08	3.07524e+08	4.01225e+08	3.52163e+08	3.92995e+08	3.85761e+08	3.13391e+08	3.9029e+08	4.23751e+08	5.04859e+08	3.97289e+08	5.88982e+08	6.26882e+08	6.99328e+08	6.69289e+08	6.51551e+08	4.40366e+08	3.07524e+08	4.01225e+08	3.52163e+08	3.92995e+08	3.85762e+08	3.13391e+08	3.9029e+08
			C9JRZ6;Q9NX63;F8WAR4;A0A286YEX5	10;10;9;6	10;10;9;6	MICOS complex subunit MIC19	CHCHD3	4	10	10	37.1	37.1	26.753	232	0	38.066	523	1.76739e+08	2.07575e+08	1.73891e+08	2.34751e+08	1.86035e+08	2.29494e+08	2.29103e+08	2.14344e+08	2.70529e+08	2.18016e+08	2.72268e+08	3.04218e+08	2.21237e+08	1.8397e+08	3.67124e+08	4.73654e+08	1.76739e+08	2.07575e+08	1.73891e+08	2.34751e+08	1.86035e+08	2.29494e+08	2.29103e+08	2.14344e+08	2.70529e+08	2.18016e+08	2.72268e+08	3.04218e+08	2.21237e+08	1.8397e+08	3.67124e+08	4.73654e+08
			J3QTA6;Q9BRQ6;J3QTB2;H0Y922	9;9;6;4	9;9;6;4	MICOS complex subunit MIC25	CHCHD6	4	9	9	48.4	48.4	28.817	256	0	27.208	1043	5.39953e+07	8.07842e+07	7.66154e+07	8.70514e+07	6.3007e+07	4.74022e+07	7.15714e+07	7.32887e+07	1.99261e+08	2.24662e+08	2.14865e+08	1.97916e+08	1.7311e+08	1.37194e+08	1.83223e+08	1.73516e+08	5.39952e+07	8.07842e+07	7.66154e+07	8.70514e+07	6.3007e+07	4.74022e+07	7.15713e+07	7.32887e+07	1.99261e+08	2.24662e+08	2.14865e+08	1.97916e+08	1.7311e+08	1.37194e+08	1.83223e+08	1.73515e+08
		+	O14646;H0Y8V4;A0A087WVF4	18;3;3	16;3;3	Chromodomain-helicase-DNA-binding protein 1	CHD1	3	18	16	13.4	12.3	196.69	1710	0	27.602	1123	8.00107e+07	7.65614e+07	7.30367e+07	9.04382e+07	9.0119e+07	8.81667e+07	7.08964e+07	1.00416e+08	6.33679e+07	6.21907e+07	5.14429e+07	7.37223e+07	5.23111e+07	6.35326e+07	5.92368e+07	6.27157e+07	8.00107e+07	7.65614e+07	7.30368e+07	9.04382e+07	9.0119e+07	8.81667e+07	7.08964e+07	1.00416e+08	6.33679e+07	6.21907e+07	5.14429e+07	7.37223e+07	5.23111e+07	6.35326e+07	5.92368e+07	6.27158e+07
			A0A0A0MSH9;Q86WJ1;A0A0A0MRH8;A0A087WTM4	5;5;3;2	5;5;3;2	Chromodomain-helicase-DNA-binding protein 1-like	CHD1L	4	5	5	7.3	7.3	89.974	797	0	8.398	129	0	0	0	0	0	0	1.07478e+07	0	1.42353e+07	1.37236e+07	0	1.51989e+07	1.66738e+07	2.53607e+07	2.05421e+07	1.59038e+07	2.86036e+07	1.87518e+07	2.41949e+07	1.57389e+07	3.40775e+06	2.41213e+07	1.07478e+07	2.39261e+07	1.42353e+07	1.37236e+07	1.2655e+07	1.51989e+07	1.66738e+07	2.53607e+07	2.0542e+07	1.59038e+07
+		+	Q12873;H7C2H0	18;2	6;2	Chromodomain-helicase-DNA-binding protein 3	CHD3	2	18	6	11.4	5.5	226.59	2000	0	6.2051	2063	7.1338e+07	5.63678e+07	5.58864e+07	4.77014e+07	0	0	5.08523e+07	0	0	4.68311e+07	5.06225e+07	0	0	0	0	0	7.1338e+07	5.63679e+07	5.58863e+07	4.77014e+07	1.10944e+07	3.67294e+07	5.08524e+07	1.23689e+07	2.17816e+07	4.68311e+07	5.06224e+07	1.51343e+07	1.50399e+07	8.88895e+06	8.25058e+06	1.21984e+07
			A0A2R8Y425;A0A2R8Y5J0;A0A2R8YFK9;A0A2U3TZM0;F5GWX5;A0A2R8Y212;A0A2R8Y521;A0A0C4DGG9;Q14839;A0A2R8YDJ9;A0A2R8YDW2;A0A2R8Y8C1;A0A2R8YER1;A0A2R8Y445;A0A2R8Y5Z7;A0A2R8Y685;A0A2R8Y8B3;A0A2R8Y7I0;A0A2R8Y7M9;A0A2R8Y5M9;A0A2R8YE38;Q8TDI0;K7EMY3;F5H6N4;A0A2R8Y6G9;F2Z2R5;I3L229;H7C3H7;H7C0J3;K7EPV1;K7ESA5	80;80;80;80;80;80;80;80;80;73;65;65;64;64;46;42;35;33;32;30;25;16;12;5;4;4;3;3;3;1;1	2;2;2;2;2;2;2;2;2;2;2;2;2;2;2;0;0;0;0;2;2;0;0;0;0;0;0;0;0;0;0	Chromodomain-helicase-DNA-binding protein 4	CHD4	31	80	2	52.5	1.9	215.49	1889	0	323.31	172	2.67474e+09	2.17339e+09	2.04934e+09	2.68015e+09	3.24535e+09	2.32842e+09	2.94651e+09	2.66234e+09	3.50281e+09	4.38323e+09	4.1887e+09	4.05237e+09	4.39212e+09	3.58809e+09	4.66581e+09	3.9748e+09	2.67474e+09	2.17339e+09	2.04933e+09	2.68016e+09	3.24535e+09	2.32842e+09	2.94651e+09	2.66234e+09	3.50281e+09	4.38323e+09	4.1887e+09	4.05237e+09	4.39211e+09	3.58808e+09	4.66581e+09	3.9748e+09
		+	Q9P2D1;A0A087WU44	13;1	7;0	Chromodomain-helicase-DNA-binding protein 7	CHD7	2	13	7	6.2	4	335.92	2997	0	25.803	3270	0	3.46666e+07	3.56703e+07	4.77109e+07	3.3912e+07	3.65808e+07	4.27463e+07	3.64585e+07	4.20611e+07	3.10271e+07	3.86469e+07	2.69551e+07	3.73091e+07	0	3.14655e+07	2.90469e+07	6.77376e+06	3.46666e+07	3.56703e+07	4.77109e+07	3.3912e+07	3.65808e+07	4.27463e+07	3.64585e+07	4.20611e+07	3.10271e+07	3.8647e+07	2.69551e+07	3.73091e+07	1.05933e+07	3.14655e+07	2.90469e+07
	+		Q9HCK8;A0A2R8Y840;H0YJG4;A0A2R8Y4P3;A0A2R8Y808;A0A2R8YFT4;G3V2T9;H0YJA4;Q8TD26;A0A2R8YFI9;G3V303	46;36;29;19;14;10;4;4;3;1;1	41;31;24;19;14;10;4;4;0;1;1	Chromodomain-helicase-DNA-binding protein 8	CHD8	11	46	41	26.9	24.7	290.52	2581	0	149.21	3127	8.155e+08	3.34873e+08	7.34642e+08	1.10745e+09	9.36701e+08	6.12851e+08	3.25468e+08	2.98843e+08	6.14256e+08	3.02692e+08	3.49955e+08	6.21757e+08	2.24795e+08	2.84405e+08	5.9267e+08	4.26778e+08	8.155e+08	3.34873e+08	7.34642e+08	1.10745e+09	9.36701e+08	6.12851e+08	3.25468e+08	2.98843e+08	6.14255e+08	3.02692e+08	3.49955e+08	6.21757e+08	2.24795e+08	2.84405e+08	5.9267e+08	4.26778e+08
			Q8IWX8;J3QK89	50;49	50;49	Calcium homeostasis endoplasmic reticulum protein	CHERP	2	50	50	52.1	52.1	103.7	916	0	323.31	2559	8.3245e+09	7.74432e+09	7.92883e+09	9.04606e+09	9.0214e+09	8.52393e+09	7.30693e+09	8.92314e+09	7.13273e+09	6.66591e+09	7.28307e+09	7.75886e+09	6.79505e+09	6.85259e+09	5.90645e+09	5.30728e+09	8.3245e+09	7.74432e+09	7.92883e+09	9.04606e+09	9.02141e+09	8.52394e+09	7.30692e+09	8.92314e+09	7.13273e+09	6.66591e+09	7.28306e+09	7.75887e+09	6.79506e+09	6.8526e+09	5.90645e+09	5.30728e+09
			E9PPQ5;Q9UHD1;E9PIZ4;E9PSD5	2;2;1;1	2;2;1;1	Cysteine and histidine-rich domain-containing protein 1	CHORDC1	4	2	2	16.8	16.8	20.723	184	0	8.3274	742	3.69286e+07	2.66037e+07	0	1.70335e+07	2.52214e+07	0	1.62191e+07	0	2.48014e+07	1.83292e+07	2.71818e+07	3.93962e+07	3.77615e+07	2.19186e+07	5.01267e+07	9.97916e+07	3.69286e+07	2.66037e+07	9.83244e+06	1.70335e+07	2.52215e+07	1.63101e+07	1.62191e+07	1.77575e+07	2.48014e+07	1.83292e+07	2.71818e+07	3.93962e+07	3.77615e+07	2.19186e+07	5.01267e+07	9.97916e+07
			E7EXA6;Q8WVB6;A0A0D9SF58;F8WCC1;A0A2R8Y6L2;A0A2R8Y784;A0A2R8YER9;A0A2R8Y4V6;H0Y7D3;A0A2R8Y809;A0A2R8YFL4;A0A2R8Y6Q1;A0A2R8Y7E7;A0A2R8YHI9;A0A2R8Y5Q8;Q15813	13;13;11;3;1;1;1;1;1;1;1;1;1;1;1;1	13;13;11;3;1;1;1;1;1;1;1;1;1;1;1;1	Chromosome transmission fidelity protein 18 homolog	CHTF18	16	13	13	20.6	20.6	107.43	975	0	45.378	687	3.41492e+07	2.22104e+07	4.04945e+07	5.16689e+07	1.48004e+07	2.97507e+07	2.20335e+07	2.97896e+07	1.89364e+08	2.08744e+08	1.27191e+08	1.18055e+08	1.27276e+08	1.43055e+08	2.12562e+08	2.39322e+08	3.41492e+07	2.22104e+07	4.04945e+07	5.16689e+07	1.48004e+07	2.97507e+07	2.20335e+07	2.97896e+07	1.89364e+08	2.08744e+08	1.27191e+08	1.18055e+08	1.27276e+08	1.43054e+08	2.12562e+08	2.39322e+08
			Q969X6;H3BSH7;A0A0J9YWM9;A0A0J9YXV4;A0A0J9YWK2;H3BPD7;I3L4T9;J3KSI1;H3BRM8;J3KSE6;J3KTR0;A0A0J9YX18	22;19;15;11;9;7;4;4;4;2;2;1	22;19;15;11;9;7;4;4;4;2;2;1	Cirhin	CIRH1A	12	22	22	36.2	36.2	76.889	686	0	83.706	2795	1.03132e+09	1.02436e+09	9.73153e+08	8.72217e+08	8.32745e+08	1.08647e+09	1.02921e+09	8.15786e+08	5.43129e+08	5.422e+08	5.23293e+08	6.63424e+08	5.99701e+08	6.69014e+08	5.82592e+08	7.1241e+08	1.03132e+09	1.02436e+09	9.73153e+08	8.72217e+08	8.32746e+08	1.08647e+09	1.02921e+09	8.15787e+08	5.43129e+08	5.422e+08	5.23293e+08	6.63424e+08	5.99702e+08	6.69014e+08	5.82592e+08	7.1241e+08
			O14578;H7BYJ3;H0YGG8;F5H4K4	54;45;1;1	54;45;1;1	Citron Rho-interacting kinase	CIT	4	54	54	33.9	33.9	231.43	2027	0	267.19	1121	4.54871e+08	4.96173e+08	5.24276e+08	5.39578e+08	3.4071e+08	4.48331e+08	3.76491e+08	2.63994e+08	5.93983e+08	7.05541e+08	1.06256e+09	7.10102e+08	7.11832e+08	8.06372e+08	6.65076e+08	3.05295e+08	4.54871e+08	4.96173e+08	5.24276e+08	5.39578e+08	3.40711e+08	4.48331e+08	3.76491e+08	2.63994e+08	5.93983e+08	7.05541e+08	1.06255e+09	7.10101e+08	7.11832e+08	8.06372e+08	6.65076e+08	3.05295e+08
			Q99967;A0A0A0MTM3	5;4	5;4	Cbp/p300-interacting transactivator 2	CITED2	2	5	5	35.9	35.9	28.496	270	0	19.694	2943	1.05177e+08	7.91482e+07	6.30528e+07	7.53552e+07	1.13289e+08	5.41439e+07	1.62603e+08	1.33269e+08	1.66389e+08	0	1.51809e+08	4.39736e+08	1.57374e+08	2.62715e+08	2.5058e+08	2.10496e+08	1.05177e+08	7.91482e+07	6.30528e+07	7.53552e+07	1.13289e+08	5.41439e+07	1.62603e+08	1.33269e+08	1.66389e+08	1.27779e+07	1.51809e+08	4.39736e+08	1.57374e+08	2.62715e+08	2.5058e+08	2.10495e+08
			Q07065	22	22	Cytoskeleton-associated protein 4	CKAP4	1	22	22	55.1	55.1	66.022	602	0	97.438	2032	5.5385e+08	6.26394e+08	4.9244e+08	4.32885e+08	4.65379e+08	5.8607e+08	1.10974e+09	5.369e+08	3.80429e+08	7.46252e+08	5.73638e+08	5.94073e+08	7.30471e+08	6.44721e+08	4.84704e+08	9.67928e+08	5.53851e+08	6.26394e+08	4.9244e+08	4.32885e+08	4.6538e+08	5.86071e+08	1.10974e+09	5.36901e+08	3.80429e+08	7.46252e+08	5.73638e+08	5.94073e+08	7.30471e+08	6.44722e+08	4.84704e+08	9.67928e+08
		+	Q14008;E9PQH5;H0YDX5	30;4;2	30;4;2	Cytoskeleton-associated protein 5	CKAP5	3	30	30	21.1	21.1	225.49	2032	0	71.871	2143	1.74674e+08	1.23502e+08	1.35217e+08	1.50376e+08	1.35763e+08	1.2272e+08	2.06448e+08	1.7015e+08	2.18623e+08	2.55921e+08	2.59678e+08	2.51922e+08	2.70513e+08	2.31373e+08	3.40599e+08	3.08758e+08	1.74674e+08	1.23502e+08	1.35217e+08	1.50376e+08	1.35763e+08	1.2272e+08	2.06448e+08	1.7015e+08	2.18623e+08	2.55921e+08	2.59678e+08	2.51922e+08	2.70513e+08	2.31373e+08	3.40599e+08	3.08758e+08
			Q7Z460;F8WA11;H0Y5T1;C9J151;H7C4I5	14;13;10;1;1	10;9;6;1;0	CLIP-associating protein 1	CLASP1	5	14	10	12.7	9.9	169.45	1538	0	29.425	2488	5.80386e+07	7.12721e+07	0	6.32255e+07	5.28262e+07	5.65299e+07	7.74173e+07	6.24838e+07	8.10308e+07	6.87387e+07	5.59291e+07	6.29548e+07	7.0008e+07	6.64702e+07	8.96464e+07	9.94568e+07	5.80386e+07	7.12721e+07	1.39282e+07	6.32255e+07	5.28261e+07	5.65299e+07	7.74173e+07	6.24838e+07	8.10308e+07	6.87387e+07	5.59291e+07	6.29548e+07	7.0008e+07	6.64702e+07	8.96464e+07	9.94567e+07
			F5H0Q6;A0A0A0MQS2;Q8N2M8;K7EKC9;K7EP11;K7EM61	3;3;3;1;1;1	3;3;3;1;1;1	CLK4-associating serine/arginine rich protein	CLASRP	6	3	3	6.6	6.6	74.824	655	0	8.534	93	4.23614e+07	4.45032e+07	2.64375e+07	4.54351e+07	5.35605e+07	0	3.40228e+07	3.31134e+07	4.9212e+07	6.37462e+07	0	6.71703e+07	4.54116e+07	5.31937e+07	4.92533e+07	3.17175e+07	4.23614e+07	4.45032e+07	2.64375e+07	4.54351e+07	5.35605e+07	2.44279e+07	3.40228e+07	3.31134e+07	4.9212e+07	6.37461e+07	8.30657e+06	6.71703e+07	4.54116e+07	5.31937e+07	4.92532e+07	3.17175e+07
			Q9Y240;V9H0X6;M0R081	11;6;6	11;6;6	C-type lectin domain family 11 member A	CLEC11A	3	11	11	39	39	35.694	323	0	41.355	3398	3.53564e+08	3.87083e+08	3.48065e+08	2.9435e+08	3.57052e+08	3.20819e+08	3.05378e+08	3.04366e+08	1.99177e+08	1.86702e+08	1.99566e+08	2.4648e+08	2.17045e+08	2.03703e+08	1.35779e+08	1.78312e+08	3.53564e+08	3.87083e+08	3.48065e+08	2.9435e+08	3.57052e+08	3.20819e+08	3.05378e+08	3.04366e+08	1.99177e+08	1.86702e+08	1.99566e+08	2.46479e+08	2.17045e+08	2.03703e+08	1.35779e+08	1.78312e+08
			P49761;H3BQG1;H3BRE4;H3BUL5;H3BVF8;H3BNQ5;H3BRW2;H3BNC8	12;6;5;5;5;4;2;1	12;6;5;5;5;4;2;1	Dual specificity protein kinase CLK3	CLK3	8	12	12	26.2	26.2	73.514	638	0	47.403	1774	8.75481e+08	1.2985e+09	1.14645e+09	9.43012e+08	8.04982e+08	9.04601e+08	6.47185e+08	5.33404e+08	8.82913e+08	7.80972e+08	7.94419e+08	9.5747e+08	7.53752e+08	5.12255e+08	6.18011e+08	4.41099e+08	8.75482e+08	1.29849e+09	1.14645e+09	9.43013e+08	8.04982e+08	9.04601e+08	6.47185e+08	5.33404e+08	8.82914e+08	7.80972e+08	7.94419e+08	9.5747e+08	7.53751e+08	5.12254e+08	6.18011e+08	4.41099e+08
			A0A2U3TZY2;Q9H078;A0A2R8Y6R5;A0A2R8Y7E8;F5GX99	7;7;3;1;1	2;2;2;1;1	Caseinolytic peptidase B protein homolog	CLPB	5	7	2	12	3.2	76.852	692	0	17.699	325	6.95214e+07	5.43004e+07	7.07952e+07	5.21909e+07	6.14259e+07	5.35462e+07	6.99839e+07	6.193e+07	2.23651e+07	3.13389e+07	2.64153e+07	2.56684e+07	2.01196e+07	2.07826e+07	2.49866e+07	2.63096e+07	6.95214e+07	5.43004e+07	7.07952e+07	5.21909e+07	6.14259e+07	5.35462e+07	6.99839e+07	6.193e+07	2.23651e+07	3.13389e+07	2.64153e+07	2.56684e+07	2.01196e+07	2.07826e+07	2.49866e+07	2.63096e+07
			Q96KA5;G5E9Z2	7;6	7;6	Cleft lip and palate transmembrane protein 1-like protein	CLPTM1L	2	7	7	18.4	18.4	62.228	538	0	97	2880	9.36245e+07	0	7.07631e+07	0	0	9.84e+07	0	0	1.41129e+08	1.30322e+08	1.77828e+08	1.59274e+08	1.64423e+08	1.79746e+08	1.40636e+08	2.46516e+08	9.36245e+07	7.66541e+06	7.07631e+07	1.40027e+07	3.49997e+07	9.84e+07	2.40329e+07	8.1728e+06	1.41129e+08	1.30322e+08	1.77828e+08	1.59274e+08	1.64423e+08	1.79746e+08	1.40636e+08	2.46516e+08
			O76031;H0YM48;H0YK07	26;8;1	26;8;1	ATP-dependent Clp protease ATP-binding subunit clpX-like, mitochondrial	CLPX	3	26	26	51.5	51.5	69.223	633	0	131.39	1318	1.13082e+09	1.12853e+09	1.0475e+09	7.17086e+08	1.00656e+09	7.80745e+08	8.70274e+08	8.32308e+08	6.63175e+08	1.03562e+09	7.46231e+08	1.06655e+09	9.71945e+08	1.09781e+09	9.09131e+08	1.25328e+09	1.13082e+09	1.12853e+09	1.0475e+09	7.17087e+08	1.00656e+09	7.80745e+08	8.70274e+08	8.32309e+08	6.63175e+08	1.03563e+09	7.46231e+08	1.06655e+09	9.71944e+08	1.09781e+09	9.09131e+08	1.25328e+09
			A0A087WVQ6;Q00610;J3KS13;P53675;A0A087WX41;K7EJJ5;J3KSQ2;J3QL20;J3KRF5;F5H5N6;A0A087WV74;A0A087WXH4	64;64;17;15;14;6;4;2;1;1;1;1	64;64;17;15;14;6;4;2;1;1;1;1	Clathrin heavy chain;Clathrin heavy chain 1	CLTC	12	64	64	44.4	44.4	192.06	1679	0	323.31	42	1.53911e+09	1.83378e+09	1.57794e+09	1.6198e+09	1.51337e+09	1.3851e+09	1.45398e+09	1.8286e+09	2.46276e+09	3.22139e+09	2.62194e+09	2.84341e+09	3.2551e+09	4.79181e+09	4.44319e+09	5.31668e+09	1.53911e+09	1.83378e+09	1.57794e+09	1.6198e+09	1.51337e+09	1.3851e+09	1.45397e+09	1.8286e+09	2.46276e+09	3.22139e+09	2.62194e+09	2.84341e+09	3.2551e+09	4.79181e+09	4.44318e+09	5.31669e+09
			P10909;H0YC35;H0YAS8;H0YLK8;E7ERK6	7;6;3;3;1	7;6;3;3;1	Clusterin;Clusterin beta chain;Clusterin alpha chain;Clusterin	CLU	5	7	7	22.9	22.9	52.494	449	0	17.377	1485	0	0	0	0	0	0	0	3.49966e+07	6.07447e+07	5.05407e+07	7.65247e+07	1.09756e+08	5.04974e+07	5.15138e+07	6.86894e+07	7.16123e+07	1.78069e+07	1.11456e+07	8.08744e+06	9.49281e+06	1.37654e+07	2.64602e+07	1.32145e+07	3.49965e+07	6.07447e+07	5.05407e+07	7.65247e+07	1.09756e+08	5.04974e+07	5.15138e+07	6.86893e+07	7.16122e+07
		+	Q8NFW8;F5GYM0;F5H296	14;4;3	14;4;3	N-acylneuraminate cytidylyltransferase	CMAS	3	14	14	38	38	48.379	434	0	56.338	2668	3.43237e+08	3.22693e+08	3.5658e+08	3.01017e+08	3.35215e+08	3.37893e+08	2.7095e+08	2.76083e+08	5.52656e+08	6.36684e+08	5.5138e+08	5.66836e+08	7.41407e+08	7.55445e+08	5.30221e+08	9.23802e+08	3.43237e+08	3.22693e+08	3.56581e+08	3.01017e+08	3.35215e+08	3.37893e+08	2.7095e+08	2.76083e+08	5.52656e+08	6.36684e+08	5.51381e+08	5.66836e+08	7.41407e+08	7.55445e+08	5.30221e+08	9.23802e+08
		+	C9J384;Q9BQ75;H7C515	6;6;2	6;6;2	Protein CMSS1	CMSS1	3	6	6	28	28	26.228	225	0	14.682	483	5.18305e+07	8.4188e+07	7.19863e+07	7.67584e+07	4.3683e+07	4.77864e+07	6.82933e+07	1.12199e+08	4.93403e+07	0	5.4139e+07	3.68801e+07	4.24747e+07	4.05797e+07	8.03676e+07	7.82921e+07	5.18304e+07	8.41881e+07	7.19863e+07	7.67584e+07	4.3683e+07	4.77864e+07	6.82933e+07	1.12199e+08	4.93402e+07	1.50419e+07	5.4139e+07	3.68801e+07	4.24747e+07	4.05797e+07	8.03676e+07	7.82922e+07
			P51911;B7Z7E1;K7EQ72;K7ER02;K7ERK4;K7ESJ2;K7ENC5	6;5;4;4;2;1;1	6;5;4;4;2;1;1	Calponin-1;Calponin	CNN1	7	6	6	30	30	33.17	297	0	43.125	1802	3.25059e+08	3.74419e+08	3.52304e+08	4.3902e+08	3.25629e+08	3.69764e+08	3.52251e+08	3.39155e+08	2.90982e+08	3.96667e+08	2.44941e+08	2.46222e+08	2.10183e+08	3.01076e+08	2.22429e+08	2.03871e+08	3.25059e+08	3.74419e+08	3.52304e+08	4.3902e+08	3.25629e+08	3.69764e+08	3.52252e+08	3.39156e+08	2.90982e+08	3.96666e+08	2.44941e+08	2.46222e+08	2.10183e+08	3.01076e+08	2.22429e+08	2.03871e+08
			A5YKK6;H3BMZ2;H3BNB1;H3BVC9	11;3;2;1	11;3;2;1	CCR4-NOT transcription complex subunit 1	CNOT1	4	11	11	5.3	5.3	266.94	2376	0	41.275	372	2.37706e+07	5.88629e+07	1.24147e+08	3.1803e+07	4.24431e+07	3.85544e+07	9.36377e+07	2.48809e+07	7.45839e+07	1.12567e+08	1.00614e+08	1.00265e+08	9.20061e+07	7.80532e+07	1.2513e+08	1.30666e+08	2.37706e+07	5.88628e+07	1.24146e+08	3.1803e+07	4.24431e+07	3.85544e+07	9.36376e+07	2.48809e+07	7.45839e+07	1.12567e+08	1.00614e+08	1.00265e+08	9.20061e+07	7.80532e+07	1.2513e+08	1.30666e+08
			O95628	3	3	CCR4-NOT transcription complex subunit 4	CNOT4	1	3	3	11.7	11.7	63.509	575	0	13.283	1361	0	0	0	0	0	0	0	0	8.25703e+07	0	0	7.26292e+07	4.86382e+07	5.65219e+07	4.1689e+07	6.21723e+07	1.15994e+07	2.03844e+07	2.10113e+07	2.03342e+07	8.7755e+06	1.75532e+07	2.16168e+07	1.31624e+07	8.25702e+07	1.8009e+07	1.77062e+07	7.26292e+07	4.86382e+07	5.65219e+07	4.1689e+07	6.21723e+07
			P09543;K7ERC4;K7EN66;C9K0L8;K7ERZ0	18;9;8;8;8	18;9;8;8;8	2,3-cyclic-nucleotide 3-phosphodiesterase	CNP	5	18	18	46.1	46.1	47.578	421	0	239.73	1468	1.84559e+09	1.80549e+09	1.7927e+09	1.78055e+09	2.11785e+09	1.74844e+09	1.93794e+09	1.8463e+09	1.31644e+09	1.23074e+09	8.81218e+08	1.76094e+09	1.40276e+09	1.19118e+09	1.42274e+09	1.23049e+09	1.84559e+09	1.80549e+09	1.7927e+09	1.78055e+09	2.11785e+09	1.74843e+09	1.93794e+09	1.8463e+09	1.31644e+09	1.23074e+09	8.81218e+08	1.76094e+09	1.40276e+09	1.19118e+09	1.42275e+09	1.23049e+09
			O75128;H7C1N2;J3KR05;A0A0J9YWK3;A0A3B3IU00;C9J9X1	37;32;31;12;12;5	37;32;31;12;12;5	Protein cordon-bleu	COBL	6	37	37	39.3	39.3	135.62	1261	0	98.807	1261	4.91805e+08	5.35709e+08	6.28605e+08	4.38854e+08	6.17321e+08	5.07251e+08	3.67995e+08	5.39171e+08	3.33931e+08	3.38675e+08	3.2245e+08	3.89673e+08	2.90545e+08	2.64718e+08	2.36747e+08	1.74664e+08	4.91805e+08	5.35709e+08	6.28605e+08	4.38854e+08	6.17321e+08	5.07251e+08	3.67994e+08	5.39171e+08	3.33931e+08	3.38675e+08	3.2245e+08	3.89673e+08	2.90545e+08	2.64718e+08	2.36747e+08	1.74664e+08
		+	P38432;I3L369	14;1	14;1	Coilin	COIL	2	14	14	28.5	28.5	62.608	576	0	42.107	1690	1.75067e+08	2.20464e+08	1.90958e+08	2.14845e+08	1.95495e+08	2.25546e+08	3.13654e+08	1.94822e+08	2.73111e+08	3.80953e+08	3.12528e+08	3.19894e+08	3.97005e+08	5.36381e+08	2.01918e+08	4.09734e+08	1.75067e+08	2.20464e+08	1.90958e+08	2.14845e+08	1.95495e+08	2.25546e+08	3.13653e+08	1.94822e+08	2.73111e+08	3.80953e+08	3.12528e+08	3.19894e+08	3.97005e+08	5.36381e+08	2.01918e+08	4.09734e+08
			D6RGG3;Q99715;A0A087X0A8;H0Y4P7;H0Y5N9	17;17;11;5;1	17;17;11;5;1	Collagen alpha-1(XII) chain	COL12A1	5	17	17	8.4	8.4	333.2	3062	0	36.624	632	5.53125e+07	5.09925e+07	5.64913e+07	9.0305e+07	8.20096e+07	7.54812e+07	6.91199e+07	6.42377e+07	1.05244e+07	0	0	1.79814e+07	0	0	0	0	5.53125e+07	5.09925e+07	5.64913e+07	9.0305e+07	8.20096e+07	7.54811e+07	6.91199e+07	6.42378e+07	1.05244e+07	2.90686e+07	1.59355e+07	1.79814e+07	5.61307e+06	1.79425e+07	2.30685e+07	1.87461e+07
			Q8NBJ5;M0QYH0;M0QX72	9;2;2	9;2;2	Procollagen galactosyltransferase 1	COLGALT1	3	9	9	19.8	19.8	71.635	622	0	32.321	2637	1.16626e+08	1.37313e+08	1.48325e+08	1.09397e+08	1.15701e+08	1.22855e+08	1.79811e+08	1.27154e+08	6.45914e+07	4.93548e+07	3.42142e+07	6.17806e+07	4.98166e+07	7.18328e+07	5.3497e+07	6.03509e+07	1.16626e+08	1.37313e+08	1.48325e+08	1.09397e+08	1.15701e+08	1.22855e+08	1.79811e+08	1.27154e+08	6.45913e+07	4.93548e+07	3.42142e+07	6.17806e+07	4.98166e+07	7.18328e+07	5.3497e+07	6.03509e+07
		+	R4GMX3;P35226;Q5T8Z4;Q5T8Z6;Q5T8Z2;A0A087X259;J3KT13;P35227	7;7;6;4;3;1;1;1	7;7;6;4;3;1;1;1	Polycomb complex protein BMI-1	COMMD3-BMI1;BMI1	8	7	7	17.9	17.9	53.293	469	0	48.049	1666	2.36118e+08	1.79741e+08	2.26358e+08	2.03032e+08	2.25524e+08	2.8986e+08	2.11219e+08	2.21272e+08	2.56865e+08	2.23071e+08	2.37134e+08	2.48855e+08	2.74817e+08	2.31814e+08	2.7968e+08	2.42466e+08	2.36118e+08	1.79741e+08	2.26358e+08	2.03033e+08	2.25524e+08	2.8986e+08	2.11219e+08	2.21272e+08	2.56865e+08	2.23071e+08	2.37135e+08	2.48855e+08	2.74817e+08	2.31814e+08	2.7968e+08	2.42466e+08
			P53621;A0A3B3ISC6;A0A3B3IS84;A0A3B3IT15;A0A3B3IU89;A0A3B3ITI7;A0A3B3ITV3;A0A3B3ISK1;A0A3B3IU78	29;28;28;27;18;10;10;7;4	29;28;28;27;18;10;10;7;4	Coatomer subunit alpha;Xenin;Proxenin	COPA	9	29	29	30.3	30.3	138.34	1224	0	88.541	1821	3.01505e+08	3.53769e+08	2.91398e+08	3.70288e+08	2.39268e+08	1.96558e+08	3.13072e+08	3.04813e+08	8.82031e+08	7.86799e+08	7.7914e+08	6.1618e+08	8.9114e+08	9.24183e+08	7.76556e+08	1.04664e+09	3.01505e+08	3.53769e+08	2.91398e+08	3.70288e+08	2.39268e+08	1.96558e+08	3.13072e+08	3.04813e+08	8.8203e+08	7.86799e+08	7.7914e+08	6.1618e+08	8.9114e+08	9.24183e+08	7.76556e+08	1.04664e+09
			P53618;E9PP73	7;2	7;2	Coatomer subunit beta	COPB1	2	7	7	12.8	12.8	107.14	953	0	8.3604	1820	0	0	0	0	0	0	0	0	0	0	0	3.1058e+07	3.43891e+07	3.50849e+07	4.29399e+07	4.35369e+07	1.06033e+07	1.43203e+07	8.7446e+06	2.32154e+07	1.74791e+07	1.31917e+07	1.05874e+07	1.18167e+07	9.61383e+06	1.29223e+07	2.80238e+07	3.1058e+07	3.43891e+07	3.50849e+07	4.29399e+07	4.35369e+07
			P35606;D6RBZ7;D6RCL6;D6RBG7;D6RBT6;D6R997;H0Y938	7;2;2;2;2;2;1	7;2;2;2;2;2;1	Coatomer subunit beta	COPB2	7	7	7	12.1	12.1	102.49	906	0	35.151	1676	0	0	0	0	0	0	0	0	5.83662e+07	2.66512e+07	4.41134e+07	0	5.08266e+07	3.56804e+07	1.12662e+08	6.66226e+07	1.38436e+07	6.4228e+06	1.02118e+07	2.78519e+07	2.1963e+07	1.28683e+07	2.92409e+07	1.35646e+07	5.83662e+07	2.66512e+07	4.41134e+07	1.19151e+07	5.08266e+07	3.56805e+07	1.12662e+08	6.66227e+07
			M0QXB4;O14579;M0R061	8;8;4	8;8;4	Coatomer subunit epsilon	COPE	3	8	8	34.7	34.7	36.923	331	0	58.69	1073	1.63376e+08	2.16998e+08	0	1.61777e+08	2.63077e+08	2.61644e+08	1.49036e+08	1.73351e+08	3.8444e+08	2.31036e+08	2.23925e+08	2.25363e+08	2.54335e+08	3.03351e+08	3.60618e+08	2.22628e+08	1.63376e+08	2.16998e+08	8.05112e+06	1.61776e+08	2.63077e+08	2.61644e+08	1.49036e+08	1.73351e+08	3.8444e+08	2.31036e+08	2.23925e+08	2.25363e+08	2.54335e+08	3.03351e+08	3.60618e+08	2.22628e+08
			Q9Y678;H0Y8X7	6;2	5;2	Coatomer subunit gamma-1	COPG1	2	6	5	9.5	8.1	97.717	874	0	9.9866	3485	3.97666e+07	3.42905e+07	1.69876e+07	0	2.69951e+07	2.35008e+07	0	3.07501e+07	1.49112e+08	4.06418e+07	1.16683e+08	8.46298e+07	9.51954e+07	8.37889e+07	1.33243e+08	1.83285e+08	3.97666e+07	3.42905e+07	1.69876e+07	9.67168e+06	2.69951e+07	2.35008e+07	1.0332e+07	3.07501e+07	1.49112e+08	4.06418e+07	1.16683e+08	8.46299e+07	9.51953e+07	8.37889e+07	1.33243e+08	1.83286e+08
			Q9BR76;A0A087WW53;F5H390;F5H0D2	15;6;6;2	14;6;6;2	Coronin-1B	CORO1B	4	15	14	36.2	36.2	54.234	489	0	74.784	2952	4.24751e+08	4.09977e+08	4.60925e+08	3.24728e+08	3.34254e+08	4.10908e+08	3.43743e+08	3.78935e+08	3.78366e+08	4.67623e+08	4.85765e+08	3.78927e+08	3.91927e+08	3.27196e+08	2.89579e+08	2.79914e+08	4.24751e+08	4.09976e+08	4.60925e+08	3.24728e+08	3.34254e+08	4.10908e+08	3.43743e+08	3.78935e+08	3.78366e+08	4.67623e+08	4.85765e+08	3.78927e+08	3.91927e+08	3.27196e+08	2.89579e+08	2.79914e+08
			Q9ULV4;B4E3S0;H0YHL7;F8W1H8;F8VUX3;F8VSA4;F8VRE9;F8VTT6;F8VVB7;F8VV53;J3QLV6;J3KSS5;Q6QEF8	28;23;15;7;7;7;7;7;7;3;1;1;1	28;23;15;7;7;7;7;7;7;3;1;1;1	Coronin-1C;Coronin	CORO1C	13	28	28	53.8	53.8	53.248	474	0	224.78	3365	3.09804e+09	3.66829e+09	3.60125e+09	4.75967e+09	3.11751e+09	4.18391e+09	3.76449e+09	3.49645e+09	3.41767e+09	3.30517e+09	3.13128e+09	2.93541e+09	2.0072e+09	2.62084e+09	2.96836e+09	5.07311e+09	3.09804e+09	3.66829e+09	3.60125e+09	4.75966e+09	3.11751e+09	4.18391e+09	3.76449e+09	3.49645e+09	3.41767e+09	3.30517e+09	3.13128e+09	2.93541e+09	2.0072e+09	2.62084e+09	2.96836e+09	5.07311e+09
			Q92828;A0A087WW88;C9J0A7;Q9UQN3	19;1;1;1	19;1;1;1	Coronin-2A	CORO2A	4	19	19	31.2	31.2	59.763	525	0	46.118	2770	6.0981e+08	5.75166e+08	8.1143e+08	5.93204e+08	7.0765e+08	7.06078e+08	8.07311e+08	5.85889e+08	4.69938e+08	6.15734e+08	4.44824e+08	4.48343e+08	3.31203e+08	4.82717e+08	4.76864e+08	4.77412e+08	6.09809e+08	5.75166e+08	8.11429e+08	5.93203e+08	7.0765e+08	7.06078e+08	8.07311e+08	5.85889e+08	4.69938e+08	6.15734e+08	4.44824e+08	4.48343e+08	3.31203e+08	4.82717e+08	4.76865e+08	4.77412e+08
			Q9UQ03	16	16	Coronin-2B	CORO2B	1	16	16	41.7	41.7	54.953	480	0	47.118	3385	7.19557e+08	7.01889e+08	5.50032e+08	5.43052e+08	6.08108e+08	5.08398e+08	6.25078e+08	5.10961e+08	3.39118e+08	4.15694e+08	3.51689e+08	3.71461e+08	2.52322e+08	2.89039e+08	2.76988e+08	2.30383e+08	7.19558e+08	7.01889e+08	5.50031e+08	5.43052e+08	6.08108e+08	5.08398e+08	6.25077e+08	5.10961e+08	3.39118e+08	4.15694e+08	3.51688e+08	3.71461e+08	2.52322e+08	2.89039e+08	2.76988e+08	2.30383e+08
			A0A0A6YYL4;P57737;E7EP81;I3L167	4;4;1;1	4;4;1;1	Coronin;Coronin-7	CORO7-PAM16;CORO7	4	4	4	6.2	6.2	114.16	1048	0	11.496	150	3.65388e+07	2.54728e+07	1.47879e+07	3.10272e+07	3.70206e+07	3.14332e+07	3.30076e+07	3.41003e+07	3.67222e+07	3.36993e+07	2.90118e+07	3.55305e+07	4.53089e+07	6.84487e+07	4.07719e+07	3.79445e+07	3.65388e+07	2.54727e+07	1.47879e+07	3.10271e+07	3.70206e+07	3.14332e+07	3.30076e+07	3.41003e+07	3.67222e+07	3.36993e+07	2.90118e+07	3.55305e+07	4.53089e+07	6.84487e+07	4.07719e+07	3.79445e+07
			Q7KZN9;A0A3B3IRX1	6;2	6;2	Cytochrome c oxidase assembly protein COX15 homolog	COX15	2	6	6	17.8	17.8	46.03	410	0	13.591	2467	5.59061e+07	5.88655e+07	5.62084e+07	4.94469e+07	4.83119e+07	6.10327e+07	5.57343e+07	5.31351e+07	1.02709e+08	1.32716e+08	1.4695e+08	6.30605e+07	7.27613e+07	9.82337e+07	5.82118e+07	1.13943e+08	5.59061e+07	5.88656e+07	5.62084e+07	4.94469e+07	4.83119e+07	6.10327e+07	5.57343e+07	5.31351e+07	1.0271e+08	1.32716e+08	1.4695e+08	6.30606e+07	7.27613e+07	9.82337e+07	5.82118e+07	1.13943e+08
			O75131;A0A087WYQ3;A0A087WXR6;E5RHZ0;H0YB26;A0A087WUS8;E5RFT7;Q96A23;O95741;Q9UBL6	17;10;6;6;6;5;2;1;1;1	16;10;6;6;6;5;2;0;0;0	Copine-3	CPNE3	10	17	16	34.1	34.1	60.13	537	0	83.438	1262	4.98153e+08	9.79099e+08	1.15464e+09	6.17538e+08	1.11749e+09	4.89958e+08	8.05266e+08	5.0261e+08	2.49776e+09	1.29205e+09	1.95606e+09	1.04466e+09	1.04342e+09	1.2577e+09	8.71123e+08	1.39715e+09	4.98152e+08	9.79098e+08	1.15464e+09	6.17539e+08	1.11749e+09	4.89958e+08	8.05266e+08	5.0261e+08	2.49776e+09	1.29205e+09	1.95606e+09	1.04466e+09	1.04342e+09	1.2577e+09	8.71123e+08	1.39715e+09
			P36551;H0YA22;D6RER6	4;1;1	4;1;1	Oxygen-dependent coproporphyrinogen-III oxidase, mitochondrial	CPOX	3	4	4	13	13	50.151	454	0	14.036	1683	6.23995e+07	0	0	6.30129e+07	7.04001e+07	1.1513e+08	1.62162e+08	1.17227e+08	1.06713e+08	8.54151e+07	9.37335e+07	4.60214e+07	8.40441e+07	5.73816e+07	0	0	6.23995e+07	4.86616e+06	1.17578e+07	6.30129e+07	7.04001e+07	1.1513e+08	1.62162e+08	1.17227e+08	1.06713e+08	8.54151e+07	9.37335e+07	4.60214e+07	8.4044e+07	5.73816e+07	2.29101e+07	2.28009e+07
			Q10570;A0A087X101;E9PIM1;A0A087WTV4	72;9;5;5	72;9;5;5	Cleavage and polyadenylation specificity factor subunit 1	CPSF1	4	72	72	53.9	53.9	160.88	1443	0	323.31	2055	7.92407e+09	7.5696e+09	6.11736e+09	6.67293e+09	7.80426e+09	8.12843e+09	5.23379e+09	6.6897e+09	4.22635e+09	4.31102e+09	4.03824e+09	4.34412e+09	3.45426e+09	2.7709e+09	3.00549e+09	2.41306e+09	7.92407e+09	7.5696e+09	6.11736e+09	6.67293e+09	7.80426e+09	8.12843e+09	5.23379e+09	6.6897e+09	4.22635e+09	4.31102e+09	4.03824e+09	4.34411e+09	3.45427e+09	2.7709e+09	3.00549e+09	2.41306e+09
			Q9P2I0;H0YJF4;G3V3T7	58;16;3	58;16;3	Cleavage and polyadenylation specificity factor subunit 2	CPSF2	3	58	58	85.5	85.5	88.486	782	0	323.31	3275	7.99547e+09	7.42332e+09	7.55115e+09	7.7331e+09	8.68192e+09	1.12277e+10	4.99812e+09	8.09658e+09	6.11368e+09	3.85569e+09	6.27766e+09	3.83782e+09	4.42822e+09	3.77075e+09	4.4634e+09	2.7917e+09	7.99548e+09	7.42332e+09	7.55115e+09	7.7331e+09	8.68191e+09	1.12277e+10	4.99812e+09	8.09658e+09	6.11369e+09	3.85568e+09	6.27766e+09	3.83782e+09	4.42822e+09	3.77075e+09	4.46339e+09	2.7917e+09
			Q9UKF6;G5E9W3	17;16	17;16	Cleavage and polyadenylation specificity factor subunit 3	CPSF3	2	17	17	35.7	35.7	77.485	684	0	66.435	3342	7.5095e+08	9.59864e+08	6.50795e+08	8.72335e+08	7.90679e+08	8.87135e+08	8.30547e+08	4.83905e+08	6.33379e+08	7.72217e+08	3.40848e+08	5.92364e+08	5.19329e+08	5.64772e+08	5.77392e+08	4.46265e+08	7.50949e+08	9.59864e+08	6.50795e+08	8.72335e+08	7.90679e+08	8.87135e+08	8.30547e+08	4.83905e+08	6.33379e+08	7.72217e+08	3.40848e+08	5.92364e+08	5.19329e+08	5.64772e+08	5.77392e+08	4.46265e+08
			C9IYS7;A0A087WYI0;Q5TA45;J3QRY6;C9J979;Q96HV7;E9PNH9;E9PI75;E9PIG1;E9PNS4	7;7;7;5;2;2;1;1;1;1	7;7;7;5;2;2;1;1;1;1	Integrator complex subunit 11	CPSF3L	10	7	7	21.1	21.1	56.342	502	0	33.323	64	1.26483e+08	8.09677e+07	7.2047e+07	6.89706e+07	5.26221e+07	7.3838e+07	8.85133e+07	6.82051e+07	8.07296e+07	9.60626e+07	6.9135e+07	1.42473e+08	1.05597e+08	1.41364e+08	1.26115e+08	1.18824e+08	1.26483e+08	8.09677e+07	7.20471e+07	6.89706e+07	5.26221e+07	7.3838e+07	8.85133e+07	6.82051e+07	8.07296e+07	9.60626e+07	6.9135e+07	1.42473e+08	1.05597e+08	1.41364e+08	1.26115e+08	1.18824e+08
			O95639;B7Z7B0;H7C419;C9K0K2;H7C016	16;12;9;6;4	3;2;2;2;2	Cleavage and polyadenylation specificity factor subunit 4	CPSF4	5	16	3	74.3	18.6	30.255	269	0	96.502	1362	1.64466e+09	1.53724e+09	1.6355e+09	1.49465e+09	1.77695e+09	1.66581e+09	1.2312e+09	1.31338e+09	9.36713e+08	8.99334e+08	1.32497e+09	9.08732e+08	1.18007e+09	7.9216e+08	8.44876e+08	9.61719e+08	1.64466e+09	1.53724e+09	1.6355e+09	1.49465e+09	1.77695e+09	1.66581e+09	1.2312e+09	1.31338e+09	9.36713e+08	8.99334e+08	1.32497e+09	9.08733e+08	1.18007e+09	7.9216e+08	8.44877e+08	9.6172e+08
			F8WJN3;Q16630;F8W084;A0A3B3ISW1	22;22;2;2	22;22;2;2	Cleavage and polyadenylation specificity factor subunit 6	CPSF6	4	22	22	35.8	35.8	52.269	478	0	319.85	849	6.905e+09	7.03886e+09	8.03139e+09	8.4255e+09	7.61701e+09	7.20768e+09	7.28907e+09	8.21541e+09	3.56187e+09	5.19207e+09	5.35971e+09	5.31064e+09	4.03697e+09	3.52204e+09	2.65442e+09	4.39211e+09	6.905e+09	7.03885e+09	8.03138e+09	8.4255e+09	7.617e+09	7.20768e+09	7.28907e+09	8.2154e+09	3.56187e+09	5.19207e+09	5.35971e+09	5.31065e+09	4.03697e+09	3.52204e+09	2.65442e+09	4.39211e+09
			Q8N684	33	5	Cleavage and polyadenylation specificity factor subunit 7	CPSF7	1	33	5	59.4	5.3	52.049	471	0	323.31	2619	2.76828e+10	3.00408e+10	2.6442e+10	3.76396e+10	2.22602e+10	2.74952e+10	2.26896e+10	2.74585e+10	1.26088e+10	1.83131e+10	1.57014e+10	2.17671e+10	1.33194e+10	1.26673e+10	1.27341e+10	1.36569e+10	2.76828e+10	3.00408e+10	2.64421e+10	3.76397e+10	2.22602e+10	2.74952e+10	2.26896e+10	2.74585e+10	1.26088e+10	1.83131e+10	1.57014e+10	2.17671e+10	1.33194e+10	1.26673e+10	1.27341e+10	1.36569e+10
			Q02930;H9KVC5	9;6	9;6	Cyclic AMP-responsive element-binding protein 5	CREB5	2	9	9	32.5	32.5	56.918	508	0	119.55	2008	5.01907e+08	5.40203e+08	3.45178e+08	3.64203e+08	5.59394e+08	2.21148e+08	5.45886e+08	3.49544e+08	1.00912e+08	1.57906e+08	8.04924e+07	8.08664e+07	1.25139e+08	8.03753e+07	1.06893e+08	1.22005e+08	5.01907e+08	5.40203e+08	3.45178e+08	3.64203e+08	5.59393e+08	2.21148e+08	5.45885e+08	3.49545e+08	1.00912e+08	1.57906e+08	8.04923e+07	8.08663e+07	1.25139e+08	8.03753e+07	1.06893e+08	1.22005e+08
	+		Q92793;I3L466;I3L3I5;I3L0Q1	31;14;4;4	20;9;4;2	CREB-binding protein	CREBBP	4	31	20	17.5	11.8	265.35	2442	0	77.211	2767	1.34834e+08	1.32156e+08	1.54389e+08	2.02088e+08	1.85911e+08	1.70652e+08	1.79383e+08	1.57917e+08	1.97794e+08	2.04061e+08	2.44273e+08	2.30812e+08	1.83261e+08	1.88793e+08	1.77793e+08	1.82384e+08	1.34834e+08	1.32156e+08	1.54389e+08	2.02087e+08	1.85911e+08	1.70652e+08	1.79383e+08	1.57917e+08	1.97794e+08	2.04061e+08	2.44273e+08	2.30812e+08	1.83261e+08	1.88793e+08	1.77793e+08	1.82384e+08
		+	P52943;H0YFA4;H0YHD8	7;6;4	7;6;4	Cysteine-rich protein 2	CRIP2	3	7	7	65.9	65.9	22.492	208	0	61.649	1813	5.93724e+08	6.00416e+08	4.5203e+08	5.57616e+08	7.40795e+08	4.19185e+08	7.823e+08	5.9902e+08	6.75265e+08	4.79667e+08	7.08739e+08	6.30157e+08	5.90693e+08	4.36285e+08	5.98178e+08	7.0864e+08	5.93724e+08	6.00416e+08	4.5203e+08	5.57616e+08	7.40795e+08	4.19185e+08	7.823e+08	5.99019e+08	6.75265e+08	4.79667e+08	7.08739e+08	6.30157e+08	5.90694e+08	4.36285e+08	5.98178e+08	7.0864e+08
			Q5JY65;Q9BZJ0	24;24	24;24	Crooked neck-like protein 1	CRNKL1	2	24	24	29.7	29.7	99.172	836	0	79.372	2325	4.53771e+08	4.31747e+08	4.27058e+08	3.93789e+08	4.36906e+08	4.65577e+08	4.84207e+08	4.74919e+08	2.92735e+08	3.02582e+08	2.8205e+08	3.02559e+08	2.89378e+08	2.76979e+08	2.41958e+08	2.46023e+08	4.53771e+08	4.31747e+08	4.27058e+08	3.93789e+08	4.36906e+08	4.65577e+08	4.84207e+08	4.74919e+08	2.92735e+08	3.02582e+08	2.8205e+08	3.02559e+08	2.89378e+08	2.76979e+08	2.41958e+08	2.46023e+08
			Q53ET0;Q5T4K5;H0YDQ8;J3KNE6	11;8;8;1	11;8;8;1	CREB-regulated transcription coactivator 2	CRTC2	4	11	11	35.8	35.8	73.301	693	0	114.75	2290	7.32985e+07	2.62456e+07	8.56401e+07	1.16885e+08	9.76531e+07	9.80041e+07	6.71389e+07	1.15718e+08	1.67193e+08	1.75436e+08	2.96916e+08	1.85624e+08	2.91732e+08	2.98005e+08	1.98775e+08	1.60682e+08	7.32985e+07	2.62456e+07	8.56401e+07	1.16885e+08	9.76531e+07	9.80041e+07	6.71389e+07	1.15718e+08	1.67193e+08	1.75436e+08	2.96916e+08	1.85624e+08	2.91731e+08	2.98004e+08	1.98775e+08	1.60682e+08
			Q08257;A6NP24;C9JH92	5;4;3	5;4;3	Quinone oxidoreductase	CRYZ	3	5	5	24.3	24.3	35.206	329	0	16.098	2038	1.15001e+08	2.29587e+08	2.04817e+08	1.30606e+08	1.49109e+08	1.89391e+08	2.1704e+08	1.82171e+08	1.08032e+08	1.7426e+08	1.74455e+08	1.44155e+08	1.31703e+08	8.6174e+07	1.35072e+08	1.55067e+08	1.15001e+08	2.29587e+08	2.04818e+08	1.30606e+08	1.49109e+08	1.89391e+08	2.17039e+08	1.82171e+08	1.08031e+08	1.7426e+08	1.74454e+08	1.44155e+08	1.31703e+08	8.61739e+07	1.35072e+08	1.55067e+08
			O75534;E9PLT0;E9PLD4	14;13;1	14;13;1	Cold shock domain-containing protein E1	CSDE1	3	14	14	21.6	21.6	88.884	798	0	42.602	1298	1.27094e+08	8.10179e+07	9.94309e+07	1.36163e+08	1.37661e+08	1.19999e+08	6.73939e+07	9.55882e+07	8.48714e+07	9.60069e+07	1.16838e+08	7.07334e+07	7.90961e+07	6.14415e+07	6.15765e+07	6.58159e+07	1.27094e+08	8.10179e+07	9.9431e+07	1.36163e+08	1.37661e+08	1.19999e+08	6.73939e+07	9.55881e+07	8.48714e+07	9.6007e+07	1.16838e+08	7.07334e+07	7.90962e+07	6.14415e+07	6.15765e+07	6.58159e+07
			P55060	11	11	Exportin-2	CSE1L	1	11	11	18.5	18.5	110.42	971	0	47.438	1832	0	0	0	0	0	0	0	0	1.48853e+08	1.11112e+08	1.07095e+08	1.15057e+08	1.13873e+08	1.20016e+08	1.51237e+08	2.02528e+08	1.17903e+07	1.35418e+07	1.49083e+07	1.24987e+07	1.41228e+07	1.6471e+07	2.67253e+07	8.92464e+06	1.48853e+08	1.11112e+08	1.07095e+08	1.15057e+08	1.13873e+08	1.20016e+08	1.51237e+08	2.02528e+08
			P48729;E5RG27;D6RGE5;U3KQ83;U3KPX3;H0Y9X2;U3KQK7;D6REM4;E7ETM0	5;2;2;2;2;2;2;2;2	5;2;2;2;2;2;2;2;2	Casein kinase I isoform alpha	CSNK1A1	9	5	5	21.4	21.4	38.914	337	0	9.5715	1756	6.01363e+07	4.7715e+07	7.199e+07	5.29951e+07	5.6615e+07	6.02354e+07	4.98961e+07	4.37037e+07	4.09319e+07	4.37491e+07	3.87752e+07	5.27822e+07	4.65608e+07	4.19585e+07	3.83861e+07	6.11602e+07	6.01363e+07	4.7715e+07	7.199e+07	5.29951e+07	5.6615e+07	6.02354e+07	4.98961e+07	4.37037e+07	4.09319e+07	4.37491e+07	3.87752e+07	5.27822e+07	4.65608e+07	4.19585e+07	3.83861e+07	6.11602e+07
		+	H7BYT1;P48730;J3KRM8;B4DLF1	4;4;2;1	4;4;2;1	Casein kinase I isoform delta	CSNK1D	4	4	4	14.8	14.8	49.064	427	0	8.3255	963	2.59396e+07	2.87582e+07	3.59166e+07	3.04769e+07	0	3.62444e+07	3.85808e+07	0	0	0	0	2.21643e+07	0	1.7284e+07	1.94104e+07	0	2.59396e+07	2.87582e+07	3.59166e+07	3.04769e+07	1.08766e+07	3.62444e+07	3.85808e+07	2.48944e+07	1.03556e+07	1.97079e+07	2.69524e+07	2.21643e+07	1.86906e+07	1.7284e+07	1.94104e+07	2.48836e+07
			A0A2R8YD58;E7EU96;P68400;A0A2R8YDP2;A0A2R8Y5A0;A0A2R8YFU2;A0A2R8YF43;Q8NEV1;A0A2R8Y4D6;A0A2R8Y4H0;A0A087WY74;V9GYW6;A0A2R8YEW1;V9GYA2;A0A2R8YCC9;A0A2R8Y3W6;A0A2R8Y797;A0A2R8YEL7;V9GY80;A0A2R8YF47;A0A2R8YCK2;A0A2R8YDY7;A0A2R8Y7T1	11;11;11;10;10;10;9;9;5;5;4;2;2;2;1;1;1;1;1;1;1;1;1	11;11;11;10;10;10;9;9;5;5;4;2;2;2;1;1;1;1;1;1;1;1;1	Casein kinase II subunit alpha;Casein kinase II subunit alpha 3	CSNK2A1;CSNK2A3	23	11	11	38.8	38.8	44.418	376	0	54.338	309	9.90435e+08	1.16839e+09	1.05945e+09	1.36402e+09	1.31954e+09	4.47266e+08	1.08807e+09	1.07368e+09	9.20319e+08	1.17997e+09	6.23382e+08	2.2254e+09	1.09463e+09	9.60994e+08	1.72342e+09	1.00928e+09	9.90435e+08	1.16839e+09	1.05945e+09	1.36402e+09	1.31954e+09	4.47266e+08	1.08807e+09	1.07368e+09	9.20318e+08	1.17997e+09	6.23381e+08	2.2254e+09	1.09463e+09	9.60994e+08	1.72342e+09	1.00928e+09
			P19784;H3BSA1;H3BV19;H3BNI9	11;9;7;3	11;9;7;3	Casein kinase II subunit alpha	CSNK2A2	4	11	11	43.1	43.1	41.213	350	0	81.378	1562	3.84279e+08	3.81495e+08	5.53777e+08	3.22123e+08	3.09497e+08	3.26711e+08	3.48479e+08	3.27435e+08	4.31739e+08	4.97753e+08	4.47851e+08	4.70744e+08	4.93639e+08	4.66774e+08	4.70066e+08	5.20843e+08	3.84279e+08	3.81495e+08	5.53777e+08	3.22123e+08	3.09497e+08	3.26711e+08	3.48479e+08	3.27435e+08	4.31739e+08	4.97753e+08	4.47851e+08	4.70745e+08	4.93639e+08	4.66773e+08	4.70066e+08	5.20843e+08
			Q5SRQ6;P67870;Q5SRQ3;N0E472;A0A0G2JM12	5;5;3;2;2	5;5;3;2;2	Casein kinase II subunit beta	CSNK2B;CSNK2B-LY6G5B-1181	5	5	5	29.1	29.1	26.925	234	0	13.941	1912	1.2062e+08	1.69192e+08	1.43811e+08	1.29681e+08	1.36017e+08	1.15927e+08	1.29209e+08	9.91163e+07	1.81967e+08	1.57852e+08	1.57484e+08	2.21767e+08	1.34354e+08	1.04796e+08	1.97376e+08	1.36975e+08	1.2062e+08	1.69192e+08	1.43811e+08	1.29682e+08	1.36017e+08	1.15927e+08	1.29209e+08	9.91164e+07	1.81967e+08	1.57852e+08	1.57483e+08	2.21767e+08	1.34354e+08	1.04796e+08	1.97376e+08	1.36975e+08
			Q1MSJ5	17	12	Centrosome and spindle pole-associated protein 1	CSPP1	1	17	12	20.5	14.9	145.52	1256	0	77.776	2260	1.42964e+08	1.30145e+08	1.10037e+08	1.56918e+08	1.61862e+08	1.38912e+08	1.11983e+08	1.42017e+08	1.09723e+08	9.22534e+07	1.08222e+08	8.9797e+07	6.54582e+07	6.31627e+07	6.30289e+07	5.69119e+07	1.42964e+08	1.30145e+08	1.10037e+08	1.56918e+08	1.61862e+08	1.38912e+08	1.11983e+08	1.42017e+08	1.09723e+08	9.22534e+07	1.08222e+08	8.9797e+07	6.54582e+07	6.31628e+07	6.3029e+07	5.69119e+07
			P21291;E9PS42;E9PND2;E9PP21	9;7;6;5	9;7;6;5	Cysteine and glycine-rich protein 1	CSRP1	4	9	9	59.6	59.6	20.567	193	0	134.17	1572	8.01084e+08	6.61236e+08	7.53044e+08	9.48693e+08	7.19384e+08	8.89449e+08	1.18467e+09	5.54587e+08	1.78902e+09	1.91725e+09	2.38953e+09	2.2422e+09	2.18417e+09	1.61298e+09	1.92265e+09	1.99835e+09	8.01083e+08	6.61236e+08	7.53043e+08	9.48693e+08	7.19384e+08	8.89449e+08	1.18467e+09	5.54587e+08	1.78902e+09	1.91725e+09	2.38953e+09	2.2422e+09	2.18417e+09	1.61298e+09	1.92265e+09	1.99835e+09
			Q16527;F8VQR7;F8VW96	11;10;10	11;10;10	Cysteine and glycine-rich protein 2	CSRP2	3	11	11	63.2	63.2	20.954	193	0	88.948	2247	6.73862e+08	8.2382e+08	7.17229e+08	7.53273e+08	6.22207e+08	6.3701e+08	9.07402e+08	5.46208e+08	1.00156e+09	9.73422e+08	9.92491e+08	1.08431e+09	1.00053e+09	8.70268e+08	1.18112e+09	1.09035e+09	6.73862e+08	8.2382e+08	7.17229e+08	7.53273e+08	6.22206e+08	6.3701e+08	9.07402e+08	5.46208e+08	1.00156e+09	9.73422e+08	9.92491e+08	1.08431e+09	1.00053e+09	8.70268e+08	1.18112e+09	1.09035e+09
			Q05048;A0A0A0MSZ9;A3KFI9	15;10;2	15;10;2	Cleavage stimulation factor subunit 1	CSTF1	3	15	15	47.6	47.6	48.357	431	0	195.64	2020	2.29183e+09	2.32362e+09	1.69378e+09	3.11594e+09	2.71089e+09	3.27597e+09	1.99973e+09	2.21535e+09	1.3687e+09	1.40196e+09	9.53223e+08	8.93935e+08	1.12827e+09	1.06956e+09	7.99339e+08	5.73019e+08	2.29183e+09	2.32362e+09	1.69378e+09	3.11594e+09	2.71089e+09	3.27597e+09	1.99973e+09	2.21535e+09	1.3687e+09	1.40196e+09	9.53222e+08	8.93936e+08	1.12827e+09	1.06956e+09	7.99339e+08	5.73019e+08
			Q12996;E9PLP8;E9PJ06;H0YE74	33;31;3;3	33;31;3;3	Cleavage stimulation factor subunit 3	CSTF3	4	33	33	57.9	57.9	82.921	717	0	251.25	2075	4.99843e+09	4.66961e+09	4.40482e+09	3.83874e+09	3.84261e+09	4.3033e+09	3.17822e+09	4.1141e+09	2.32393e+09	2.07434e+09	2.39272e+09	2.34777e+09	1.81367e+09	1.46246e+09	1.5965e+09	1.23372e+09	4.99844e+09	4.66961e+09	4.40483e+09	3.83874e+09	3.84261e+09	4.3033e+09	3.17822e+09	4.1141e+09	2.32393e+09	2.07434e+09	2.39272e+09	2.34777e+09	1.81367e+09	1.46246e+09	1.5965e+09	1.23372e+09
			Q5SQP8;P56545;A0A087WYL1;E7ESU7;D6RAX2;E7EPF8;Q13363	4;4;2;2;2;2;2	4;4;2;2;2;2;2	C-terminal-binding protein 2;C-terminal-binding protein 1	CTBP2;CTBP1	7	4	4	9.4	9.4	56.101	513	0	13.815	1848	0	2.24828e+07	2.36577e+07	0	2.38646e+07	2.21562e+07	0	1.59817e+07	3.37988e+07	3.4657e+07	4.37244e+07	0	2.67983e+07	7.23217e+07	4.75642e+07	5.46628e+07	1.53691e+07	2.24828e+07	2.36577e+07	1.65214e+07	2.38646e+07	2.21562e+07	1.93527e+07	1.59817e+07	3.37988e+07	3.4657e+07	4.37244e+07	1.03774e+07	2.67983e+07	7.23217e+07	4.75642e+07	5.46629e+07
			A0A2R8Y595;A0A2R8YFL0;P49711;A0A2R8Y6Z6;A0A2R8Y6C1;V9GY73;Q8NI51	11;11;11;2;2;1;1	11;11;11;2;2;1;1	Transcriptional repressor CTCF	CTCF	7	11	11	25.9	25.9	72.999	638	0	79.916	286	1.49517e+08	1.26033e+08	1.14233e+08	1.50061e+08	1.35459e+08	1.71833e+08	2.77879e+08	1.36794e+08	1.30456e+08	8.73205e+07	1.06194e+08	1.62561e+08	8.84457e+07	1.14145e+08	8.33455e+07	1.2981e+08	1.49517e+08	1.26033e+08	1.14233e+08	1.50061e+08	1.35459e+08	1.71833e+08	2.77879e+08	1.36794e+08	1.30456e+08	8.73204e+07	1.06194e+08	1.62561e+08	8.84457e+07	1.14145e+08	8.33455e+07	1.2981e+08
			P29279	14	14	Connective tissue growth factor	CTGF	1	14	14	42.7	42.7	38.091	349	0	52.33	1630	1.19138e+09	1.06927e+09	1.17233e+09	7.05306e+08	1.56142e+09	1.13908e+09	5.95361e+08	1.26301e+09	4.8609e+08	4.37916e+08	6.41378e+08	2.69658e+08	4.99514e+08	3.76881e+08	4.43939e+08	3.55347e+08	1.19138e+09	1.06927e+09	1.17233e+09	7.05305e+08	1.56142e+09	1.13908e+09	5.95361e+08	1.26301e+09	4.8609e+08	4.37916e+08	6.41378e+08	2.69658e+08	4.99514e+08	3.76881e+08	4.43938e+08	3.55347e+08
			P35221;G3XAM7;E5RIB1;E5RJ41;E5RGY6;E5RG03;E5RHV7;E5RJL0;E5RIE0;E5RFM3;E5RJZ2;E5RIT8;E5RGY7	20;19;8;6;5;5;4;3;3;2;1;1;1	16;15;7;5;4;4;4;3;3;2;1;1;1	Catenin alpha-1	CTNNA1	13	20	16	34.8	29.6	100.07	906	0	65.269	1665	1.76031e+08	1.4125e+08	1.43887e+08	9.99082e+07	1.29116e+08	1.37646e+08	1.15769e+08	1.39915e+08	2.08894e+08	2.02985e+08	1.45372e+08	1.60131e+08	1.66656e+08	1.97398e+08	1.19263e+08	1.62909e+08	1.76031e+08	1.4125e+08	1.43887e+08	9.99083e+07	1.29116e+08	1.37646e+08	1.15769e+08	1.39915e+08	2.08894e+08	2.02985e+08	1.45372e+08	1.60131e+08	1.66656e+08	1.97398e+08	1.19263e+08	1.62909e+08
			A0A2R8Y804;A0A2R8Y543;A0A2R8YCH5;A0A2R8Y5A3;P35222;B4DGU4;A0A2R8Y750;A0A2R8Y5C3;A0A2R8Y5Z1;A0A2R8Y6G0;A0A2R8Y815;E7EMJ5;E9PDF9;E7EV28;A0A2R8YG06;C9IZ65	24;24;24;24;24;23;22;21;21;13;6;4;2;2;2;1	1;1;1;1;1;1;1;1;1;1;0;0;0;0;0;0	Catenin beta-1	CTNNB1	16	24	1	53.8	2.1	77.206	702	0	92.213	285	6.99098e+08	8.79893e+08	5.48301e+08	8.8738e+08	4.19456e+08	9.66287e+08	2.83691e+08	8.88717e+08	5.13638e+08	8.19382e+08	4.03659e+08	6.7247e+08	5.95056e+08	4.96862e+08	5.78597e+08	4.65979e+08	6.99098e+08	8.79893e+08	5.48301e+08	8.87379e+08	4.19456e+08	9.66288e+08	2.83691e+08	8.88718e+08	5.13638e+08	8.19382e+08	4.0366e+08	6.72471e+08	5.95055e+08	4.96862e+08	5.78597e+08	4.65979e+08
			A0A087WUB9;Q8WYA6;A2A2P1	5;5;2	5;5;2	Beta-catenin-like protein 1	CTNNBL1	3	5	5	11.8	11.8	65.702	568	0	10.932	31	3.29899e+07	2.43819e+07	2.86666e+07	0	0	2.7106e+07	6.43387e+07	0	2.4791e+07	2.82227e+07	0	2.62067e+07	3.7973e+07	4.78718e+07	2.61932e+07	7.71712e+07	3.29899e+07	2.43819e+07	2.86666e+07	5.87042e+06	1.61629e+07	2.7106e+07	6.43387e+07	1.53362e+07	2.4791e+07	2.82227e+07	7.5776e+06	2.62067e+07	3.7973e+07	4.78718e+07	2.61932e+07	7.71712e+07
			C9JZR2;O60716;E9PKY0;H0YC95;E9PKL1	67;67;14;7;5	54;54;14;7;4	Catenin delta-1	CTNND1	5	67	54	69.4	54.1	104.85	938	0	323.31	533	3.21576e+09	3.04596e+09	3.23187e+09	2.49353e+09	3.44265e+09	3.56698e+09	2.72772e+09	3.72883e+09	3.07758e+09	2.55264e+09	2.69643e+09	2.75217e+09	2.98083e+09	2.34206e+09	2.86728e+09	2.27663e+09	3.21576e+09	3.04596e+09	3.23187e+09	2.49353e+09	3.44265e+09	3.56697e+09	2.72772e+09	3.72883e+09	3.07758e+09	2.55264e+09	2.69643e+09	2.75216e+09	2.98083e+09	2.34206e+09	2.86728e+09	2.27662e+09
			A0A3B3IRI2;P17812;B4E1E0;A0A3B3IRQ8;A0A3B3ITF6;A0A3B3ITB8;A0A3B3ISY3;A0A3B3ITH9	17;17;15;13;13;9;1;1	17;17;15;13;13;9;1;1	CTP synthase 1;CTP synthase	CTPS1	8	17	17	40.2	40.2	63.723	564	0	103.06	327	1.62032e+08	1.47777e+08	1.75536e+08	1.55579e+08	2.58722e+08	1.24846e+08	1.38901e+08	1.56302e+08	6.55467e+08	4.98189e+08	3.6222e+08	5.92418e+08	6.02796e+08	6.12608e+08	7.93487e+08	8.10712e+08	1.62032e+08	1.47777e+08	1.75536e+08	1.55579e+08	2.58722e+08	1.24846e+08	1.38901e+08	1.56302e+08	6.55467e+08	4.98189e+08	3.6222e+08	5.92417e+08	6.02795e+08	6.12608e+08	7.93487e+08	8.10712e+08
			Q6PD62;H0YCE8	40;5	40;5	RNA polymerase-associated protein CTR9 homolog	CTR9	2	40	40	37.9	37.9	133.5	1173	0	182.88	2421	1.37053e+09	1.11298e+09	1.0202e+09	1.27015e+09	1.35825e+09	1.2863e+09	8.41586e+08	1.15676e+09	5.60192e+08	5.73306e+08	6.67188e+08	5.44552e+08	4.60918e+08	5.6548e+08	6.12203e+08	4.88536e+08	1.37053e+09	1.11298e+09	1.0202e+09	1.27015e+09	1.35825e+09	1.2863e+09	8.41587e+08	1.15676e+09	5.60192e+08	5.73306e+08	6.67188e+08	5.44551e+08	4.60918e+08	5.6548e+08	6.12203e+08	4.88536e+08
		+	A0A0C4DGX4;Q13616	4;4	4;4	Cullin-1	CUL1	2	4	4	8.6	8.6	87.387	752	0	10.373	185	0	0	0	0	0	0	0	0	0	0	0	0	5.75706e+07	5.85615e+07	6.33937e+07	7.42749e+07	1.81721e+07	1.47466e+07	7.21038e+06	1.0777e+07	8.11607e+06	1.08942e+07	1.41871e+07	8.28349e+06	7.26986e+06	1.36711e+07	2.03526e+07	2.45375e+07	5.75706e+07	5.85615e+07	6.33937e+07	7.42749e+07
			Q13619;A0A0A0MR50;A0A087WWN2	13;11;3	8;6;2	Cullin-4A	CUL4A	3	13	8	22.7	17.3	87.679	759	0	47.393	2124	1.64811e+08	1.67555e+08	1.29456e+08	1.37695e+08	1.30482e+08	2.56023e+08	2.75061e+08	2.96366e+08	3.79645e+08	1.08327e+08	2.48226e+08	3.3241e+08	1.31266e+08	2.36389e+08	3.33596e+08	3.80284e+08	1.6481e+08	1.67555e+08	1.29456e+08	1.37695e+08	1.30482e+08	2.56023e+08	2.75061e+08	2.96366e+08	3.79646e+08	1.08327e+08	2.48226e+08	3.3241e+08	1.31266e+08	2.36389e+08	3.33596e+08	3.80285e+08
			Q9HCG8;B7WP74	13;11	13;11	Pre-mRNA-splicing factor CWC22 homolog	CWC22	2	13	13	15.5	15.5	105.47	908	0	38.891	3126	2.73913e+08	1.19983e+08	1.83782e+08	2.53493e+08	1.76289e+08	2.53165e+08	1.34726e+08	1.14785e+08	1.48996e+08	8.98243e+07	1.38693e+08	1.29709e+08	2.0209e+08	2.40081e+08	1.44042e+08	1.64702e+08	2.73913e+08	1.19983e+08	1.83782e+08	2.53493e+08	1.76289e+08	2.53165e+08	1.34726e+08	1.14785e+08	1.48996e+08	8.98243e+07	1.38694e+08	1.29709e+08	2.0209e+08	2.40081e+08	1.44042e+08	1.64702e+08
			Q9NXE8;A0A087WY60	2;1	2;1	Pre-mRNA-splicing factor CWC25 homolog	CWC25	2	2	2	4.5	4.5	49.647	425	0.00034698	3.5632	3208	8.33332e+06	1.05145e+07	1.25452e+07	1.09553e+07	9.62827e+06	0	7.97415e+06	1.112e+07	0	0	0	0	0	0	0	0	8.33332e+06	1.05146e+07	1.25452e+07	1.09553e+07	9.62827e+06	1.03035e+07	7.97415e+06	1.11201e+07	8.52183e+06	1.9684e+07	9.99902e+06	3.09953e+07	2.5918e+07	1.75777e+07	6.47372e+06	2.25735e+07
			Q69YN2;A0A286YF56	5;2	5;2	CWF19-like protein 1	CWF19L1	2	5	5	14.5	14.5	60.618	538	0	10.435	2388	2.29563e+07	1.73948e+07	0	0	2.24223e+07	0	3.5416e+07	0	2.74511e+07	2.8002e+07	2.89524e+07	2.68155e+07	3.4029e+07	4.41176e+07	5.55062e+07	3.95186e+07	2.29564e+07	1.73948e+07	1.0743e+07	6.65639e+06	2.24223e+07	3.56731e+07	3.5416e+07	8.52814e+06	2.74511e+07	2.8002e+07	2.89524e+07	2.68155e+07	3.4029e+07	4.41176e+07	5.55062e+07	3.95186e+07
	+		Q9H5V9	3	3	UPF0428 protein CXorf56	CXorf56	1	3	3	17.1	17.1	25.624	222	0	7.6483	3079	5.46523e+07	8.2654e+07	1.22451e+08	1.16908e+08	8.61775e+07	1.62439e+08	1.2221e+08	1.29996e+08	8.82027e+07	6.44851e+07	0	6.82193e+07	0	0	5.44664e+07	9.19551e+07	5.46523e+07	8.2654e+07	1.22451e+08	1.16908e+08	8.61775e+07	1.62439e+08	1.2221e+08	1.29996e+08	8.82027e+07	6.44851e+07	1.4411e+07	6.82194e+07	1.64585e+07	7.9126e+06	5.44664e+07	9.19552e+07
			Q86X51	20	20	Uncharacterized protein CXorf67	CXorf67	1	20	20	51.5	51.5	51.893	503	0	116.26	2525	3.27454e+08	3.0577e+08	2.24286e+08	3.72577e+08	2.56237e+08	2.27651e+08	3.96694e+08	2.39713e+08	9.77033e+08	1.2693e+09	1.20569e+09	1.09307e+09	1.22484e+09	7.83426e+08	9.91785e+08	9.65376e+08	3.27454e+08	3.0577e+08	2.24286e+08	3.72577e+08	2.56237e+08	2.27651e+08	3.96694e+08	2.39713e+08	9.77033e+08	1.2693e+09	1.20569e+09	1.09307e+09	1.22484e+09	7.83426e+08	9.91785e+08	9.65376e+08
			Q9P0U4;K7EQ21;K7EQZ1;K7EJR0;K7EKZ6	12;9;6;5;2	12;9;6;5;2	CXXC-type zinc finger protein 1	CXXC1	5	12	12	28.2	28.2	75.711	656	0	38.536	3259	6.58009e+07	1.01079e+08	5.2384e+07	5.25607e+07	5.74978e+07	2.5365e+07	3.70588e+07	3.76965e+07	1.42975e+08	1.37355e+08	1.38909e+08	1.64732e+08	1.4027e+08	1.07426e+08	9.41108e+07	8.98389e+07	6.58009e+07	1.01079e+08	5.2384e+07	5.25607e+07	5.74978e+07	2.5365e+07	3.70588e+07	3.76965e+07	1.42975e+08	1.37355e+08	1.38909e+08	1.64732e+08	1.4027e+08	1.07426e+08	9.41107e+07	8.98389e+07
			P00387;B1AHF3	10;6	10;6	NADH-cytochrome b5 reductase 3;NADH-cytochrome b5 reductase 3 membrane-bound form;NADH-cytochrome b5 reductase 3 soluble form	CYB5R3	2	10	10	70.8	70.8	34.234	301	0	70.92	1385	7.18872e+08	9.79509e+08	7.48289e+08	9.01717e+08	9.90486e+08	7.69359e+08	7.12018e+08	6.9744e+08	8.52336e+08	7.45132e+08	7.07589e+08	6.40004e+08	8.20269e+08	9.79154e+08	7.64489e+08	3.29105e+08	7.18872e+08	9.79509e+08	7.48289e+08	9.01716e+08	9.90487e+08	7.69359e+08	7.12018e+08	6.9744e+08	8.52336e+08	7.45132e+08	7.07589e+08	6.40005e+08	8.20268e+08	9.79154e+08	7.6449e+08	3.29105e+08
			P08574	12	12	Cytochrome c1, heme protein, mitochondrial	CYC1	1	12	12	52.9	52.9	35.422	325	0	113.8	1460	4.77675e+09	5.38289e+09	2.54172e+09	2.3759e+09	6.34579e+09	2.49674e+09	5.14069e+09	6.73901e+09	5.19819e+09	2.58198e+09	5.34953e+09	5.3889e+09	2.8324e+09	5.96271e+09	5.7873e+09	4.32202e+09	4.77675e+09	5.38289e+09	2.54172e+09	2.3759e+09	6.34579e+09	2.49675e+09	5.14069e+09	6.73902e+09	5.1982e+09	2.58198e+09	5.34953e+09	5.3889e+09	2.8324e+09	5.96271e+09	5.7873e+09	4.32202e+09
			Q7L576;A0A0G2JR96;A0A0G2JQT1;H0YL50;A0A0G2JQH3;A0A087WVZ5;A0A0G2JRP0;A0A087WZ89;A0A0G2JRF5;A0A087WWY5;A0A087WZL7;A0A0G2JRX2;A0A087WU52;A0A0G2JRV9;A0A087WWL1	22;12;12;3;3;3;1;1;1;1;1;1;1;1;1	13;6;6;1;3;3;1;1;1;1;0;1;1;1;1	Cytoplasmic FMR1-interacting protein 1	CYFIP1	15	22	13	21.5	14.4	145.18	1253	0	57.275	2476	6.15241e+07	7.40313e+07	7.87935e+07	7.26641e+07	6.76928e+07	8.10665e+07	7.85684e+07	6.96362e+07	1.67936e+08	1.47977e+08	1.52746e+08	1.52441e+08	1.84686e+08	1.66115e+08	1.82432e+08	1.55274e+08	6.15241e+07	7.40313e+07	7.87935e+07	7.26641e+07	6.76928e+07	8.10666e+07	7.85684e+07	6.96362e+07	1.67936e+08	1.47977e+08	1.52746e+08	1.52441e+08	1.84686e+08	1.66115e+08	1.82432e+08	1.55274e+08
			A0A0C4DFL7;Q16850;H7C0D0;C9IYR8	6;5;2;1	4;3;2;0	Lanosterol 14-alpha demethylase	CYP51A1	4	6	4	19.8	13.6	57.278	509	0	31.469	161	0	1.08913e+08	0	0	1.1984e+08	0	0	2.11628e+08	3.61941e+08	1.63433e+08	3.05439e+08	2.87531e+08	1.69007e+08	2.71102e+08	4.08484e+08	4.54023e+08	6.04607e+06	1.08913e+08	2.06692e+07	5.59498e+06	1.1984e+08	3.4434e+07	6.34766e+06	2.11628e+08	3.61941e+08	1.63433e+08	3.05439e+08	2.87531e+08	1.69007e+08	2.71102e+08	4.08484e+08	4.54023e+08
			O00622	6	6	Protein CYR61	CYR61	1	6	6	15.2	15.2	42.026	381	0	16.158	1114	6.33073e+08	6.48987e+08	5.01911e+08	4.63363e+08	6.19699e+08	5.86087e+08	5.39689e+08	4.1977e+08	2.13657e+08	2.46997e+08	3.24424e+08	2.2441e+08	2.65972e+08	2.55891e+08	2.67134e+08	3.08021e+08	6.33073e+08	6.48987e+08	5.01911e+08	4.63363e+08	6.19699e+08	5.86087e+08	5.39688e+08	4.19769e+08	2.13657e+08	2.46997e+08	3.24425e+08	2.2441e+08	2.65972e+08	2.55891e+08	2.67134e+08	3.08021e+08
		+	O43739;A0A0D9SFG6;Q15438;Q99418;M0R2J0;F8W8E2;K7ENQ8;G5E9B7	4;2;2;2;1;1;1;1	4;2;2;2;1;1;1;1	Cytohesin-3;Cytohesin-1;Cytohesin-2	CYTH3;CYTH2;CYTH1	8	4	4	22.5	22.5	46.348	400	0	20.878	1208	4.09557e+08	3.39149e+08	3.48567e+08	2.56406e+08	2.33732e+08	1.44433e+08	3.59776e+08	2.05475e+08	3.9192e+08	3.28451e+08	4.44162e+08	2.24948e+08	2.61535e+08	3.41496e+08	2.52148e+08	7.83408e+07	4.09557e+08	3.39149e+08	3.48567e+08	2.56406e+08	2.33732e+08	1.44433e+08	3.59776e+08	2.05475e+08	3.9192e+08	3.28451e+08	4.44162e+08	2.24948e+08	2.61535e+08	3.41496e+08	2.52148e+08	7.83408e+07
			P51398;V9GYJ9;V9GYL9;V9GZ03;V9GYA7;V9GZ61;V9GYW1;V9GYC9;V9GY11;V9GYF7;V9GYJ3	10;7;7;6;5;4;4;3;3;2;2	10;7;7;6;5;4;4;3;3;2;2	28S ribosomal protein S29, mitochondrial	DAP3	11	10	10	30.9	30.9	45.566	398	0	39.672	1796	3.37661e+08	2.62319e+08	3.49535e+08	3.49423e+08	3.51347e+08	1.32857e+08	3.01184e+08	2.96614e+08	3.03495e+08	4.13336e+08	3.42357e+08	3.34442e+08	3.69757e+08	3.14836e+08	3.7543e+08	2.05284e+08	3.37661e+08	2.62319e+08	3.49535e+08	3.49423e+08	3.51347e+08	1.32857e+08	3.01184e+08	2.96614e+08	3.03495e+08	4.13337e+08	3.42357e+08	3.34442e+08	3.69757e+08	3.14836e+08	3.7543e+08	2.05284e+08
+			O43293;M0QYW5;M0R0D0	7;1;1	7;1;1	Death-associated protein kinase 3	DAPK3	3	7	7	16.1	16.1	52.535	454	0	21.006	1191	1.29952e+08	1.70653e+08	1.12009e+08	8.87644e+07	9.23901e+07	7.11006e+07	9.61704e+07	7.34692e+07	6.62647e+07	4.15374e+07	5.75667e+07	6.67665e+07	4.80132e+07	7.57732e+07	5.83289e+07	5.53836e+07	1.29952e+08	1.70653e+08	1.1201e+08	8.87643e+07	9.23901e+07	7.11006e+07	9.61705e+07	7.34692e+07	6.62647e+07	4.15374e+07	5.75667e+07	6.67665e+07	4.80133e+07	7.57732e+07	5.83289e+07	5.53836e+07
			P14868;H7BZ35;C9J7S3;C9JLC1;C9JQM9;H7C278	15;7;6;6;4;3	15;7;6;6;4;3	Aspartate--tRNA ligase, cytoplasmic	DARS	6	15	15	35.1	35.1	57.136	501	0	52.507	1525	1.52153e+08	1.81975e+08	1.59706e+08	1.84651e+08	1.47115e+08	1.4618e+08	1.86905e+08	1.62694e+08	2.10295e+08	2.56065e+08	1.76825e+08	2.07894e+08	2.03184e+08	2.17955e+08	2.4338e+08	2.64758e+08	1.52153e+08	1.81975e+08	1.59706e+08	1.84651e+08	1.47115e+08	1.4618e+08	1.86905e+08	1.62694e+08	2.10295e+08	2.56065e+08	1.76825e+08	2.07894e+08	2.03184e+08	2.17955e+08	2.4338e+08	2.64758e+08
			Q6PI48;A0A3B3IT01;A0A3B3ISK7;A0A3B3IS54;A0A3B3IS01;A0A3B3ITS3;A0A3B3ITK9;A0A3B3IT89	26;24;24;21;20;19;6;1	26;24;24;21;20;19;6;1	Aspartate--tRNA ligase, mitochondrial	DARS2	8	26	26	49.9	49.9	73.562	645	0	149.05	2423	1.52576e+09	1.62717e+09	1.59496e+09	1.66509e+09	2.10519e+09	1.73959e+09	1.72888e+09	1.96617e+09	4.95677e+08	6.5295e+08	8.34177e+08	8.62431e+08	8.67193e+08	5.43345e+08	6.96469e+08	1.0985e+09	1.52576e+09	1.62717e+09	1.59496e+09	1.66509e+09	2.10519e+09	1.73959e+09	1.72888e+09	1.96617e+09	4.95677e+08	6.5295e+08	8.34177e+08	8.62431e+08	8.67193e+08	5.43345e+08	6.96468e+08	1.0985e+09
			K7EQ55;K7EK33;Q96EP5;K7EQ02	6;6;6;5	6;6;6;5	DAZ-associated protein 1	DAZAP1	4	6	6	24.6	24.6	43.312	406	0	21.136	1054	9.48775e+07	9.28888e+07	8.88339e+07	8.20495e+07	6.80938e+07	1.09849e+08	7.58486e+07	7.22714e+07	9.67263e+07	1.0663e+08	9.22141e+07	9.07351e+07	6.46544e+07	6.52878e+07	6.05952e+07	8.20886e+07	9.48774e+07	9.28888e+07	8.88338e+07	8.20495e+07	6.80938e+07	1.09849e+08	7.58486e+07	7.22714e+07	9.67263e+07	1.0663e+08	9.2214e+07	9.07351e+07	6.46545e+07	6.52879e+07	6.05952e+07	8.20887e+07
			Q16643;D6R9W4;D6R9Q9;D6RFI1;D6RCR4	7;4;4;2;1	7;4;4;2;1	Drebrin	DBN1	5	7	7	21.9	21.9	71.428	649	0	20.541	2250	4.51568e+07	8.47411e+07	4.01885e+07	3.83174e+07	4.33452e+07	4.76661e+07	3.83651e+07	4.06831e+07	3.17337e+07	2.53001e+07	2.84229e+07	3.0945e+07	2.22713e+07	3.40431e+07	3.11125e+07	4.18515e+07	4.51568e+07	8.47411e+07	4.01885e+07	3.83174e+07	4.33452e+07	4.76661e+07	3.8365e+07	4.06831e+07	3.17337e+07	2.53001e+07	2.84229e+07	3.09451e+07	2.22713e+07	3.40431e+07	3.11125e+07	4.18515e+07
		+	A0A087WT20;Q9NV06;B3KME9;E5RHM4;A0A087X1F8	11;11;7;4;2	11;11;7;4;2	DDB1- and CUL4-associated factor 13	DCAF13	5	11	11	24	24	67.55	597	0	24.836	16	1.18398e+08	1.47881e+08	1.36177e+08	1.64303e+08	1.13106e+08	2.57916e+08	1.50769e+08	1.72067e+08	1.09779e+08	1.71983e+08	1.97287e+08	1.84181e+08	1.34603e+08	2.69186e+08	1.51026e+08	3.44324e+08	1.18398e+08	1.47881e+08	1.36177e+08	1.64303e+08	1.13106e+08	2.57917e+08	1.50769e+08	1.72067e+08	1.09779e+08	1.71983e+08	1.97287e+08	1.84181e+08	1.34603e+08	2.69186e+08	1.51026e+08	3.44324e+08
			P61962;A0A087WWI6	14;9	14;9	DDB1- and CUL4-associated factor 7	DCAF7	2	14	14	48	48	38.926	342	0	158.62	1874	2.95469e+09	2.24396e+09	2.61229e+09	2.38279e+09	2.32323e+09	3.09326e+09	2.73281e+09	2.80649e+09	2.58435e+09	3.02346e+09	2.92187e+09	2.7527e+09	2.71123e+09	2.12668e+09	2.27066e+09	2.16135e+09	2.95469e+09	2.24396e+09	2.61229e+09	2.38279e+09	2.32323e+09	3.09326e+09	2.73281e+09	2.80649e+09	2.58434e+09	3.02346e+09	2.92187e+09	2.7527e+09	2.71123e+09	2.12668e+09	2.27066e+09	2.16135e+09
			P81605	6	6	Dermcidin;Survival-promoting peptide;DCD-1	DCD	1	6	6	47.3	47.3	11.284	110	0	12.181	1931	1.59605e+08	2.00323e+08	4.14721e+08	4.81956e+08	2.26533e+08	2.77902e+08	2.60659e+08	1.89461e+08	3.83711e+08	1.87516e+08	1.57561e+08	2.94689e+08	1.39374e+08	1.77699e+08	1.12157e+08	1.56989e+08	1.59605e+08	2.00323e+08	4.1472e+08	4.81956e+08	2.26533e+08	2.77902e+08	2.60659e+08	1.89461e+08	3.83711e+08	1.87516e+08	1.57561e+08	2.94689e+08	1.39374e+08	1.77699e+08	1.12157e+08	1.56989e+08
			A0A3B3ITQ0;Q9H816	7;7	7;7	5 exonuclease Apollo	DCLRE1B	2	7	7	20.2	20.2	53.046	471	0	13.965	345	4.44925e+07	6.11378e+07	9.06814e+07	6.63593e+07	7.46815e+07	9.44064e+07	7.37016e+07	0	2.83496e+07	0	0	0	2.9276e+07	2.4368e+07	2.51841e+07	2.88356e+07	4.44925e+07	6.11378e+07	9.06814e+07	6.63593e+07	7.46816e+07	9.44064e+07	7.37015e+07	4.66608e+06	2.83496e+07	2.97794e+07	2.23401e+07	1.43282e+07	2.9276e+07	2.4368e+07	2.51841e+07	2.88356e+07
			E7EX90;Q14203;Q6AWB1;E7EWF7;C9JUI8;C9J1B7;C9JZA4;C9JTE5;C9JJN7;C9JJD0	11;10;6;4;1;1;1;1;1;1	11;10;6;4;1;1;1;1;1;1	Dynactin subunit 1	DCTN1;DKFZp686E0752	10	11	11	11.5	11.5	139.09	1256	0	26.449	686	0	0	0	4.01627e+07	0	0	3.02343e+07	0	5.36387e+07	4.31416e+07	4.64548e+07	3.7241e+07	4.88601e+07	3.90462e+07	5.65516e+07	4.59514e+07	5.95083e+06	9.10563e+06	1.6429e+07	4.01627e+07	7.67153e+06	5.10978e+06	3.02343e+07	3.2737e+06	5.36387e+07	4.31416e+07	4.64548e+07	3.72411e+07	4.88601e+07	3.90462e+07	5.65516e+07	4.59514e+07
			Q9UJW0;E5RI97	10;3	6;3	Dynactin subunit 4	DCTN4	2	10	6	29.1	17.8	52.337	460	0	41.742	3332	0	3.12517e+07	0	0	0	3.16945e+07	0	4.09431e+07	5.3961e+07	7.66711e+07	5.05268e+07	6.42917e+07	5.57829e+07	7.07323e+07	8.42042e+07	6.41807e+07	1.11416e+07	3.12517e+07	6.82863e+06	1.09084e+07	9.01137e+06	3.16945e+07	7.2409e+06	4.0943e+07	5.39611e+07	7.66711e+07	5.05267e+07	6.42917e+07	5.57829e+07	7.07322e+07	8.42042e+07	6.41807e+07
			Q16531;F5GY55;F5GWI0;F5GZY8;F5H2L3;F5GYG8;F5H198	13;11;3;3;3;2;1	13;11;3;3;3;2;1	DNA damage-binding protein 1	DDB1	7	13	13	18.5	18.5	126.97	1140	0	49.85	2248	8.05355e+07	7.90904e+07	9.26612e+07	1.03142e+08	7.56427e+07	7.66742e+07	8.65654e+07	7.5972e+07	1.48234e+08	1.1994e+08	1.57171e+08	1.61548e+08	1.73869e+08	1.47336e+08	1.74171e+08	1.29296e+08	8.05356e+07	7.90904e+07	9.26612e+07	1.03142e+08	7.56427e+07	7.66742e+07	8.65655e+07	7.5972e+07	1.48234e+08	1.1994e+08	1.57171e+08	1.61548e+08	1.73869e+08	1.47336e+08	1.74171e+08	1.29296e+08
			A0A0C4DGS1;P39656;U3KQ84	11;11;5	11;11;5	Dolichyl-diphosphooligosaccharide--protein glycosyltransferase 48 kDa subunit	DDOST	3	11	11	42.1	42.1	48.799	439	0	169.97	181	2.85879e+09	2.51398e+09	4.05506e+09	2.619e+09	2.92585e+09	4.20449e+09	3.59432e+09	3.53444e+09	4.10825e+09	4.31728e+09	3.59411e+09	4.77197e+09	4.41563e+09	4.68028e+09	3.89195e+09	3.53287e+09	2.85879e+09	2.51398e+09	4.05505e+09	2.619e+09	2.92585e+09	4.20449e+09	3.59432e+09	3.53444e+09	4.10825e+09	4.31727e+09	3.59411e+09	4.77198e+09	4.41564e+09	4.68028e+09	3.89195e+09	3.53287e+09
		+	Q96HY6;A0A0A0MRX2	5;3	5;3	DDRGK domain-containing protein 1	DDRGK1	2	5	5	26.4	26.4	35.61	314	0	34.439	2851	7.95402e+07	7.83525e+07	8.78684e+07	4.97931e+07	6.97283e+07	4.75865e+07	8.47115e+07	6.51293e+07	1.63313e+08	2.20434e+08	1.34984e+08	1.27911e+08	1.99636e+08	1.98115e+08	3.03687e+08	1.5604e+08	7.95402e+07	7.83524e+07	8.78683e+07	4.97931e+07	6.97283e+07	4.75865e+07	8.47115e+07	6.51293e+07	1.63313e+08	2.20434e+08	1.34984e+08	1.27911e+08	1.99636e+08	1.98115e+08	3.03687e+08	1.56041e+08
			Q92499;F1T0B3;A0A087X2G1	54;49;49	54;49;49	ATP-dependent RNA helicase DDX1	DDX1	3	54	54	70.7	70.7	82.431	740	0	323.31	2742	1.52693e+10	1.68861e+10	1.38973e+10	1.40164e+10	1.24218e+10	1.33739e+10	1.57645e+10	1.73269e+10	2.38064e+10	8.46321e+09	1.37227e+10	1.56009e+10	1.65863e+10	1.66398e+10	1.6154e+10	1.12754e+10	1.52693e+10	1.68861e+10	1.38972e+10	1.40164e+10	1.24218e+10	1.33739e+10	1.57645e+10	1.73269e+10	2.38063e+10	8.46321e+09	1.37227e+10	1.56009e+10	1.65863e+10	1.66398e+10	1.6154e+10	1.12754e+10
		+	Q13206;E9PIF2;A0A3B3ISR7	21;20;19	21;20;19	Probable ATP-dependent RNA helicase DDX10	DDX10	3	21	21	29.5	29.5	100.89	875	0	47.289	2091	8.61629e+07	5.98673e+07	5.66469e+07	4.35462e+07	7.98996e+07	5.79803e+07	7.09941e+07	8.15491e+07	1.35935e+08	1.67827e+08	1.12247e+08	1.18671e+08	1.40589e+08	1.52724e+08	1.15509e+08	1.20216e+08	8.61629e+07	5.98673e+07	5.66469e+07	4.35463e+07	7.98996e+07	5.79803e+07	7.09941e+07	8.1549e+07	1.35935e+08	1.67827e+08	1.12247e+08	1.18671e+08	1.40589e+08	1.52724e+08	1.15509e+08	1.20216e+08
			A0A1X7SBZ2;Q92841;A0A1W2PQ51;A0A0U1RQJ0	56;56;55;3	44;44;43;2	Probable ATP-dependent RNA helicase DDX17	DDX17	4	56	44	73.8	63.2	80.253	729	0	323.31	271	8.61502e+09	1.01548e+10	9.04673e+09	7.67424e+09	8.35964e+09	8.1658e+09	8.86518e+09	8.98968e+09	4.72226e+09	5.29173e+09	5.24565e+09	4.86266e+09	4.50012e+09	4.33617e+09	3.38976e+09	4.00968e+09	8.61502e+09	1.01548e+10	9.04673e+09	7.67423e+09	8.35963e+09	8.16581e+09	8.86517e+09	8.98969e+09	4.72226e+09	5.29172e+09	5.24565e+09	4.86265e+09	4.50011e+09	4.33617e+09	3.38976e+09	4.00968e+09
		+	Q9NVP1;H7C452	15;5	15;5	ATP-dependent RNA helicase DDX18	DDX18	2	15	15	31.3	31.3	75.406	670	0	71.911	3190	4.54293e+08	4.83891e+08	4.17444e+08	5.0557e+08	3.75233e+08	5.72338e+08	4.45943e+08	5.91311e+08	5.86403e+08	3.83087e+08	5.5897e+08	6.43237e+08	5.47256e+08	5.3714e+08	7.73613e+08	1.06013e+09	4.54293e+08	4.83891e+08	4.17444e+08	5.0557e+08	3.75233e+08	5.72338e+08	4.45943e+08	5.91311e+08	5.86403e+08	3.83087e+08	5.58971e+08	6.43238e+08	5.47256e+08	5.3714e+08	7.73613e+08	1.06013e+09
			I3L0H8;Q9NUU7;F6QDS0;I3L352;H3BQK0;Q9UMR2;H3BTB3;H3BN59;H3BP36;H3BP50;J3QRH0;H3BSL8;H3BMQ5	8;8;7;6;6;6;2;2;1;1;1;1;1	8;8;7;6;6;6;2;2;1;1;1;1;1	ATP-dependent RNA helicase DDX19A;ATP-dependent RNA helicase DDX19B	DDX19A;DDX19B	13	8	8	31.3	31.3	50.519	447	0	33.448	981	0	0	0	0	0	0	0	0	7.08436e+07	5.49037e+07	0	7.35991e+07	7.42857e+07	8.68864e+07	1.02318e+08	9.62705e+07	2.11054e+07	6.57001e+06	7.80056e+06	3.37705e+06	8.26343e+06	1.06518e+07	1.66852e+07	7.92821e+06	7.08436e+07	5.49037e+07	1.5263e+07	7.35991e+07	7.42856e+07	8.68863e+07	1.02318e+08	9.62706e+07
			Q9UHI6;E9PJ60	6;1	6;1	Probable ATP-dependent RNA helicase DDX20	DDX20	2	6	6	11.9	11.9	92.239	824	0	42.238	3321	3.99948e+07	7.18664e+07	9.4258e+07	6.52438e+07	6.15601e+07	0	4.89472e+07	0	2.23287e+08	1.28947e+08	1.15026e+08	7.93006e+07	1.58057e+08	9.74539e+07	1.30836e+08	1.2378e+08	3.99949e+07	7.18664e+07	9.42579e+07	6.52439e+07	6.15602e+07	1.80084e+07	4.89472e+07	2.51677e+07	2.23287e+08	1.28947e+08	1.15026e+08	7.93006e+07	1.58057e+08	9.74538e+07	1.30836e+08	1.2378e+08
		+	Q9NR30	39	37	Nucleolar RNA helicase 2	DDX21	1	39	37	58.7	55.3	87.343	783	0	258.15	3153	1.22036e+09	1.51973e+09	1.39068e+09	1.31126e+09	1.98242e+09	2.44235e+09	1.29821e+09	1.93085e+09	2.00792e+09	1.38823e+09	2.06962e+09	1.49739e+09	2.10655e+09	2.4912e+09	3.12775e+09	3.26956e+09	1.22036e+09	1.51974e+09	1.39068e+09	1.31126e+09	1.98242e+09	2.44235e+09	1.29821e+09	1.93085e+09	2.00792e+09	1.38823e+09	2.06962e+09	1.49739e+09	2.10655e+09	2.4912e+09	3.12775e+09	3.26956e+09
		+	Q9BUQ8;H0YI52;F8VVA2;H0YIL9	24;3;1;1	24;3;1;1	Probable ATP-dependent RNA helicase DDX23	DDX23	4	24	24	35.1	35.1	95.581	820	0	60.923	2977	3.3996e+08	2.43293e+08	2.71875e+08	1.84947e+08	3.61174e+08	3.14634e+08	2.60814e+08	3.21011e+08	4.92033e+08	3.7773e+08	3.98862e+08	3.59049e+08	4.04211e+08	4.62753e+08	4.28419e+08	4.32995e+08	3.3996e+08	2.43293e+08	2.71875e+08	1.84947e+08	3.61174e+08	3.14634e+08	2.60814e+08	3.21011e+08	4.92034e+08	3.7773e+08	3.98862e+08	3.59049e+08	4.04211e+08	4.62753e+08	4.28419e+08	4.32996e+08
		+	G3V529;Q9GZR7;F5GYL3;A0A1W2PRR2;A0A087WXU8	14;14;12;11;8	14;14;12;11;8	ATP-dependent RNA helicase DDX24	DDX24	5	14	14	27.3	27.3	91.48	816	0	44.987	868	5.51085e+07	8.2823e+07	5.99593e+07	6.14063e+07	6.5393e+07	7.96457e+07	7.3821e+07	6.93062e+07	6.87393e+07	7.07463e+07	6.42849e+07	6.79243e+07	7.73029e+07	7.21419e+07	6.4093e+07	9.80053e+07	5.51085e+07	8.2823e+07	5.99592e+07	6.14063e+07	6.5393e+07	7.96457e+07	7.3821e+07	6.93062e+07	6.87393e+07	7.07463e+07	6.42849e+07	6.79243e+07	7.73028e+07	7.21419e+07	6.4093e+07	9.80053e+07
		+	B7Z6D5;Q96GQ7;A0A087X059;A0A087WYH5	15;15;5;1	15;15;5;1	Probable ATP-dependent RNA helicase DDX27	DDX27	4	15	15	22.2	22.2	86.604	765	0	32.823	455	9.52645e+07	7.08843e+07	7.20972e+07	7.17128e+07	9.585e+07	1.61555e+08	7.55405e+07	1.03858e+08	1.9217e+08	1.45668e+08	2.08417e+08	1.44835e+08	2.06591e+08	1.8472e+08	2.26268e+08	2.39779e+08	9.52644e+07	7.08844e+07	7.20972e+07	7.17128e+07	9.585e+07	1.61555e+08	7.55405e+07	1.03858e+08	1.9217e+08	1.45668e+08	2.08417e+08	1.44835e+08	2.06591e+08	1.8472e+08	2.26268e+08	2.3978e+08
		+	Q9NUL7	10	10	Probable ATP-dependent RNA helicase DDX28	DDX28	1	10	10	27.8	27.8	59.58	540	0	44.869	3174	3.4759e+08	3.36365e+08	3.84783e+08	2.79802e+08	2.55093e+08	3.61897e+08	3.25283e+08	3.41541e+08	2.22444e+08	3.2962e+08	2.78389e+08	2.85191e+08	2.50042e+08	2.57615e+08	2.66534e+08	2.66686e+08	3.4759e+08	3.36365e+08	3.84783e+08	2.79802e+08	2.55093e+08	3.61896e+08	3.25283e+08	3.41541e+08	2.22444e+08	3.2962e+08	2.78389e+08	2.85191e+08	2.50042e+08	2.57615e+08	2.66534e+08	2.66686e+08
			O00148;K7EQN7;K7EPJ3;K7EN69;K7ENP6;A0A0D9SEM9;K7EL56;K7EIL8;F6SXL5	22;12;8;7;6;6;6;6;4	9;6;2;2;2;4;2;2;0	ATP-dependent RNA helicase DDX39A	DDX39A	9	22	9	51.3	26.2	49.129	427	0	142.72	1089	2.7522e+09	2.17228e+09	2.69922e+09	2.50617e+09	2.255e+09	2.98737e+09	1.73176e+09	2.28157e+09	1.66294e+09	1.76074e+09	1.49111e+09	1.46549e+09	1.7e+09	2.47309e+09	1.22412e+09	2.06362e+09	2.7522e+09	2.17228e+09	2.69922e+09	2.50617e+09	2.255e+09	2.98737e+09	1.73176e+09	2.28157e+09	1.66293e+09	1.76074e+09	1.49111e+09	1.46549e+09	1.7e+09	2.47309e+09	1.22412e+09	2.06362e+09
			Q13838;Q5STU3;A0A0G2JJZ9;F6WLT2;A0A140T9X3;A0A0A0MT12;F6TRA5;F6S4E6;A0A140T996;F6R6M7;F6QYI9;A0A0G2JJL7;A0A140T973;A0A140T9K1;A0A140T9X9;H0Y400;F6UJC5;A0A140TA18;A0A140T9L4;A0A0G2JHN7;F6U6E2;F6S2B7;A0A140T9K2;A0A140T9N3;H0YCC6	20;19;15;14;14;12;12;11;9;9;8;8;7;7;7;7;7;7;6;5;5;5;4;4;3	7;7;6;6;6;5;5;4;5;3;2;2;4;4;5;1;5;5;3;1;1;1;2;2;2	Spliceosome RNA helicase DDX39B	DDX39B	25	20	7	53	28	48.991	428	0	33.814	2137	3.16309e+08	3.79497e+08	3.06957e+08	3.38327e+08	3.29267e+08	3.77747e+08	2.63326e+08	4.13531e+08	1.92942e+08	2.04473e+08	2.02388e+08	2.2953e+08	2.40263e+08	1.96346e+08	2.17279e+08	2.41896e+08	3.16309e+08	3.79497e+08	3.06956e+08	3.38327e+08	3.29267e+08	3.77747e+08	2.63326e+08	4.13531e+08	1.92942e+08	2.04473e+08	2.02388e+08	2.2953e+08	2.40263e+08	1.96346e+08	2.17279e+08	2.41896e+08
			A0A0D9SFB3;A0A2R8YF78;A0A0D9SG12;A0A2R8YFS5;A0A2R8Y4A4;A0A0D9SF53;O00571;A0A2R8YCW1;A0A2R8YFR4;A0A2U3TZJ9;A0A2R8Y645;A0A2R8Y5G6;F6S8Q4;A0A2R8YDH3;A0A2R8YDT5;A0A2R8Y7T2;O15523;A0A0J9YVQ7;A0A2R8YCU0;A0A087WVZ1;A0A2R8Y650;A0A2R8YF89;A0A087WX09;C9J081;C9J8G5;A0A2R8Y4D2;A0A2R8Y770;H0Y960;D6RCM4;Q9NQI0	55;55;55;55;55;55;55;54;54;54;54;52;50;44;42;42;34;17;13;13;13;7;5;4;3;2;1;1;1;1	54;54;54;54;54;54;54;53;53;53;53;51;49;43;41;41;33;17;13;13;13;7;5;4;3;2;1;1;1;1	ATP-dependent RNA helicase DDX3X;ATP-dependent RNA helicase DDX3Y	DDX3X;DDX3Y	30	55	54	74.4	74.4	70.839	640	0	323.31	193	1.39871e+10	1.62519e+10	1.19707e+10	1.51371e+10	1.15966e+10	1.2699e+10	1.22441e+10	1.40724e+10	8.33209e+09	7.08692e+09	7.66186e+09	8.88014e+09	7.5096e+09	6.7993e+09	6.42089e+09	7.11588e+09	1.39871e+10	1.62519e+10	1.19707e+10	1.51371e+10	1.15966e+10	1.2699e+10	1.22441e+10	1.40724e+10	8.33209e+09	7.08692e+09	7.66187e+09	8.88014e+09	7.50961e+09	6.7993e+09	6.4209e+09	7.11589e+09
		+	Q9UJV9;J3KNN5;D6RGI7;H0Y8L8;H0YA06;D6RD33	31;30;6;5;3;2	31;30;6;5;3;2	Probable ATP-dependent RNA helicase DDX41	DDX41	6	31	31	60.3	60.3	69.837	622	0	103.61	3331	8.59156e+08	9.29849e+08	6.6831e+08	5.96764e+08	8.10331e+08	7.67632e+08	8.09821e+08	7.59849e+08	8.66837e+08	1.04088e+09	8.37651e+08	6.81945e+08	8.04681e+08	7.19642e+08	4.87803e+08	3.95936e+08	8.59156e+08	9.29849e+08	6.6831e+08	5.96764e+08	8.1033e+08	7.67631e+08	8.09821e+08	7.59849e+08	8.66837e+08	1.04088e+09	8.37652e+08	6.81945e+08	8.04681e+08	7.19641e+08	4.87803e+08	3.95936e+08
	+		Q86XP3;A0A0A0MSJ0;J3QRI2;J3KTK9;J3KRE3	49;41;6;6;1	49;41;6;6;1	ATP-dependent RNA helicase DDX42	DDX42	5	49	49	61	61	102.97	938	0	248.3	2529	3.13461e+09	3.11959e+09	2.79603e+09	2.83506e+09	3.90874e+09	3.05401e+09	2.60239e+09	2.85898e+09	3.76285e+09	2.28543e+09	2.7732e+09	2.14252e+09	2.01725e+09	2.73067e+09	1.98553e+09	1.32493e+09	3.13461e+09	3.11959e+09	2.79603e+09	2.83506e+09	3.90874e+09	3.05401e+09	2.60239e+09	2.85898e+09	3.76285e+09	2.28543e+09	2.7732e+09	2.14252e+09	2.01724e+09	2.73067e+09	1.98553e+09	1.32493e+09
		+	Q7L014;A0A0C4DG89;D6RJA6;H0Y9U3	45;44;14;2	45;44;14;2	Probable ATP-dependent RNA helicase DDX46	DDX46	4	45	45	45.4	45.4	117.36	1031	0	196.86	2468	3.32566e+08	3.42445e+08	3.95604e+08	4.13865e+08	3.74136e+08	3.58371e+08	5.56274e+08	3.7151e+08	1.36271e+09	1.41386e+09	1.35038e+09	1.47497e+09	1.32873e+09	1.19986e+09	1.31209e+09	1.06116e+09	3.32566e+08	3.42445e+08	3.95604e+08	4.13865e+08	3.74136e+08	3.58371e+08	5.56274e+08	3.7151e+08	1.36271e+09	1.41386e+09	1.35038e+09	1.47497e+09	1.32873e+09	1.19986e+09	1.31209e+09	1.06116e+09
		+	Q9H0S4;F5H1N9	22;10	22;10	Probable ATP-dependent RNA helicase DDX47	DDX47	2	22	22	54.1	54.1	50.646	455	0	183.41	3042	1.87105e+09	2.4224e+09	2.20712e+09	2.07615e+09	1.56007e+09	2.43394e+09	1.79767e+09	1.87033e+09	3.62542e+09	3.72207e+09	3.17815e+09	2.34783e+09	1.75104e+09	3.45571e+09	3.47134e+09	3.74674e+09	1.87105e+09	2.4224e+09	2.20712e+09	2.07615e+09	1.56007e+09	2.43393e+09	1.79767e+09	1.87033e+09	3.62542e+09	3.72207e+09	3.17815e+09	2.34783e+09	1.75104e+09	3.45571e+09	3.47134e+09	3.74674e+09
			Q9Y6V7;M0R1S3;M0QZC0;M0R0K1;M0QXD4	10;2;2;2;1	10;2;2;2;1	Probable ATP-dependent RNA helicase DDX49	DDX49	5	10	10	27.7	27.7	54.226	483	0	43.103	3500	3.35521e+08	3.35096e+08	2.86096e+08	3.79079e+08	3.23871e+08	3.38746e+08	3.07432e+08	2.48584e+08	2.71512e+08	1.91149e+08	1.80393e+08	2.13914e+08	1.42121e+08	2.46495e+08	2.37204e+08	2.87453e+08	3.35521e+08	3.35096e+08	2.86096e+08	3.79078e+08	3.23871e+08	3.38746e+08	3.07432e+08	2.48584e+08	2.71512e+08	1.91149e+08	1.80393e+08	2.13914e+08	1.42121e+08	2.46495e+08	2.37204e+08	2.87453e+08
		+	J3KTA4;P17844;J3QRQ7;J3KRZ1;J3QSF1;J3KRX8;J3KTQ4;J3QR02;X6RLV5;J3QRN5;J3QKN9;J3QLG9;J3QR62	70;70;21;19;18;15;15;13;9;2;1;1;1	58;58;18;9;12;15;15;13;9;2;1;1;1	Probable ATP-dependent RNA helicase DDX5	DDX5	13	70	58	64.3	53.7	69.086	614	0	323.31	1018	3.21355e+10	3.15144e+10	2.81474e+10	2.85724e+10	2.84032e+10	2.97872e+10	2.80392e+10	2.71089e+10	1.60601e+10	1.98843e+10	2.09675e+10	2.04393e+10	1.98487e+10	1.93826e+10	1.61795e+10	2.16059e+10	3.21355e+10	3.15144e+10	2.81474e+10	2.85724e+10	2.84032e+10	2.97872e+10	2.80393e+10	2.71089e+10	1.60601e+10	1.98843e+10	2.09675e+10	2.04393e+10	1.98487e+10	1.93826e+10	1.61795e+10	2.16059e+10
		+	Q9BQ39;A0A087WVC1	24;22	22;20	ATP-dependent RNA helicase DDX50	DDX50	2	24	22	43.1	41.5	82.564	737	0	121.65	2947	1.24891e+09	1.17253e+09	9.53925e+08	8.10521e+08	1.00772e+09	8.65051e+08	1.61345e+09	1.31583e+09	1.16758e+09	1.42222e+09	1.10023e+09	1.87542e+09	1.59245e+09	9.22668e+08	1.91148e+09	1.02709e+09	1.24891e+09	1.17253e+09	9.53925e+08	8.10521e+08	1.00772e+09	8.65051e+08	1.61345e+09	1.31583e+09	1.16758e+09	1.42222e+09	1.10023e+09	1.87542e+09	1.59245e+09	9.22668e+08	1.91147e+09	1.02709e+09
		+	Q8N8A6	19	19	ATP-dependent RNA helicase DDX51	DDX51	1	19	19	40.4	40.4	72.456	666	0	77.831	2627	1.20849e+08	1.6137e+08	1.47893e+08	1.33205e+08	1.84032e+08	1.66727e+08	2.19793e+08	2.08533e+08	2.67158e+08	2.79515e+08	1.64151e+08	1.73469e+08	2.40088e+08	2.6977e+08	2.80783e+08	2.83e+08	1.20849e+08	1.6137e+08	1.47893e+08	1.33205e+08	1.84032e+08	1.66727e+08	2.19793e+08	2.08532e+08	2.67158e+08	2.79514e+08	1.64151e+08	1.73469e+08	2.40088e+08	2.6977e+08	2.80783e+08	2.83e+08
		+	Q9Y2R4;A0A087X1P7;A0A087WTD6;A0A087X069;A0A087X121	18;3;3;3;2	18;3;3;3;2	Probable ATP-dependent RNA helicase DDX52	DDX52	5	18	18	45.1	45.1	67.497	599	0	125.08	3416	4.07065e+08	4.94136e+08	4.66502e+08	4.33559e+08	4.24756e+08	5.01723e+08	6.95466e+08	4.38789e+08	5.18404e+08	6.61632e+08	6.39665e+08	5.94831e+08	6.69963e+08	7.12762e+08	6.6037e+08	9.98221e+08	4.07065e+08	4.94135e+08	4.66502e+08	4.33559e+08	4.24756e+08	5.01723e+08	6.95465e+08	4.38789e+08	5.18404e+08	6.61632e+08	6.39665e+08	5.94831e+08	6.69963e+08	7.12761e+08	6.6037e+08	9.9822e+08
		+	Q8TDD1;F8VRX4	17;6	17;6	ATP-dependent RNA helicase DDX54	DDX54	2	17	17	24.2	24.2	98.594	881	0	63.682	2689	5.96768e+07	7.70749e+07	6.88241e+07	9.22629e+07	7.17364e+07	1.07488e+08	1.14344e+08	5.79685e+07	3.32076e+08	2.1899e+08	1.27955e+08	2.18634e+08	2.25438e+08	1.90236e+08	2.88825e+08	1.58406e+08	5.96768e+07	7.70749e+07	6.8824e+07	9.22629e+07	7.17363e+07	1.07488e+08	1.14344e+08	5.79685e+07	3.32076e+08	2.1899e+08	1.27955e+08	2.18634e+08	2.25438e+08	1.90236e+08	2.88825e+08	1.58406e+08
		+	F5H5U2;Q8NHQ9;E7EX41;F5H2I2;F5H735	4;4;3;1;1	4;4;3;1;1	ATP-dependent RNA helicase DDX55	DDX55	5	4	4	12.1	12.1	65.19	569	0	38.111	790	0	0	0	9.93507e+07	9.12827e+07	8.04801e+07	0	6.89949e+07	1.13494e+08	0	0	1.82259e+08	1.2615e+08	1.10794e+08	7.05582e+07	1.93396e+08	6.0992e+06	8.59171e+06	2.5786e+07	9.93507e+07	9.12827e+07	8.04801e+07	2.41458e+07	6.89949e+07	1.13494e+08	8.70231e+06	1.13312e+07	1.82259e+08	1.2615e+08	1.10794e+08	7.05582e+07	1.93396e+08
		+	Q9NY93;G3V0G3;H7C3E9;F8WDT8;F8WEI3;H7BZN7	18;14;13;10;4;4	18;14;13;10;4;4	Probable ATP-dependent RNA helicase DDX56	DDX56	6	18	18	41.7	41.7	61.589	547	0	131.37	3222	3.94941e+08	5.49157e+08	4.43159e+08	5.35051e+08	5.60264e+08	5.85024e+08	6.66792e+08	5.02382e+08	5.35604e+08	7.54151e+08	5.24879e+08	6.47734e+08	7.38315e+08	6.12326e+08	7.40947e+08	7.11318e+08	3.94941e+08	5.49157e+08	4.43159e+08	5.35051e+08	5.60264e+08	5.85025e+08	6.66791e+08	5.02382e+08	5.35604e+08	7.54151e+08	5.24879e+08	6.47734e+08	7.38315e+08	6.12326e+08	7.40947e+08	7.11317e+08
			P26196;Q8IV96	8;3	8;3	Probable ATP-dependent RNA helicase DDX6	DDX6	2	8	8	24.4	24.4	54.416	483	0	36.022	1612	1.80079e+08	2.39915e+08	2.31596e+08	2.29955e+08	2.09876e+08	2.22037e+08	2.25724e+08	1.65569e+08	2.23874e+08	1.45109e+08	1.94687e+08	2.02425e+08	1.7517e+08	2.10518e+08	2.4117e+08	2.19434e+08	1.80079e+08	2.39916e+08	2.31596e+08	2.29955e+08	2.09876e+08	2.22037e+08	2.25724e+08	1.65569e+08	2.23874e+08	1.45109e+08	1.94687e+08	2.02425e+08	1.7517e+08	2.10518e+08	2.4117e+08	2.19434e+08
			Q16698;E5RJD2;E5RJG7;E5RFV2;E5RID6	7;3;3;3;1	7;3;3;3;1	2,4-dienoyl-CoA reductase, mitochondrial	DECR1	5	7	7	23	23	36.067	335	0	28.701	2253	1.62456e+08	1.62807e+08	1.76869e+08	1.52788e+08	1.76216e+08	1.4084e+08	1.44326e+08	1.70479e+08	8.81138e+07	6.1259e+07	8.38905e+07	1.01395e+08	9.92072e+07	1.02137e+08	9.29987e+07	9.00545e+07	1.62456e+08	1.62807e+08	1.76869e+08	1.52788e+08	1.76216e+08	1.4084e+08	1.44326e+08	1.70479e+08	8.81138e+07	6.1259e+07	8.38905e+07	1.01395e+08	9.92072e+07	1.02137e+08	9.29987e+07	9.00545e+07
			Q4VXZ8;Q9NUI1;A0A0J9YWI0;G3V0I9;A0A0J9YXZ6;H7C078;A0A0J9YY83	6;6;3;1;1;1;1	6;6;3;1;1;1;1	Peroxisomal 2,4-dienoyl-CoA reductase	DECR2	7	6	6	20.7	20.7	29.484	280	0	12.018	2284	4.55614e+07	5.95189e+07	5.52368e+07	4.90577e+07	4.32443e+07	3.454e+07	4.75228e+07	4.61106e+07	6.0609e+07	5.22453e+07	6.72111e+07	7.52187e+07	4.71474e+07	5.50629e+07	8.79087e+07	1.06606e+08	4.55614e+07	5.95189e+07	5.52368e+07	4.90577e+07	4.32443e+07	3.45401e+07	4.75228e+07	4.61105e+07	6.06089e+07	5.22453e+07	6.72111e+07	7.52187e+07	4.71474e+07	5.50629e+07	8.79088e+07	1.06606e+08
			Q9Y315;E9PPM8;G3V158;E9PML7;E9PJ44;E9PJB9;E9PMH9	5;4;3;3;1;1;1	5;4;3;3;1;1;1	Deoxyribose-phosphate aldolase	DERA	7	5	5	21.7	21.7	35.23	318	0	27.404	3428	5.03841e+07	5.84714e+07	0	0	0	1.271e+07	4.63796e+07	0	1.37263e+08	1.31943e+08	1.58006e+08	1.12609e+08	1.00401e+08	1.65183e+08	1.32371e+08	3.9371e+07	5.03841e+07	5.84714e+07	2.4663e+07	3.10781e+07	3.48341e+07	1.271e+07	4.63796e+07	1.47148e+07	1.37263e+08	1.31943e+08	1.58006e+08	1.12608e+08	1.00401e+08	1.65183e+08	1.32371e+08	3.9371e+07
			B4E1G1;Q9BUN8;E5RGY0	4;4;2	4;4;2	Derlin-1	DERL1	3	4	4	27.2	27.2	17.033	151	0	10.801	447	0	0	0	0	0	0	0	0	2.03833e+08	4.5719e+08	3.56987e+08	2.32712e+08	3.41595e+08	2.37459e+08	2.41839e+08	3.91918e+08	2.98453e+07	3.2708e+07	1.0503e+07	2.26543e+07	2.66032e+06	5.62252e+06	1.01818e+07	2.00601e+07	2.03833e+08	4.5719e+08	3.56987e+08	2.32712e+08	3.41595e+08	2.37459e+08	2.41838e+08	3.91917e+08
			Q8WYQ5;C9JSD5	7;2	7;2	Microprocessor complex subunit DGCR8	DGCR8	2	7	7	17.5	17.5	86.044	773	0	16.315	2741	1.04515e+08	8.53411e+07	6.24292e+07	4.42718e+07	5.47866e+07	7.12186e+07	1.23237e+08	1.02305e+08	3.42391e+07	4.15734e+07	3.63608e+07	3.98469e+07	4.12307e+07	4.56367e+07	4.01384e+07	3.56328e+07	1.04515e+08	8.53411e+07	6.24292e+07	4.42718e+07	5.47866e+07	7.12186e+07	1.23237e+08	1.02305e+08	3.42391e+07	4.15734e+07	3.63608e+07	3.98469e+07	4.12307e+07	4.56367e+07	4.01384e+07	3.56328e+07
			A0A0A0MTI1;Q15392;A0A3B3IRV7;A0A3B3ISR5;H7C4B7;A0A3B3ITT9	4;4;1;1;1;1	4;4;1;1;1;1	Delta(24)-sterol reductase	DHCR24	6	4	4	6.8	6.8	61.446	528	0	4.9907	142	0	0	1.89549e+07	2.48473e+07	0	2.39041e+07	2.35452e+07	2.66207e+07	2.73608e+07	3.36529e+07	0	2.75728e+07	2.11926e+07	2.26241e+07	1.97298e+07	2.21172e+07	3.8269e+06	6.96872e+06	1.89549e+07	2.48473e+07	2.09808e+07	2.39041e+07	2.35452e+07	2.66207e+07	2.73608e+07	3.36529e+07	2.12157e+07	2.75728e+07	2.11926e+07	2.26241e+07	1.97298e+07	2.21172e+07
			Q9UBM7;E9PM00;E9PJ54;E9PRL8;E9PQ71;E9PIP9;H0YE57	8;4;3;2;2;2;2	8;4;3;2;2;2;2	7-dehydrocholesterol reductase	DHCR7	7	8	8	18.5	18.5	54.489	475	0	28.735	3289	4.14857e+08	4.20451e+08	6.79368e+08	4.40418e+08	4.09035e+08	6.27587e+08	4.65338e+08	4.32725e+08	6.16949e+08	7.04111e+08	8.52877e+08	5.48412e+08	6.722e+08	6.29757e+08	7.44654e+08	9.07466e+08	4.14857e+08	4.20451e+08	6.79367e+08	4.40418e+08	4.09035e+08	6.27587e+08	4.65338e+08	4.32725e+08	6.16949e+08	7.04111e+08	8.52877e+08	5.48412e+08	6.722e+08	6.29757e+08	7.44654e+08	9.07466e+08
			Q13268;C9JZP6;H0YJG9;H0YJP4	22;20;15;12	22;20;15;12	Dehydrogenase/reductase SDR family member 2, mitochondrial	DHRS2	4	22	22	70.4	70.4	29.926	280	0	316.41	2098	2.01384e+10	1.7471e+10	1.39117e+10	1.84784e+10	2.17231e+10	1.89025e+10	1.6793e+10	1.23186e+10	1.44319e+10	1.35274e+10	1.0503e+10	2.089e+10	1.97505e+10	1.4365e+10	2.04092e+10	1.51491e+10	2.01384e+10	1.7471e+10	1.39117e+10	1.84784e+10	2.17231e+10	1.89025e+10	1.6793e+10	1.23186e+10	1.44319e+10	1.35274e+10	1.0503e+10	2.089e+10	1.97505e+10	1.43649e+10	2.04092e+10	1.51491e+10
			A0A087X0Z7;H0YJ66;Q9Y394;H0YJE4;H0YJR8	3;3;3;1;1	3;3;3;1;1	Dehydrogenase/reductase SDR family member 7	DHRS7	5	3	3	12.2	12.2	42.619	376	0	6.6017	85	0	0	0	0	0	0	0	0	6.34327e+07	4.53529e+07	0	0	7.88234e+07	6.80259e+07	5.60105e+07	4.20623e+07	1.84222e+07	7.97403e+06	1.70563e+07	1.24863e+07	1.73734e+07	1.47863e+07	7.0285e+06	1.99587e+07	6.34327e+07	4.53529e+07	1.45543e+07	1.75348e+07	7.88234e+07	6.80259e+07	5.60105e+07	4.20623e+07
			A0A0C4DGQ8;Q6IAN0;J3KRS1	5;5;3	5;5;3	Dehydrogenase/reductase SDR family member 7B	DHRS7B	3	5	5	17.7	17.7	33.524	310	0	17.784	180	6.95023e+07	8.32489e+07	0	4.78405e+07	0	0	1.05791e+08	5.86927e+07	1.01898e+08	7.53522e+07	1.79732e+08	0	1.03653e+08	1.30782e+08	8.99087e+07	1.32986e+08	6.95023e+07	8.32489e+07	2.29106e+07	4.78405e+07	5.72908e+06	2.4698e+07	1.05791e+08	5.86927e+07	1.01898e+08	7.53521e+07	1.79732e+08	1.50339e+07	1.03653e+08	1.30782e+08	8.99087e+07	1.32986e+08
	+		O43143	52	51	Pre-mRNA-splicing factor ATP-dependent RNA helicase DHX15	DHX15	1	52	51	59.9	58.7	90.932	795	0	281.63	1180	1.26173e+10	1.29893e+10	1.2534e+10	1.1537e+10	1.23578e+10	1.19881e+10	9.92317e+09	1.03438e+10	6.7357e+09	6.28586e+09	7.68306e+09	6.80453e+09	5.46985e+09	5.49909e+09	5.33914e+09	5.63755e+09	1.26173e+10	1.29893e+10	1.2534e+10	1.1537e+10	1.23578e+10	1.19881e+10	9.92316e+09	1.03438e+10	6.7357e+09	6.28587e+09	7.68305e+09	6.80453e+09	5.46985e+09	5.49909e+09	5.33914e+09	5.63755e+09
			O60231;A0A140T947;Q5SQH5;A0A140T9T4;A2AB15	28;21;15;8;4	14;14;2;2;4	Putative pre-mRNA-splicing factor ATP-dependent RNA helicase DHX16	DHX16	5	28	14	31.3	16	119.26	1041	0	92.265	1220	2.2539e+08	2.41612e+08	1.84923e+08	2.97553e+08	2.54058e+08	2.09217e+08	2.31723e+08	2.47876e+08	2.47252e+08	2.09312e+08	2.54587e+08	2.19005e+08	1.81133e+08	1.80061e+08	1.87159e+08	1.68225e+08	2.2539e+08	2.41612e+08	1.84923e+08	2.97553e+08	2.54058e+08	2.09217e+08	2.31723e+08	2.47876e+08	2.47252e+08	2.09312e+08	2.54587e+08	2.19005e+08	1.81133e+08	1.80061e+08	1.87159e+08	1.68225e+08
			A0A087WYN9;Q7Z478;H0Y8L1	12;12;1	12;12;1	ATP-dependent RNA helicase DHX29	DHX29	3	12	12	12.6	12.6	155.29	1370	0	22.97	65	7.51979e+07	5.81346e+07	4.40945e+07	6.08632e+07	5.94327e+07	4.91798e+07	5.50278e+07	4.60248e+07	1.08301e+08	8.07745e+07	1.0237e+08	8.6379e+07	1.1922e+08	1.02855e+08	1.11471e+08	8.46433e+07	7.51979e+07	5.81345e+07	4.40945e+07	6.08632e+07	5.94327e+07	4.91798e+07	5.50278e+07	4.60248e+07	1.08301e+08	8.07745e+07	1.0237e+08	8.63789e+07	1.1922e+08	1.02855e+08	1.11471e+08	8.46433e+07
			H7BXY3;Q7L2E3	49;49	49;49	Putative ATP-dependent RNA helicase DHX30	DHX30	2	49	49	54.5	54.5	130.55	1166	0	323.31	962	1.27088e+09	1.0315e+09	8.17532e+08	8.44106e+08	9.29819e+08	9.06054e+08	7.52572e+08	9.49054e+08	9.47304e+08	1.23338e+09	1.32783e+09	1.18361e+09	9.42317e+08	7.8305e+08	1.41588e+09	8.18051e+08	1.27088e+09	1.0315e+09	8.17531e+08	8.44106e+08	9.29818e+08	9.06054e+08	7.52571e+08	9.49054e+08	9.47304e+08	1.23338e+09	1.32783e+09	1.18361e+09	9.42316e+08	7.8305e+08	1.41588e+09	8.1805e+08
		+	Q9H6R0;I3L1L6;I3L0M5;Q05BE5	12;6;2;2	12;6;2;2	Putative ATP-dependent RNA helicase DHX33	DHX33	4	12	12	16.5	16.5	78.873	707	0	21.486	3080	1.46097e+08	1.41886e+08	1.60337e+08	1.35186e+08	1.22892e+08	1.59102e+08	1.58551e+08	1.48436e+08	1.03717e+08	1.39582e+08	1.13697e+08	1.14435e+08	9.2941e+07	1.02535e+08	8.75315e+07	1.00392e+08	1.46097e+08	1.41886e+08	1.60337e+08	1.35186e+08	1.22892e+08	1.59102e+08	1.58551e+08	1.48436e+08	1.03717e+08	1.39582e+08	1.13697e+08	1.14435e+08	9.29409e+07	1.02535e+08	8.75315e+07	1.00392e+08
			Q14147	2	2	Probable ATP-dependent RNA helicase DHX34	DHX34	1	2	2	3.6	3.6	128.12	1143	0	8.2688	2149	0	2.17482e+07	1.73592e+07	2.18905e+07	1.94184e+07	1.66686e+07	1.1222e+07	2.33655e+07	3.37314e+07	2.95675e+07	1.87448e+07	1.78325e+07	1.52363e+07	2.97353e+07	4.63005e+07	0	9.54761e+06	2.17482e+07	1.73592e+07	2.18905e+07	1.94184e+07	1.66686e+07	1.1222e+07	2.33655e+07	3.37314e+07	2.95675e+07	1.87448e+07	1.78325e+07	1.52363e+07	2.97353e+07	4.63005e+07	1.91306e+07
			Q9H2U1;E7EWK3;H7C5F5;A0A0G2JQU7;A0A0G2JRP3;H7C514	10;8;2;2;1;1	9;7;2;2;1;1	ATP-dependent RNA helicase DHX36	DHX36	6	10	9	13.3	12.4	114.76	1008	0	34.157	3058	4.85645e+07	5.07975e+07	7.24379e+07	0	5.07292e+07	0	6.81354e+07	6.03284e+07	9.90228e+07	8.82461e+07	7.31395e+07	7.682e+07	8.79689e+07	1.0273e+08	6.59641e+07	8.88554e+07	4.85645e+07	5.07975e+07	7.2438e+07	1.60286e+07	5.07292e+07	1.246e+07	6.81354e+07	6.03284e+07	9.90227e+07	8.82461e+07	7.31395e+07	7.682e+07	8.79689e+07	1.0273e+08	6.59641e+07	8.88553e+07
			Q8IY37;F5H3Y4	15;13	15;13	Probable ATP-dependent RNA helicase DHX37	DHX37	2	15	15	16.9	16.9	129.54	1157	0	47.246	2573	2.88715e+07	3.68146e+07	3.69314e+07	4.07761e+07	4.07842e+07	0	4.01344e+07	4.56443e+07	7.3218e+07	9.05935e+07	6.7371e+07	7.24943e+07	8.88089e+07	5.97493e+07	1.22252e+08	7.42683e+07	2.88715e+07	3.68146e+07	3.69314e+07	4.07761e+07	4.07842e+07	2.01424e+07	4.01344e+07	4.56444e+07	7.3218e+07	9.05934e+07	6.73709e+07	7.24943e+07	8.88088e+07	5.97493e+07	1.22252e+08	7.42682e+07
	+		Q92620;H3BQT9;H3BV01;J3KRT1;J3KTG2;J3KSA8;H3BMS7	22;6;5;5;3;1;1	22;6;5;5;3;1;1	Pre-mRNA-splicing factor ATP-dependent RNA helicase PRP16	DHX38	7	22	22	21.8	21.8	140.5	1227	0	115.04	2757	3.10602e+08	3.35412e+08	2.90917e+08	3.68893e+08	2.82444e+08	4.05807e+08	3.25529e+08	3.22613e+08	4.64596e+08	3.37053e+08	4.40499e+08	4.31941e+08	3.48403e+08	4.58656e+08	4.53302e+08	5.00255e+08	3.10602e+08	3.35412e+08	2.90916e+08	3.68893e+08	2.82444e+08	4.05807e+08	3.2553e+08	3.22613e+08	4.64596e+08	3.37053e+08	4.40498e+08	4.31941e+08	3.48403e+08	4.58656e+08	4.53303e+08	5.00255e+08
			Q8IX18;J3KSW6;J3KTK0;J3KSX9;J3KS08;F5H625	8;6;5;3;2;1	8;6;5;3;2;1	Probable ATP-dependent RNA helicase DHX40	DHX40	6	8	8	10.5	10.5	88.559	779	0	17.479	2564	1.64144e+08	1.85836e+08	1.04803e+08	1.07327e+08	1.56846e+08	1.30492e+08	1.48779e+08	1.16434e+08	2.04565e+08	1.77602e+08	1.82666e+08	1.55002e+08	1.53545e+08	2.09514e+08	1.33326e+08	1.48489e+08	1.64144e+08	1.85836e+08	1.04803e+08	1.07327e+08	1.56846e+08	1.30492e+08	1.48779e+08	1.16434e+08	2.04565e+08	1.77602e+08	1.82666e+08	1.55002e+08	1.53545e+08	2.09514e+08	1.33326e+08	1.48489e+08
			F5H658;Q14562	12;12	11;11	ATP-dependent RNA helicase DHX8	DHX8	2	12	11	16.2	15.4	134	1181	0	31.919	791	1.20762e+08	8.73919e+07	9.04502e+07	1.03192e+08	1.08894e+08	1.28996e+08	9.10289e+07	9.86134e+07	4.74254e+07	5.08962e+07	5.48936e+07	5.1484e+07	4.90668e+07	5.56799e+07	5.32135e+07	5.56729e+07	1.20762e+08	8.73919e+07	9.04502e+07	1.03192e+08	1.08894e+08	1.28996e+08	9.10289e+07	9.86134e+07	4.74254e+07	5.08962e+07	5.48936e+07	5.14841e+07	4.90668e+07	5.56799e+07	5.32134e+07	5.56729e+07
		+	Q08211	83	82	ATP-dependent RNA helicase A	DHX9	1	83	82	58.8	58.8	140.96	1270	0	323.31	2037	1.24643e+10	1.19581e+10	1.1044e+10	1.29424e+10	1.26959e+10	1.38883e+10	1.2397e+10	1.27125e+10	1.32236e+10	1.24871e+10	1.21868e+10	1.19493e+10	1.32879e+10	1.39421e+10	1.43725e+10	1.49675e+10	1.24643e+10	1.19581e+10	1.1044e+10	1.29424e+10	1.26959e+10	1.38883e+10	1.2397e+10	1.27125e+10	1.32236e+10	1.24871e+10	1.21868e+10	1.19493e+10	1.32879e+10	1.39421e+10	1.43725e+10	1.49674e+10
			Q9BTC0	29	29	Death-inducer obliterator 1	DIDO1	1	29	29	24.2	24.2	243.87	2240	0	92.3	2968	1.49801e+08	2.06867e+08	2.14669e+08	2.45443e+08	2.56552e+08	2.40873e+08	2.49118e+08	2.32026e+08	1.90756e+08	2.63403e+08	2.21596e+08	1.93418e+08	2.19377e+08	2.17342e+08	1.85904e+08	2.09441e+08	1.49801e+08	2.06867e+08	2.14669e+08	2.45443e+08	2.56552e+08	2.40873e+08	2.49118e+08	2.32026e+08	1.90756e+08	2.63403e+08	2.21596e+08	1.93418e+08	2.19377e+08	2.17342e+08	1.85904e+08	2.09441e+08
		+	A0A0C4DGB1;Q9UNQ2;D6RCL3	8;8;5	8;8;5	Probable dimethyladenosine transferase	DIMT1	3	8	8	41.5	41.5	30.843	275	0	37.954	169	1.54435e+08	1.78955e+08	1.50697e+08	2.0186e+08	1.80411e+08	1.62232e+08	2.1366e+08	1.23577e+08	1.50811e+08	1.49735e+08	1.29571e+08	7.3069e+07	1.6371e+08	1.66643e+08	1.88886e+08	1.23904e+08	1.54435e+08	1.78955e+08	1.50697e+08	2.0186e+08	1.80411e+08	1.62232e+08	2.1366e+08	1.23577e+08	1.50811e+08	1.49735e+08	1.29571e+08	7.30689e+07	1.6371e+08	1.66643e+08	1.88886e+08	1.23904e+08
			Q9Y2L1;G3V1J5;F2Z2C0	22;19;13	22;19;13	Exosome complex exonuclease RRP44	DIS3	3	22	22	36.5	36.5	109	958	0	179.41	3413	2.22697e+08	2.01915e+08	2.11332e+08	2.64494e+08	2.63144e+08	2.39987e+08	2.45127e+08	2.23535e+08	5.00842e+08	3.63954e+08	3.94989e+08	4.53421e+08	3.57673e+08	3.12327e+08	4.63353e+08	3.33e+08	2.22697e+08	2.01915e+08	2.11332e+08	2.64494e+08	2.63144e+08	2.39987e+08	2.45127e+08	2.23535e+08	5.00842e+08	3.63954e+08	3.94989e+08	4.53421e+08	3.57673e+08	3.12327e+08	4.63353e+08	3.33e+08
			Q155Q3;A0A087WVH1	10;1	10;1	Dixin	DIXDC1	2	10	10	19.9	19.9	77.477	683	0	24.565	2227	1.15549e+08	1.1968e+08	1.06602e+08	1.02224e+08	1.33899e+08	1.17592e+08	1.11262e+08	1.19372e+08	8.46462e+07	9.7399e+07	7.35143e+07	8.12765e+07	7.91589e+07	8.24176e+07	8.04312e+07	6.4665e+07	1.15549e+08	1.1968e+08	1.06602e+08	1.02224e+08	1.33899e+08	1.17592e+08	1.11262e+08	1.19372e+08	8.46462e+07	9.73991e+07	7.35143e+07	8.12765e+07	7.91589e+07	8.24175e+07	8.04313e+07	6.4665e+07
		+	O60832;C9IYT0;H7C0M1;H7C2Q9;H7BZF2;H7C2Q2	12;9;7;5;2;2	12;9;7;5;2;2	H/ACA ribonucleoprotein complex subunit 4	DKC1	6	12	12	29.4	29.4	57.673	514	0	40.683	1250	1.29061e+08	1.87719e+08	1.14443e+08	1.06479e+08	1.35885e+08	2.06573e+08	2.11184e+08	1.30081e+08	1.83288e+08	1.35344e+08	1.80719e+08	1.81223e+08	2.07934e+08	2.18457e+08	2.41677e+08	2.09938e+08	1.29061e+08	1.87719e+08	1.14443e+08	1.06479e+08	1.35886e+08	2.06573e+08	2.11184e+08	1.30081e+08	1.83288e+08	1.35344e+08	1.80719e+08	1.81223e+08	2.07934e+08	2.18457e+08	2.41677e+08	2.09938e+08
			H0YDD4;P10515;E9PEJ4	10;10;9	10;10;9	Acetyltransferase component of pyruvate dehydrogenase complex;Dihydrolipoyllysine-residue acetyltransferase component of pyruvate dehydrogenase complex, mitochondrial	DLAT	3	10	10	30.1	30.1	51.201	479	0	16.425	917	0	0	0	0	1.62084e+08	2.57308e+08	1.70914e+08	1.72045e+08	0	0	0	6.18094e+07	2.37963e+08	3.20417e+08	1.40156e+08	2.67455e+08	1.26506e+07	6.87577e+06	8.45957e+06	8.60279e+06	1.62084e+08	2.57308e+08	1.70914e+08	1.72045e+08	8.96563e+06	1.58647e+07	1.22489e+07	6.18095e+07	2.37963e+08	3.20417e+08	1.40156e+08	2.67455e+08
			P09622;E9PEX6;F8WDM5;A0A1W2PR83;F2Z2E3	17;15;3;3;3	17;15;3;3;3	Dihydrolipoyl dehydrogenase, mitochondrial;Dihydrolipoyl dehydrogenase	DLD	5	17	17	40.9	40.9	54.177	509	0	144.6	1470	8.21997e+08	7.81015e+08	6.78122e+08	6.23797e+08	9.2804e+08	8.28195e+08	9.22367e+08	1.13033e+09	4.40436e+08	5.65319e+08	6.59555e+08	5.87462e+08	6.92241e+08	7.43706e+08	9.40437e+08	1.03298e+09	8.21997e+08	7.81015e+08	6.78122e+08	6.23797e+08	9.2804e+08	8.28195e+08	9.22367e+08	1.13033e+09	4.40436e+08	5.6532e+08	6.59556e+08	5.87461e+08	6.92241e+08	7.43706e+08	9.40437e+08	1.03298e+09
			Q8TDM6;A0A0A0MSL1;A0A0J9YYG8;R4GMQ2	63;27;19;5	63;27;19;5	Disks large homolog 5	DLG5	4	63	63	40.6	40.6	213.87	1919	0	236.01	2691	2.01924e+09	1.27042e+09	1.93342e+09	1.78643e+09	1.93527e+09	1.30371e+09	1.02479e+09	1.64343e+09	3.13931e+08	4.49918e+08	5.83207e+08	6.19217e+08	4.64494e+08	3.36743e+08	5.48538e+08	5.10801e+08	2.01924e+09	1.27042e+09	1.93342e+09	1.78643e+09	1.93527e+09	1.30371e+09	1.02479e+09	1.64343e+09	3.13931e+08	4.49919e+08	5.83207e+08	6.19218e+08	4.64493e+08	3.36743e+08	5.48538e+08	5.10801e+08
			P36957;H0YJF9;G3V5M3;G3V3F0;Q86SW4	3;1;1;1;1	3;1;1;1;1	Dihydrolipoyllysine-residue succinyltransferase component of 2-oxoglutarate dehydrogenase complex, mitochondrial	DLST	5	3	3	8.2	8.2	48.755	453	0	8.1851	1686	0	0	0	0	3.90158e+07	4.05442e+07	4.34657e+07	4.14822e+07	0	1.97401e+07	0	0	2.51088e+07	3.12952e+07	3.26883e+07	3.23358e+07	1.40398e+07	1.34727e+06	1.56856e+07	1.87229e+07	3.90158e+07	4.05442e+07	4.34657e+07	4.14822e+07	2.27184e+07	1.97401e+07	9.72718e+06	8.24163e+06	2.51088e+07	3.12952e+07	3.26883e+07	3.23358e+07
			Q9NPF5;Q5TG40;Q5TG39;Q5TG38;Q5TG37;Q5TG36	12;10;7;6;2;2	12;10;7;6;2;2	DNA methyltransferase 1-associated protein 1	DMAP1	6	12	12	27.8	27.8	52.992	467	0	46.986	3142	2.06405e+08	2.5894e+08	2.88631e+08	2.84848e+08	2.55204e+08	3.51078e+08	3.29049e+08	2.65912e+08	3.0887e+08	3.00056e+08	2.99807e+08	2.66852e+08	3.13313e+08	3.13308e+08	2.86744e+08	3.2597e+08	2.06405e+08	2.5894e+08	2.88631e+08	2.84848e+08	2.55204e+08	3.51078e+08	3.29049e+08	2.65912e+08	3.0887e+08	3.00056e+08	2.99807e+08	2.66852e+08	3.13313e+08	3.13308e+08	2.86744e+08	3.2597e+08
			P31689	39	39	DnaJ homolog subfamily A member 1	DNAJA1	1	39	39	78.8	78.8	44.868	397	0	323.31	1646	1.27231e+10	1.16392e+10	1.4059e+10	1.47819e+10	1.34669e+10	9.47142e+09	1.28875e+10	1.32216e+10	1.07352e+10	1.22332e+10	1.3408e+10	1.25196e+10	1.11462e+10	1.03689e+10	9.92047e+09	9.93205e+09	1.27231e+10	1.16392e+10	1.4059e+10	1.47819e+10	1.34669e+10	9.47142e+09	1.28875e+10	1.32216e+10	1.07352e+10	1.22332e+10	1.3408e+10	1.25196e+10	1.11462e+10	1.03689e+10	9.92046e+09	9.93206e+09
		+	O60884;A0A087WT48;I3L320	29;6;4	29;6;4	DnaJ homolog subfamily A member 2	DNAJA2	3	29	29	72.3	72.3	45.745	412	0	323.31	1251	1.47758e+10	1.63218e+10	1.7285e+10	1.89388e+10	2.41245e+10	1.48005e+10	1.57936e+10	2.23026e+10	1.89413e+10	2.03734e+10	1.37435e+10	1.43237e+10	1.49589e+10	1.60096e+10	1.39988e+10	9.75586e+09	1.47758e+10	1.63218e+10	1.7285e+10	1.89388e+10	2.41246e+10	1.48005e+10	1.57936e+10	2.23026e+10	1.89413e+10	2.03734e+10	1.37435e+10	1.43237e+10	1.49589e+10	1.60096e+10	1.39989e+10	9.75585e+09
			Q96EY1;I3L1T6	25;3	25;3	DnaJ homolog subfamily A member 3, mitochondrial	DNAJA3	2	25	25	44.6	44.6	52.488	480	0	212.04	2825	4.81282e+09	6.19551e+09	4.77904e+09	3.56321e+09	4.20192e+09	2.57116e+09	6.13005e+09	4.85072e+09	1.95819e+09	3.73372e+09	3.78211e+09	3.32534e+09	4.05344e+09	3.95125e+09	1.54403e+09	1.33686e+09	4.81282e+09	6.19551e+09	4.77905e+09	3.5632e+09	4.20192e+09	2.57116e+09	6.13005e+09	4.85071e+09	1.95819e+09	3.73372e+09	3.78211e+09	3.32535e+09	4.05344e+09	3.95125e+09	1.54403e+09	1.33686e+09
			F8WF76;C9JDE6;F5H170;Q8WW22	1;1;1;1	1;1;1;1	DnaJ homolog subfamily A member 4	DNAJA4	4	1	1	12.3	12.3	12.776	114	0.002656	2.9288	504	1.88558e+07	0	3.48665e+07	0	0	1.45054e+07	4.02773e+07	3.06924e+07	7.31635e+07	4.72651e+07	2.43112e+07	2.50647e+07	0	1.10965e+07	2.90532e+07	0	1.88558e+07	3.2715e+07	3.48665e+07	9.60631e+06	7.92141e+06	1.45054e+07	4.02773e+07	3.06924e+07	7.31635e+07	4.7265e+07	2.43112e+07	2.50647e+07	1.06276e+07	1.10965e+07	2.90531e+07	1.32629e+07
			P25685;M0R080;M0QYT3;M0QXK0;M0R1D6;M0QZD0;M0R128;A0A1B0GX60	8;4;3;3;2;2;1;1	8;4;3;3;2;2;1;1	DnaJ homolog subfamily B member 1	DNAJB1	8	8	8	27.6	27.6	38.044	340	0	12.588	1607	1.12462e+08	7.89145e+07	1.03081e+08	9.55079e+07	8.50922e+07	1.242e+08	9.64376e+07	8.95369e+07	1.16035e+08	1.77431e+08	9.66857e+07	1.35607e+08	1.62488e+08	1.35977e+08	1.20532e+08	1.43979e+08	1.12462e+08	7.89144e+07	1.03081e+08	9.55079e+07	8.50922e+07	1.242e+08	9.64376e+07	8.95369e+07	1.16035e+08	1.77431e+08	9.66856e+07	1.35608e+08	1.62488e+08	1.35977e+08	1.20532e+08	1.43979e+08
			Q9UBS4;H7C2Y5	22;9	22;9	DnaJ homolog subfamily B member 11	DNAJB11	2	22	22	40.5	40.5	40.513	358	0	323.31	3291	6.51441e+09	5.27761e+09	6.79377e+09	5.17866e+09	6.00826e+09	5.72896e+09	5.80004e+09	5.4072e+09	2.00788e+09	2.78223e+09	3.1596e+09	2.62656e+09	2.8558e+09	2.94654e+09	3.01945e+09	1.97651e+09	6.51441e+09	5.27761e+09	6.79376e+09	5.17866e+09	6.00825e+09	5.72896e+09	5.80003e+09	5.4072e+09	2.00788e+09	2.78223e+09	3.1596e+09	2.62656e+09	2.8558e+09	2.94654e+09	3.01945e+09	1.9765e+09
			Q9NXW2;J3KPS0;V9GYN7;V9GY70	19;18;11;2	19;18;11;2	DnaJ homolog subfamily B member 12	DNAJB12	4	19	19	43.2	43.2	41.859	375	0	97.914	3216	1.05378e+09	1.29066e+09	1.40101e+09	1.36262e+09	1.19203e+09	1.46979e+09	1.40373e+09	1.42226e+09	4.38382e+08	8.32938e+08	9.47806e+08	1.3633e+09	7.10611e+08	6.50913e+08	1.01772e+09	8.61713e+08	1.05378e+09	1.29066e+09	1.40101e+09	1.36262e+09	1.19203e+09	1.46979e+09	1.40373e+09	1.42226e+09	4.38382e+08	8.32937e+08	9.47806e+08	1.3633e+09	7.10611e+08	6.50913e+08	1.01772e+09	8.61713e+08
			Q8TBM8;F2Z2L8;A0A087WWX2;H7BZK3	9;2;2;1	9;2;2;1	DnaJ homolog subfamily B member 14	DNAJB14	4	9	9	33.8	33.8	42.515	379	0	18.902	2681	1.90907e+08	2.26613e+08	3.15264e+08	2.12623e+08	2.41382e+08	2.29949e+08	2.43665e+08	2.87667e+08	1.86079e+08	1.77213e+08	2.2263e+08	1.87946e+08	1.45079e+08	1.58153e+08	1.60067e+08	1.80235e+08	1.90907e+08	2.26613e+08	3.15264e+08	2.12623e+08	2.41382e+08	2.29949e+08	2.43665e+08	2.87667e+08	1.86079e+08	1.77213e+08	2.2263e+08	1.87946e+08	1.45079e+08	1.58153e+08	1.60067e+08	1.80235e+08
			P25686;C9JRD2;C9JXB9	10;7;7	7;4;4	DnaJ homolog subfamily B member 2	DNAJB2	3	10	7	28.7	17	35.58	324	0	77.143	1608	5.56585e+07	7.03826e+07	5.44097e+07	5.72648e+07	5.92212e+07	7.69307e+07	8.29949e+07	6.9009e+07	2.66375e+08	3.114e+08	3.69914e+08	2.85061e+08	3.81074e+08	3.56333e+08	5.3237e+08	6.00431e+08	5.56586e+07	7.03826e+07	5.44097e+07	5.72648e+07	5.92212e+07	7.69308e+07	8.29949e+07	6.9009e+07	2.66375e+08	3.114e+08	3.69914e+08	2.85061e+08	3.81074e+08	3.56334e+08	5.3237e+08	6.00431e+08
			O75953;H0YFL9;H0YH04;Q5T657;H0Y4S1;H7C5W0	12;8;8;5;2;2	12;8;8;5;2;2	DnaJ homolog subfamily B member 5	DNAJB5	6	12	12	42	42	39.133	348	0	32.342	1313	2.47545e+08	3.20409e+08	3.8992e+08	3.37735e+08	3.27281e+08	3.41569e+08	3.22477e+08	2.6694e+08	2.7168e+08	2.9181e+08	3.16482e+08	2.97183e+08	2.54429e+08	1.90514e+08	2.43968e+08	2.18153e+08	2.47545e+08	3.20409e+08	3.8992e+08	3.37735e+08	3.27281e+08	3.41569e+08	3.22477e+08	2.6694e+08	2.71679e+08	2.9181e+08	3.16482e+08	2.97183e+08	2.54429e+08	1.90514e+08	2.43968e+08	2.18153e+08
			O75190;A0A0J9YX62;E9PH18;C9J2C4;C9JDR7;C9JDX6;F8WCZ4;C9J2P2;C9JB42;C9JN01;Q7Z6W7;Q8NHS0	10;9;7;6;5;5;5;5;4;3;2;1	8;7;5;4;3;3;3;3;2;2;1;1	DnaJ homolog subfamily B member 6	DNAJB6	12	10	8	35.9	31.9	36.087	326	0	39.795	1270	1.14388e+08	8.79615e+07	1.56223e+08	1.04503e+08	8.90036e+07	1.6304e+08	1.23915e+08	1.11484e+08	2.221e+08	2.43129e+08	2.84724e+08	2.68067e+08	2.60172e+08	2.43487e+08	2.01732e+08	3.75012e+08	1.14388e+08	8.79615e+07	1.56223e+08	1.04503e+08	8.90036e+07	1.6304e+08	1.23915e+08	1.11484e+08	2.221e+08	2.43129e+08	2.84724e+08	2.68067e+08	2.60172e+08	2.43487e+08	2.01732e+08	3.75012e+08
			Q8IXB1;E7EP04;Q71S60;A0A087WXH7;H7C1G0	40;15;7;7;4	40;15;7;7;4	DnaJ homolog subfamily C member 10	DNAJC10	5	40	40	50.8	50.8	91.079	793	0	323.31	2566	7.04148e+09	5.57283e+09	6.86293e+09	5.22507e+09	6.04662e+09	6.57638e+09	5.32024e+09	5.56844e+09	2.76196e+09	2.66973e+09	4.0106e+09	3.53513e+09	3.91469e+09	2.99096e+09	3.12957e+09	2.73198e+09	7.04147e+09	5.57283e+09	6.86293e+09	5.22507e+09	6.04662e+09	6.57638e+09	5.32024e+09	5.56844e+09	2.76196e+09	2.66973e+09	4.0106e+09	3.53513e+09	3.91469e+09	2.99096e+09	3.12957e+09	2.73198e+09
			Q9NVH1;B1AK20;Q5TH61	18;9;7	18;9;7	DnaJ homolog subfamily C member 11	DNAJC11	3	18	18	39	39	63.277	559	0	78.235	3183	2.78537e+08	2.61775e+08	3.34031e+08	2.37219e+08	2.43875e+08	3.63988e+08	4.20106e+08	2.879e+08	3.54243e+08	3.26784e+08	2.89967e+08	3.45069e+08	3.18508e+08	3.19623e+08	3.45752e+08	2.91376e+08	2.78537e+08	2.61775e+08	3.34031e+08	2.37219e+08	2.43875e+08	3.63989e+08	4.20106e+08	2.879e+08	3.54243e+08	3.26784e+08	2.89967e+08	3.45069e+08	3.18508e+08	3.19623e+08	3.45752e+08	2.91376e+08
			O75165;A0A3B3IRM0;H0YA63;H0Y8Q2	21;7;2;1	21;7;2;1	DnaJ homolog subfamily C member 13	DNAJC13	4	21	21	12.6	12.6	254.41	2243	0	60.416	1268	6.16356e+07	5.72532e+07	7.16795e+07	9.3785e+07	8.74061e+07	7.26415e+07	0	6.12868e+07	1.95864e+08	2.97737e+08	1.78066e+08	1.79454e+08	2.18262e+08	2.11938e+08	3.3005e+08	2.37187e+08	6.16356e+07	5.72532e+07	7.16795e+07	9.37851e+07	8.74061e+07	7.26416e+07	1.83586e+07	6.12868e+07	1.95864e+08	2.97737e+08	1.78066e+08	1.79454e+08	2.18262e+08	2.11938e+08	3.3005e+08	2.37187e+08
			Q5TDG9;Q5TDH4;Q9Y2G8	6;6;6	6;6;6	DnaJ homolog subfamily C member 16	DNAJC16	3	6	6	11.4	11.4	69.312	595	0	26.333	2360	3.58792e+07	7.1217e+07	7.98532e+07	1.70188e+08	8.52308e+07	0	0	6.59084e+07	9.43365e+07	1.49459e+08	1.23052e+08	1.02165e+08	5.27331e+07	4.19776e+07	1.76469e+08	2.30193e+08	3.58792e+07	7.1217e+07	7.98532e+07	1.70188e+08	8.52308e+07	1.00915e+07	2.72221e+07	6.59084e+07	9.43365e+07	1.49459e+08	1.23052e+08	1.02165e+08	5.27331e+07	4.19776e+07	1.76469e+08	2.30193e+08
			X6R9L0;Q13217	4;4	4;4	DnaJ homolog subfamily C member 3	DNAJC3	2	4	4	15	15	51.911	453	0	14.411	2092	2.28152e+08	3.42141e+08	3.1248e+08	2.16033e+08	2.15024e+08	2.94486e+08	3.16397e+08	2.22127e+08	1.47103e+08	2.7242e+08	1.47164e+08	2.07947e+08	0	1.04104e+08	0	1.4056e+08	2.28152e+08	3.42141e+08	3.1248e+08	2.16033e+08	2.15025e+08	2.94486e+08	3.16397e+08	2.22127e+08	1.47103e+08	2.7242e+08	1.47164e+08	2.07947e+08	8.57445e+06	1.04104e+08	3.5071e+07	1.4056e+08
			P50570;A0A1B0GUX5;A0A0D9SFB1;A0A0U1RQP1;A0A0D9SFE4;Q05193;K7EMQ3;A0A1B0GU67;E5RIK2	5;2;2;2;2;2;1;1;1	3;1;1;1;1;1;1;1;0	Dynamin-2	DNM2	9	5	3	7.5	3.6	98.063	870	0	11.141	1785	0	0	0	0	0	0	2.75206e+07	0	7.66049e+07	5.64229e+07	4.45896e+07	5.20005e+07	4.71771e+07	0	5.87971e+07	7.52604e+07	7.19446e+06	1.1349e+07	2.11865e+07	9.33039e+06	1.50293e+07	1.59774e+07	2.75206e+07	2.36434e+07	7.66049e+07	5.64229e+07	4.45897e+07	5.20005e+07	4.71771e+07	3.31935e+06	5.87971e+07	7.52604e+07
			P26358;K7ENW7;K7EJL0;K7EMU8;K7ENQ6;K7EIZ6;K7ERQ1	36;13;7;3;3;2;1	35;13;6;3;2;2;0	DNA (cytosine-5)-methyltransferase 1	DNMT1	7	36	35	26.7	26.1	183.16	1616	0	86.264	1614	2.78252e+08	3.3159e+08	2.79483e+08	4.06527e+08	3.96945e+08	5.15958e+08	5.12428e+08	4.82902e+08	2.76115e+08	3.79761e+08	4.17514e+08	3.6136e+08	3.93617e+08	4.27797e+08	4.71585e+08	2.84689e+08	2.78252e+08	3.3159e+08	2.79483e+08	4.06526e+08	3.96944e+08	5.15958e+08	5.12429e+08	4.82902e+08	2.76115e+08	3.79761e+08	4.17514e+08	3.6136e+08	3.93617e+08	4.27797e+08	4.71585e+08	2.84689e+08
			Q9Y6K1;A0A0C4DG02;F8WE91	5;4;4	4;3;4	DNA (cytosine-5)-methyltransferase 3A	DNMT3A	3	5	4	6.4	5.5	101.86	912	0	13.149	3495	0	1.6616e+07	0	0	9.56314e+06	0	0	9.61943e+06	2.75841e+07	2.5341e+07	2.72092e+07	3.18373e+07	2.98475e+07	3.55331e+07	6.20251e+07	4.51718e+07	1.47586e+07	1.6616e+07	9.59163e+06	1.92165e+07	9.56315e+06	1.36194e+07	8.01237e+06	9.61943e+06	2.75841e+07	2.5341e+07	2.72092e+07	3.18373e+07	2.98475e+07	3.55332e+07	6.20251e+07	4.51717e+07
		+	Q9H147;H7C1M5;F2Z2A4;H7C1J2;H0Y501	8;7;6;4;3	8;7;6;4;3	Deoxynucleotidyltransferase terminal-interacting protein 1	DNTTIP1	5	8	8	30.4	30.4	37.013	329	0	21.262	3046	2.44974e+08	1.93956e+08	2.96701e+08	2.37988e+08	2.66948e+08	1.69273e+08	1.80199e+08	2.05828e+08	1.02007e+08	9.74642e+07	1.16822e+08	1.3069e+08	8.37499e+07	1.16057e+08	7.48023e+07	0	2.44974e+08	1.93956e+08	2.96701e+08	2.37988e+08	2.66948e+08	1.69273e+08	1.80199e+08	2.05828e+08	1.02007e+08	9.74643e+07	1.16822e+08	1.3069e+08	8.37499e+07	1.16057e+08	7.48022e+07	2.94103e+07
		+	Q5QJE6;J3KP30;E9PRB3	8;6;2	8;6;2	Deoxynucleotidyltransferase terminal-interacting protein 2	DNTTIP2	3	8	8	17.9	17.9	84.468	756	0	43.102	2328	1.94292e+07	0	0	0	2.42272e+07	2.67982e+07	2.8505e+07	4.34879e+07	5.86891e+07	5.72339e+07	6.09336e+07	6.23306e+07	6.28789e+07	7.6082e+07	1.33597e+08	8.17996e+07	1.94292e+07	2.45182e+07	7.1523e+06	7.1513e+06	2.42272e+07	2.67982e+07	2.8505e+07	4.34879e+07	5.86892e+07	5.72339e+07	6.09335e+07	6.23306e+07	6.28789e+07	7.60821e+07	1.33597e+08	8.17996e+07
			Q96HP0;K7ESB7;K7EP20;K7EKT0	11;6;2;1	9;5;2;1	Dedicator of cytokinesis protein 6	DOCK6	4	11	9	6.8	5.9	229.56	2047	0	22.479	2848	4.31227e+07	4.19597e+07	5.50317e+07	4.09155e+07	3.7218e+07	5.60721e+07	3.59384e+07	2.82059e+07	3.67029e+07	3.73409e+07	3.84892e+07	4.79233e+07	5.03385e+07	3.22426e+07	6.12058e+07	4.79475e+07	4.31228e+07	4.19597e+07	5.50317e+07	4.09156e+07	3.7218e+07	5.60721e+07	3.59384e+07	2.82059e+07	3.67029e+07	3.73409e+07	3.84892e+07	4.79233e+07	5.03385e+07	3.22426e+07	6.12059e+07	4.79475e+07
			Q96N67;A0A1B0GUE9;A0A1B0GWE0;A0A1B0GVW2;A0A0C4DGY6;A0A0U1RRC1;A0A0U1RQJ5;A0A0U1RQT6;A0A0U1RQG7;A0A0U1RR97	76;34;29;22;16;6;6;4;1;1	73;33;27;22;16;6;6;4;1;1	Dedicator of cytokinesis protein 7	DOCK7	10	76	73	41.8	40.5	242.56	2140	0	323.31	2891	1.59191e+09	1.4245e+09	1.17776e+09	1.15649e+09	1.26113e+09	1.2945e+09	1.2619e+09	1.01478e+09	7.35841e+08	1.17847e+09	1.10864e+09	9.83436e+08	9.07211e+08	7.497e+08	9.2203e+08	6.17118e+08	1.59191e+09	1.4245e+09	1.17776e+09	1.15649e+09	1.26113e+09	1.2945e+09	1.2619e+09	1.01478e+09	7.35842e+08	1.17847e+09	1.10864e+09	9.83437e+08	9.07211e+08	7.49699e+08	9.2203e+08	6.17117e+08
			Q92785;J3KMZ8;E9PN04	20;19;7	20;19;7	Zinc finger protein ubi-d4	DPF2	3	20	20	64.5	64.5	44.155	391	0	224.5	2766	2.80059e+09	2.70595e+09	1.965e+09	2.6578e+09	2.52701e+09	2.13372e+09	2.6793e+09	2.34161e+09	2.43669e+09	2.5202e+09	1.87794e+09	1.58152e+09	2.43347e+09	2.30247e+09	6.1448e+08	1.23757e+09	2.80059e+09	2.70595e+09	1.965e+09	2.6578e+09	2.52701e+09	2.13372e+09	2.6793e+09	2.34161e+09	2.43669e+09	2.5202e+09	1.87794e+09	1.58152e+09	2.43347e+09	2.30247e+09	6.1448e+08	1.23757e+09
			Q5QPK2;O60762;H0Y368;Q5QPJ9	14;14;13;8	14;14;13;8	Dolichol-phosphate mannosyltransferase subunit 1	DPM1	4	14	14	51.9	51.9	32.426	287	0	289.72	1246	1.75184e+09	1.56444e+09	3.0186e+09	1.83689e+09	1.8187e+09	3.18763e+09	2.09744e+09	1.38835e+09	2.27519e+09	1.81516e+09	1.89022e+09	2.28309e+09	2.15137e+09	1.50945e+09	2.12187e+09	1.94766e+09	1.75184e+09	1.56444e+09	3.0186e+09	1.83689e+09	1.8187e+09	3.18763e+09	2.09744e+09	1.38835e+09	2.27519e+09	1.81516e+09	1.89022e+09	2.28309e+09	2.15137e+09	1.50945e+09	2.12187e+09	1.94766e+09
			A0A1B0GW05;Q2PZI1;F5H1L7;H7C3M5;H7C1I8;Q6NUT2	6;3;1;1;1;1	6;3;1;1;1;1	Probable C-mannosyltransferase DPY19L1	DPY19L1	6	6	6	11.6	11.6	84.533	748	0	13.188	253	5.19257e+07	3.9326e+07	3.73834e+07	3.94027e+07	5.4828e+07	3.98537e+07	7.62105e+07	3.65435e+07	4.63742e+07	6.03989e+07	5.8658e+07	5.61774e+07	7.08698e+07	5.10612e+07	6.63812e+07	7.11754e+07	5.19257e+07	3.9326e+07	3.73835e+07	3.94027e+07	5.4828e+07	3.98537e+07	7.62105e+07	3.65435e+07	4.63742e+07	6.03989e+07	5.8658e+07	5.61774e+07	7.08698e+07	5.10612e+07	6.63812e+07	7.11755e+07
			A0A1C7CYX9;Q16555;E5RFU4	10;10;2	8;8;1	Dihydropyrimidinase-related protein 2	DPYSL2	3	10	8	23.6	19.4	73.502	677	0	49.386	258	0	0	6.29459e+07	7.65692e+07	0	0	0	0	1.33199e+08	1.37458e+08	1.13913e+08	1.02673e+08	1.00664e+08	1.24984e+08	1.52431e+08	1.70795e+08	3.11936e+07	5.2623e+06	6.29459e+07	7.65693e+07	2.27336e+07	2.04918e+07	1.57163e+07	6.70585e+06	1.33199e+08	1.37458e+08	1.13913e+08	1.02673e+08	1.00664e+08	1.24984e+08	1.52431e+08	1.70795e+08
			Q14195;H0YBT4	10;4	7;1	Dihydropyrimidinase-related protein 3	DPYSL3	2	10	7	21.6	16.5	61.963	570	0	15.99	2157	0	0	0	0	0	0	0	0	3.19042e+07	2.97808e+07	3.31439e+07	2.26169e+07	2.8258e+07	3.74632e+07	3.98166e+07	4.22316e+07	9.83109e+06	8.09414e+06	1.05333e+07	2.10588e+07	1.51087e+07	8.9551e+06	1.12003e+07	1.49802e+07	3.19042e+07	2.97808e+07	3.31439e+07	2.26169e+07	2.82579e+07	3.74632e+07	3.98166e+07	4.22316e+07
			Q9Y295;F8WEE0	14;1	14;1	Developmentally-regulated GTP-binding protein 1	DRG1	2	14	14	50.4	50.4	40.542	367	0	59.391	3404	6.08917e+08	7.60567e+08	7.96847e+08	9.69487e+08	6.96665e+08	9.03686e+08	1.2297e+09	5.36114e+08	1.04694e+09	1.06025e+09	1.39363e+09	1.08683e+09	1.26147e+09	1.16544e+09	1.12913e+09	5.29557e+08	6.08917e+08	7.60567e+08	7.96848e+08	9.69487e+08	6.96665e+08	9.03687e+08	1.22971e+09	5.36114e+08	1.04694e+09	1.06025e+09	1.39363e+09	1.08683e+09	1.26147e+09	1.16544e+09	1.12913e+09	5.29557e+08
			Q9NRR4;H7C5U6;H0YB67	27;6;1	27;6;1	Ribonuclease 3	DROSHA	3	27	27	27.1	27.1	159.31	1374	0	157.85	3158	7.52095e+08	6.52587e+08	4.43873e+08	4.91566e+08	7.29141e+08	4.70172e+08	4.80738e+08	3.7171e+08	3.90743e+08	3.5967e+08	5.11458e+08	7.60191e+08	4.25518e+08	3.27344e+08	3.3663e+08	3.00789e+08	7.52095e+08	6.52587e+08	4.43873e+08	4.91566e+08	7.29142e+08	4.70172e+08	4.80739e+08	3.7171e+08	3.90743e+08	3.5967e+08	5.11459e+08	7.60191e+08	4.25518e+08	3.27343e+08	3.36631e+08	3.00789e+08
			Q08554	5	5	Desmocollin-1	DSC1	1	5	5	6	6	99.986	894	0	12.355	2042	2.47918e+07	5.02894e+07	7.91015e+07	4.10616e+08	3.03042e+07	5.52715e+07	2.89093e+07	0	7.68195e+07	0	4.28173e+07	7.16994e+07	2.04083e+07	0	1.66224e+07	3.78348e+07	2.47918e+07	5.02894e+07	7.91015e+07	4.10616e+08	3.03042e+07	5.52715e+07	2.89093e+07	1.51837e+07	7.68195e+07	2.13308e+07	4.28174e+07	7.16994e+07	2.04083e+07	1.54019e+07	1.66224e+07	3.78348e+07
			Q02413	10	10	Desmoglein-1	DSG1	1	10	10	13.6	13.6	113.75	1049	0	40.984	2000	2.82586e+08	2.65213e+08	4.4666e+08	8.86529e+08	2.62654e+08	2.20521e+08	3.08234e+08	2.07862e+08	3.72381e+08	2.28269e+08	2.91432e+08	3.39042e+08	1.23628e+08	1.29325e+09	1.71716e+08	2.18363e+08	2.82586e+08	2.65213e+08	4.4666e+08	8.86529e+08	2.62654e+08	2.20521e+08	3.08234e+08	2.07862e+08	3.72381e+08	2.28269e+08	2.91432e+08	3.39042e+08	1.23628e+08	1.29325e+09	1.71716e+08	2.18363e+08
			P15924	31	31	Desmoplakin	DSP	1	31	31	12.4	12.4	331.77	2871	0	61.148	1531	2.32527e+08	4.04462e+08	7.23946e+08	1.00338e+09	3.93745e+08	1.89565e+08	3.52738e+08	3.39363e+08	3.37429e+08	5.48288e+08	3.45398e+08	3.95677e+08	2.21697e+08	2.64414e+08	2.99227e+08	3.6073e+08	2.32527e+08	4.04462e+08	7.23946e+08	1.00338e+09	3.93746e+08	1.89566e+08	3.52738e+08	3.39363e+08	3.37429e+08	5.48288e+08	3.45398e+08	3.95676e+08	2.21697e+08	2.64414e+08	2.99228e+08	3.6073e+08
			Q03001;F8W9J4	94;91	3;3	Dystonin	DST	2	94	3	18.2	0.8	860.65	7570	0	323.31	2010	8.26232e+08	7.19834e+08	7.99849e+08	8.4835e+08	9.85861e+08	8.92985e+08	2.02337e+09	7.27447e+08	1.47929e+09	1.55848e+09	1.52112e+09	2.75075e+09	1.52741e+09	1.19905e+09	1.29261e+09	2.06488e+09	8.26233e+08	7.19834e+08	7.9985e+08	8.48351e+08	9.85862e+08	8.92985e+08	2.02337e+09	7.27447e+08	1.4793e+09	1.55848e+09	1.52112e+09	2.75075e+09	1.52741e+09	1.19905e+09	1.29261e+09	2.06488e+09
			E9PHM6;F6QMI7;A0A0U1RQJ2;E7ETB9;Q6P0N6;H0YC65;Q5T0V7;H0YC82;H0YBX0;E7ESK0;E7ERX3;REV__Q9BX97	93;93;28;20;13;7;7;4;3;2;2;1	2;2;0;0;0;0;0;0;0;0;0;0		DST	12	93	2	24.5	0.6	629.78	5497	0	10.506	708	0	0	0	1.21741e+07	1.32293e+07	1.27203e+07	0	0	1.97123e+07	1.65024e+07	1.76734e+07	1.65788e+07	1.3318e+07	4.24268e+07	1.68111e+07	1.55414e+07	1.02119e+07	1.10325e+07	5.6624e+06	1.21741e+07	1.32293e+07	1.27203e+07	1.26663e+07	2.90783e+06	1.97123e+07	1.65024e+07	1.76734e+07	1.65788e+07	1.33179e+07	4.24268e+07	1.68111e+07	1.55414e+07
			E9PEY4;E7EVB6;O60941	6;6;6	3;3;3	Dystrobrevin;Dystrobrevin beta	DTNB	3	6	3	16.3	10.3	67.054	590	0	16.63	676	1.07253e+08	7.48617e+07	8.3836e+07	8.67911e+07	1.03696e+08	3.98875e+07	7.18827e+07	6.47174e+07	7.43577e+07	8.0932e+07	6.28168e+07	8.04252e+07	5.76037e+07	3.44372e+07	4.62437e+07	3.18468e+07	1.07253e+08	7.48617e+07	8.3836e+07	8.6791e+07	1.03696e+08	3.98875e+07	7.18827e+07	6.47174e+07	7.43576e+07	8.0932e+07	6.28168e+07	8.04252e+07	5.76037e+07	3.44371e+07	4.62438e+07	3.18468e+07
			Q86UW9;E7ET89;Q75MM6;C9JEH4;C9JII1;C9JY61	8;7;3;2;2;1	8;7;3;2;2;1	Probable E3 ubiquitin-protein ligase DTX2	DTX2	6	8	8	26	26	67.246	622	0	41.932	2515	3.03784e+08	3.55515e+08	2.75779e+08	2.78429e+08	1.97403e+08	3.11715e+08	2.02341e+08	2.0351e+08	0	1.58845e+08	2.38841e+08	2.25624e+08	2.64206e+08	2.31479e+08	1.6341e+08	1.77547e+08	3.03784e+08	3.55515e+08	2.75779e+08	2.78429e+08	1.97403e+08	3.11715e+08	2.02341e+08	2.0351e+08	4.11339e+06	1.58845e+08	2.38841e+08	2.25624e+08	2.64206e+08	2.31479e+08	1.6341e+08	1.77547e+08
			Q8TDB6	37	37	E3 ubiquitin-protein ligase DTX3L	DTX3L	1	37	37	57.8	57.8	83.553	740	0	186.92	2688	4.95354e+08	4.73322e+08	5.44897e+08	6.1673e+08	8.61651e+08	5.51113e+08	4.25632e+08	6.21933e+08	1.83734e+09	1.85831e+09	2.15919e+09	1.84855e+09	1.80371e+09	1.17221e+09	1.85069e+09	1.97246e+09	4.95354e+08	4.73322e+08	5.44897e+08	6.1673e+08	8.61652e+08	5.51113e+08	4.25632e+08	6.21933e+08	1.83734e+09	1.85831e+09	2.15919e+09	1.84855e+09	1.80371e+09	1.17222e+09	1.85069e+09	1.97246e+09
		+	O75319;H7C0E6	9;2	9;2	RNA/RNP complex-1-interacting phosphatase	DUSP11	2	9	9	30.8	30.8	43.71	377	0	34.45	1273	2.42033e+08	2.47817e+08	2.41466e+08	2.42891e+08	1.3469e+08	2.07284e+08	2.34742e+08	2.64196e+08	3.66079e+08	3.36557e+08	3.48042e+08	4.89755e+08	2.99746e+08	3.24946e+08	3.8119e+08	2.92077e+08	2.42033e+08	2.47817e+08	2.41466e+08	2.42891e+08	1.3469e+08	2.07284e+08	2.34742e+08	2.64196e+08	3.66079e+08	3.36557e+08	3.48042e+08	4.89755e+08	2.99746e+08	3.24946e+08	3.8119e+08	2.92077e+08
			Q92997;F8WCF1;A0A3B3ISG4	6;3;3	6;3;3	Segment polarity protein dishevelled homolog DVL-3	DVL3	3	6	6	13.4	13.4	78.054	716	0	21.909	2784	4.29679e+07	3.75523e+07	4.18889e+07	2.64402e+07	3.20939e+07	3.2917e+07	2.90625e+07	3.57505e+07	1.40714e+08	1.20123e+08	1.04344e+08	1.15493e+08	1.09014e+08	1.11286e+08	1.16776e+08	7.04575e+07	4.29679e+07	3.75522e+07	4.1889e+07	2.64402e+07	3.20939e+07	3.2917e+07	2.90625e+07	3.57505e+07	1.40714e+08	1.20123e+08	1.04344e+08	1.15493e+08	1.09014e+08	1.11286e+08	1.16776e+08	7.04576e+07
			Q14204;A0A2R8YFZ7;A0A2R8Y706;A0A2R8Y5T0;A0A2R8Y6H2;A0A2R8Y542;A0A2R8YGC7;H0YJ21;A0A2R8Y6I5	64;24;23;19;18;15;11;3;3	64;24;23;19;18;15;11;3;3	Cytoplasmic dynein 1 heavy chain 1	DYNC1H1	9	64	64	19.6	19.6	532.4	4646	0	272.47	2158	5.9469e+08	4.30792e+08	6.2204e+08	5.47819e+08	6.16934e+08	5.03581e+08	5.90922e+08	5.52316e+08	9.25383e+08	9.05008e+08	9.35743e+08	1.24362e+09	8.58971e+08	8.66138e+08	1.04909e+09	1.13682e+09	5.9469e+08	4.30792e+08	6.2204e+08	5.47819e+08	6.16935e+08	5.03581e+08	5.90922e+08	5.52316e+08	9.25383e+08	9.05008e+08	9.35743e+08	1.24362e+09	8.58971e+08	8.66138e+08	1.04909e+09	1.13682e+09
		+	A0A2R8Y6L5;Q13627;A0A2R8YDF3;E7EMI5	36;36;34;13	0;0;0;0	Dual specificity tyrosine-phosphorylation-regulated kinase 1A	DYRK1A	4	36	0	48.1	0	68.489	605	0	22.502	293	2.54111e+08	2.43923e+08	2.23483e+08	2.99509e+08	3.9089e+08	2.45216e+08	1.99183e+08	2.72768e+08	4.49594e+08	6.44236e+08	0	4.42575e+08	2.91671e+08	2.68456e+08	3.61089e+08	4.1319e+08	2.54111e+08	2.43923e+08	2.23483e+08	2.99509e+08	3.9089e+08	2.45216e+08	1.99183e+08	2.72768e+08	4.49594e+08	6.44236e+08	1.939e+07	4.42575e+08	2.91671e+08	2.68456e+08	3.61089e+08	4.1319e+08
			Q5JPH6;H3BTB7	10;9	10;9	Probable glutamate--tRNA ligase, mitochondrial	EARS2	2	10	10	32.1	32.1	58.688	523	0	43.395	2314	1.38318e+08	1.715e+08	1.33076e+08	1.59212e+08	1.65213e+08	1.41884e+08	1.75309e+08	1.38495e+08	1.6198e+08	6.97838e+07	1.78667e+08	2.65592e+08	1.72659e+08	1.93535e+08	2.60519e+08	2.49992e+08	1.38318e+08	1.715e+08	1.33076e+08	1.59212e+08	1.65213e+08	1.41884e+08	1.75309e+08	1.38495e+08	1.6198e+08	6.97838e+07	1.78667e+08	2.65592e+08	1.72659e+08	1.93535e+08	2.60519e+08	2.49992e+08
		+	H7C2Q8;Q99848	8;8	8;8	Probable rRNA-processing protein EBP2	EBNA1BP2	2	8	8	30.2	30.2	40.684	361	0	24.294	973	0	8.36526e+07	9.08421e+07	1.27993e+08	9.36223e+07	1.25795e+08	1.27821e+08	0	1.79603e+08	2.69158e+08	1.14366e+08	1.34644e+08	2.48262e+08	1.89297e+08	1.47115e+08	1.36987e+08	1.14387e+07	8.36526e+07	9.08421e+07	1.27993e+08	9.36223e+07	1.25795e+08	1.27821e+08	2.70903e+07	1.79603e+08	2.69158e+08	1.14366e+08	1.34644e+08	2.48262e+08	1.89297e+08	1.47115e+08	1.36987e+08
			P42126;Q96DC0;H3BS70	4;3;2	4;3;2	Enoyl-CoA delta isomerase 1, mitochondrial	ECI1;DCI	3	4	4	18.2	18.2	32.816	302	0	5.2701	1713	0	0	0	0	0	0	0	0	2.98358e+07	2.5652e+07	2.67189e+07	2.82238e+07	2.46523e+07	3.93431e+07	5.45632e+07	4.71968e+07	4.38274e+06	1.69947e+07	2.87177e+06	1.155e+07	1.24683e+07	1.33765e+07	9.61279e+06	1.16445e+07	2.98358e+07	2.5652e+07	2.67189e+07	2.82238e+07	2.46523e+07	3.93431e+07	5.45632e+07	4.71968e+07
			Q96F86;H3BPN4;H3BPW9;H3BSQ0;H3BQ37;H3BQP5;H3BU87;H3BTF8;H3BNJ7;H3BTD6;H3BMB8;H3BTH0	10;4;4;3;3;2;2;1;1;1;1;1	10;4;4;3;3;2;2;1;1;1;1;1	Enhancer of mRNA-decapping protein 3	EDC3	12	10	10	27.2	27.2	56.077	508	0	23.639	2829	3.11519e+07	3.76485e+07	4.11104e+07	4.61732e+07	2.82157e+07	3.8187e+07	3.93726e+07	4.58681e+07	5.20504e+07	4.99643e+07	7.22889e+07	7.45507e+07	1.14644e+08	7.17845e+07	1.16966e+08	7.16825e+07	3.11519e+07	3.76485e+07	4.11104e+07	4.61732e+07	2.82157e+07	3.8187e+07	3.93726e+07	4.58681e+07	5.20504e+07	4.99643e+07	7.22888e+07	7.45507e+07	1.14644e+08	7.17844e+07	1.16966e+08	7.16825e+07
			O75530;E9PJK2;H0YEL4	7;6;1	7;6;1	Polycomb protein EED	EED	3	7	7	17.5	17.5	50.197	441	0	9.6661	1296	6.93837e+07	8.14517e+07	3.86771e+07	3.50476e+07	5.69455e+07	7.48359e+07	7.0061e+07	5.66058e+07	0	0	0	2.28454e+07	2.6662e+07	0	2.59523e+07	0	6.93836e+07	8.14517e+07	3.86771e+07	3.50477e+07	5.69454e+07	7.4836e+07	7.0061e+07	5.66058e+07	2.37191e+07	1.13903e+07	9.4721e+06	2.28454e+07	2.6662e+07	8.5357e+06	2.59523e+07	7.64209e+06
			P68104;Q5VTE0;A0A087WV01;A0A087WVQ9;Q5JR01;A6PW80	33;30;28;27;10;9	19;17;17;16;4;4	Elongation factor 1-alpha 1;Putative elongation factor 1-alpha-like 3;Elongation factor 1-alpha	EEF1A1;EEF1A1P5	6	33	19	80.5	48.7	50.14	462	0	323.31	1914	1.39411e+10	1.37122e+10	1.59155e+10	1.54115e+10	1.47817e+10	1.46699e+10	1.17639e+10	1.35418e+10	2.51021e+10	3.17746e+10	1.92442e+10	2.28398e+10	2.06272e+10	2.16988e+10	1.73509e+10	2.20059e+10	1.3941e+10	1.37123e+10	1.59155e+10	1.54115e+10	1.47817e+10	1.46699e+10	1.17639e+10	1.35418e+10	2.51021e+10	3.17746e+10	1.92442e+10	2.28398e+10	2.06272e+10	2.16988e+10	1.73509e+10	2.20059e+10
		+	E9PK01;P29692;A0A087X1X7;E9PRY8;E9PQ49;E9PI39;E9PPR1;E9PL12;E9PMW7;E9PL71;E9PQZ1;E9PIZ1;H0YCK7;E9PN91;E9PK06;E9PK72;E9PKK3;H0YE72;E9PNW6;E9PQC9;E9PJD0;H0YE58	15;15;14;14;12;12;11;11;10;10;10;9;9;8;7;6;5;4;3;3;3;3	15;15;14;14;12;12;11;11;10;10;10;9;9;8;7;6;5;4;3;3;3;3	Elongation factor 1-delta	EEF1D	22	15	15	65.1	65.1	28.821	261	0	67.71	721	2.29315e+09	1.9659e+09	2.29225e+09	1.85797e+09	2.24561e+09	2.07843e+09	1.89036e+09	1.95136e+09	1.32942e+09	1.40103e+09	1.42749e+09	1.24607e+09	1.38903e+09	1.25895e+09	1.01975e+09	1.40014e+09	2.29315e+09	1.9659e+09	2.29225e+09	1.85797e+09	2.24561e+09	2.07843e+09	1.89036e+09	1.95136e+09	1.32942e+09	1.40103e+09	1.42749e+09	1.24607e+09	1.38903e+09	1.25895e+09	1.01975e+09	1.40014e+09
			P26641	14	14	Elongation factor 1-gamma	EEF1G	1	14	14	34.3	34.3	50.118	437	0	45.286	1619	1.00214e+09	8.41413e+08	8.82445e+08	7.70218e+08	8.50871e+08	7.0276e+08	7.03074e+08	7.8111e+08	9.31502e+08	9.6708e+08	8.70734e+08	7.50118e+08	1.14313e+09	1.05377e+09	8.07727e+08	1.58997e+09	1.00214e+09	8.41413e+08	8.82445e+08	7.70218e+08	8.50871e+08	7.0276e+08	7.03074e+08	7.8111e+08	9.31503e+08	9.6708e+08	8.70735e+08	7.50119e+08	1.14313e+09	1.05377e+09	8.07727e+08	1.58997e+09
			P13639	43	41	Elongation factor 2	EEF2	1	43	41	60.5	59.2	95.337	858	0	273.06	1515	7.39517e+08	5.76556e+08	5.9344e+08	7.845e+08	9.97012e+08	1.53982e+09	4.97452e+08	9.54148e+08	5.08617e+09	2.22789e+09	3.29442e+09	1.96936e+09	4.18155e+09	3.76328e+09	5.35958e+09	6.61608e+09	7.39517e+08	5.76556e+08	5.93439e+08	7.845e+08	9.97012e+08	1.53982e+09	4.97451e+08	9.54148e+08	5.08618e+09	2.22789e+09	3.29442e+09	1.96936e+09	4.18155e+09	3.76328e+09	5.35958e+09	6.61608e+09
			P57772;C9J8T0	6;5	6;5	Selenocysteine-specific elongation factor	EEFSEC	2	6	6	15.3	15.3	65.304	596	0	11.313	1855	0	0	0	0	0	0	0	0	4.31826e+07	5.31352e+07	5.21416e+07	4.67451e+07	3.96762e+07	3.90711e+07	4.627e+07	6.5268e+07	2.1674e+07	1.49559e+07	1.73781e+07	1.98425e+07	1.63982e+07	1.98499e+07	1.21021e+07	1.7252e+07	4.31826e+07	5.31352e+07	5.21416e+07	4.67451e+07	3.96762e+07	3.90711e+07	4.627e+07	6.52679e+07
			A0A1B0GUZ7;Q14156;E5RJS1;H7BXG9;E7ESK9;Q9Y2G0	7;7;2;1;1;1	7;7;2;1;1;1	Protein EFR3 homolog A	EFR3A	6	7	7	11	11	96.13	848	0	21.484	249	5.31159e+07	3.28213e+07	0	0	6.22348e+07	8.51361e+07	3.2235e+07	0	1.09833e+08	0	0	5.34089e+07	5.9795e+07	9.95599e+07	1.14411e+08	7.0919e+07	5.31159e+07	3.28213e+07	1.04024e+07	1.51721e+07	6.22348e+07	8.51361e+07	3.2235e+07	1.15292e+07	1.09833e+08	9.56942e+06	1.59655e+07	5.34089e+07	5.9795e+07	9.95599e+07	1.14411e+08	7.09191e+07
			Q15029;K7EP67;K7EJ74;K7EIT3;K7EIV5	66;22;10;3;1	64;20;8;3;1	116 kDa U5 small nuclear ribonucleoprotein component	EFTUD2	5	66	64	70.7	69.7	109.43	972	0	323.31	2198	5.28286e+09	5.06972e+09	6.03036e+09	4.607e+09	5.17544e+09	6.23662e+09	5.30934e+09	5.81934e+09	4.59956e+09	4.10903e+09	3.95789e+09	3.7658e+09	4.63154e+09	4.1694e+09	4.20359e+09	3.17981e+09	5.28286e+09	5.06972e+09	6.03036e+09	4.607e+09	5.17544e+09	6.23662e+09	5.30934e+09	5.81934e+09	4.59956e+09	4.10903e+09	3.95789e+09	3.7658e+09	4.63154e+09	4.16941e+09	4.20359e+09	3.17981e+09
			P18146	8	8	Early growth response protein 1	EGR1	1	8	8	24.1	24.1	57.506	543	0	94.733	1550	6.47307e+08	8.55113e+08	7.86113e+08	4.42488e+08	8.37983e+08	9.2201e+08	7.92957e+08	9.14498e+08	8.51482e+07	1.47739e+08	1.87528e+08	1.29709e+08	1.44401e+08	1.70365e+08	2.3e+08	2.18066e+08	6.47307e+08	8.55113e+08	7.86113e+08	4.42488e+08	8.37983e+08	9.2201e+08	7.92957e+08	9.14498e+08	8.51482e+07	1.47739e+08	1.87528e+08	1.29709e+08	1.44402e+08	1.70365e+08	2.3e+08	2.18066e+08
			A0A024R571;Q9H4M9;C9J2Z4;C9JC03;C9JDQ8;C9JIJ3;C9IZH1	19;19;15;15;7;2;2	12;12;9;8;3;1;1	EH domain-containing protein 1	EHD1	7	19	12	40.3	26.8	61.927	548	0	82.012	4	1.47653e+08	1.52936e+08	1.69765e+08	1.72288e+08	1.58322e+08	2.67972e+08	9.34833e+07	9.48974e+07	3.95996e+08	3.08408e+08	3.78076e+08	4.58714e+08	4.41894e+08	5.98774e+08	5.54927e+08	7.48713e+08	1.47653e+08	1.52936e+08	1.69765e+08	1.72288e+08	1.58322e+08	2.67972e+08	9.34833e+07	9.48974e+07	3.95996e+08	3.08409e+08	3.78076e+08	4.58713e+08	4.41894e+08	5.98774e+08	5.54927e+08	7.48713e+08
			Q9H223	21	18	EH domain-containing protein 4	EHD4	1	21	18	45.1	39.6	61.174	541	0	51.225	3050	1.18027e+08	1.36465e+08	1.1686e+08	1.30551e+08	1.14891e+08	9.4511e+07	1.31679e+08	8.76157e+07	1.73116e+08	2.10033e+08	1.82608e+08	1.89063e+08	1.67682e+08	1.83762e+08	2.0633e+08	1.57871e+08	1.18027e+08	1.36465e+08	1.1686e+08	1.30551e+08	1.14891e+08	9.4511e+07	1.31679e+08	8.76157e+07	1.73116e+08	2.10033e+08	1.82608e+08	1.89063e+08	1.67683e+08	1.83762e+08	2.0633e+08	1.57871e+08
			Q08426;C9JJE0	19;1	19;1	Peroxisomal bifunctional enzyme;Enoyl-CoA hydratase/3,2-trans-enoyl-CoA isomerase;3-hydroxyacyl-CoA dehydrogenase	EHHADH	2	19	19	34	34	79.494	723	0	51.728	2041	2.25518e+08	2.51102e+08	2.48457e+08	2.2936e+08	1.89825e+08	2.32575e+08	2.75487e+08	1.65769e+08	3.13343e+08	3.31672e+08	3.00297e+08	3.29304e+08	2.86746e+08	2.80219e+08	2.72938e+08	2.29386e+08	2.25519e+08	2.51102e+08	2.48457e+08	2.2936e+08	1.89825e+08	2.32575e+08	2.75487e+08	1.65769e+08	3.13343e+08	3.31672e+08	3.00297e+08	3.29304e+08	2.86746e+08	2.80219e+08	2.72938e+08	2.29386e+08
			Q9H9B1;A0A1B0GV09;A0A1B0GU48;A0A1B0GUD1;A0A0C4DGF8;A0A1W2PPZ7;A0A1B0GVZ8;A0A0D9SF38;A0A0D9SFX4;A0A1B0GW79;A0A0D9SEQ1;A0A0D9SEP2;A0A1B0GV89;A0A0D9SFS4;A0A0D9SER3;A0A0D9SFG7;A0A0D9SER9;A0A1B0GWF6	11;9;7;5;5;3;3;2;2;2;2;1;1;1;1;1;1;1	11;9;7;5;5;3;3;2;2;2;2;1;1;1;1;1;1;1	Histone-lysine N-methyltransferase EHMT1	EHMT1	18	11	11	17.8	17.8	141.46	1298	0	23.423	3097	6.32343e+07	5.9113e+07	7.07459e+07	6.57429e+07	7.25883e+07	7.14823e+07	6.57149e+07	6.59538e+07	6.4548e+07	5.03073e+07	6.0996e+07	5.93859e+07	5.52833e+07	5.42545e+07	4.51344e+07	4.9097e+07	6.32343e+07	5.91129e+07	7.07459e+07	6.5743e+07	7.25883e+07	7.14822e+07	6.57149e+07	6.59538e+07	6.4548e+07	5.03073e+07	6.09961e+07	5.93859e+07	5.52832e+07	5.42546e+07	4.51344e+07	4.9097e+07
			A0A0G2JIS2;Q96KQ7;A2ABF8;A0A0G2JIR1;A2ABF9;A0A0G2JK64;A0A0G2JRR0;A0A0G2JRN8;H0Y4K5	15;15;14;14;14;14;12;12;3	15;15;14;14;14;14;12;12;3	Histone-lysine N-methyltransferase EHMT2	EHMT2	9	15	15	18.5	18.5	129.03	1176	0	34.968	208	7.90557e+07	7.45365e+07	7.8687e+07	9.73373e+07	9.43628e+07	7.87121e+07	7.04181e+07	8.65502e+07	7.20988e+07	5.82542e+07	5.55481e+07	6.67404e+07	5.1466e+07	5.20376e+07	4.04148e+07	4.80208e+07	7.90557e+07	7.45365e+07	7.8687e+07	9.73373e+07	9.43628e+07	7.87122e+07	7.04181e+07	8.65503e+07	7.20988e+07	5.82542e+07	5.55481e+07	6.67404e+07	5.1466e+07	5.20376e+07	4.04148e+07	4.80208e+07
			Q9BY44;F8WAE5;C9IZE1;H7C5R5;H7C5Q3;F8WF18;F8WAT3	27;25;12;10;7;2;2	27;25;12;10;7;2;2	Eukaryotic translation initiation factor 2A;Eukaryotic translation initiation factor 2A, N-terminally processed	EIF2A	7	27	27	60.7	60.7	64.989	585	0	101.09	3002	7.38276e+08	9.35199e+08	9.13072e+08	3.48482e+08	5.65878e+08	3.01124e+08	1.02005e+09	4.77267e+08	1.34724e+09	1.3116e+09	1.29464e+09	1.45795e+09	1.34707e+09	1.59283e+09	1.77235e+09	1.92301e+09	7.38276e+08	9.35198e+08	9.13072e+08	3.48481e+08	5.65878e+08	3.01124e+08	1.02005e+09	4.77267e+08	1.34724e+09	1.3116e+09	1.29464e+09	1.45795e+09	1.34707e+09	1.59283e+09	1.77235e+09	1.92301e+09
			P19525;C9JZT2;F8WBH4	17;7;5	17;7;5	Interferon-induced, double-stranded RNA-activated protein kinase	EIF2AK2	3	17	17	41.4	41.4	62.094	551	0	146.85	1561	3.67826e+08	4.11687e+08	3.04485e+08	3.39754e+08	3.70706e+08	3.48896e+08	4.0466e+08	2.54308e+08	6.04546e+08	6.64685e+08	5.5644e+08	5.96701e+08	6.53812e+08	6.65436e+08	5.88571e+08	9.02111e+08	3.67826e+08	4.11687e+08	3.04485e+08	3.39755e+08	3.70705e+08	3.48896e+08	4.0466e+08	2.54308e+08	6.04546e+08	6.64685e+08	5.5644e+08	5.967e+08	6.53812e+08	6.65436e+08	5.88571e+08	9.02111e+08
			E7ERK9;Q9UI10;A0A087WTA5;A0A087WW69;F8W8L6;H7C2L8	16;16;15;8;7;4	16;16;15;8;7;4	Translation initiation factor eIF-2B subunit delta	EIF2B4	6	16	16	35.7	35.7	59.714	544	0	41.25	664	5.56273e+07	4.99703e+07	4.78847e+07	5.2035e+07	4.95983e+07	4.3114e+07	8.53014e+07	4.86028e+07	1.15187e+08	1.21629e+08	1.2599e+08	1.15632e+08	1.28433e+08	1.48509e+08	1.688e+08	1.29184e+08	5.56273e+07	4.99702e+07	4.78847e+07	5.2035e+07	4.95983e+07	4.3114e+07	8.53014e+07	4.86028e+07	1.15187e+08	1.21629e+08	1.2599e+08	1.15632e+08	1.28433e+08	1.48509e+08	1.688e+08	1.29184e+08
			P41214;Q5SY38;A0A087X1L6	6;2;1	6;2;1	Eukaryotic translation initiation factor 2D	EIF2D	3	6	6	16.6	16.6	64.706	584	0	13.909	1709	4.96021e+07	5.27831e+07	5.43822e+07	0	0	0	0	7.38167e+07	7.32005e+07	1.58886e+08	7.4004e+07	6.76306e+07	9.56953e+07	7.77106e+07	5.86985e+07	8.56027e+07	4.9602e+07	5.27831e+07	5.43822e+07	1.83837e+07	1.73697e+07	1.97713e+07	4.41034e+06	7.38167e+07	7.32005e+07	1.58886e+08	7.4004e+07	6.76305e+07	9.56952e+07	7.77105e+07	5.86986e+07	8.56028e+07
			P05198;G3V4T5;H0YJS4	16;13;12	16;13;12	Eukaryotic translation initiation factor 2 subunit 1	EIF2S1	3	16	16	63.5	63.5	36.112	315	0	323.31	1425	8.95622e+08	8.7033e+08	9.44787e+08	9.56004e+08	7.58558e+08	8.04491e+08	1.02412e+09	7.45244e+08	1.45779e+09	1.19783e+09	1.1608e+09	1.07928e+09	1.33874e+09	1.25717e+09	1.1877e+09	9.15978e+08	8.95621e+08	8.7033e+08	9.44787e+08	9.56004e+08	7.58559e+08	8.04491e+08	1.02412e+09	7.45245e+08	1.45779e+09	1.19783e+09	1.1608e+09	1.07928e+09	1.33874e+09	1.25717e+09	1.1877e+09	9.15979e+08
		+	P20042	28	28	Eukaryotic translation initiation factor 2 subunit 2	EIF2S2	1	28	28	72.1	72.1	38.388	333	0	114.07	1564	5.26039e+08	6.73687e+08	6.85604e+08	6.4387e+08	6.55747e+08	5.89338e+08	7.0253e+08	5.38976e+08	8.90721e+08	1.04798e+09	9.88729e+08	9.3479e+08	9.16383e+08	8.8912e+08	7.69407e+08	1.30184e+09	5.26039e+08	6.73687e+08	6.85604e+08	6.4387e+08	6.55747e+08	5.89339e+08	7.0253e+08	5.38976e+08	8.90721e+08	1.04798e+09	9.88729e+08	9.34789e+08	9.16383e+08	8.89121e+08	7.69408e+08	1.30184e+09
			P41091;Q2VIR3;H7BZU1	18;15;6	18;15;6	Eukaryotic translation initiation factor 2 subunit 3;Putative eukaryotic translation initiation factor 2 subunit 3-like protein	EIF2S3;EIF2S3L	3	18	18	51.5	51.5	51.109	472	0	114.3	1705	1.42062e+09	1.36833e+09	1.59685e+09	1.34117e+09	1.16991e+09	1.20864e+09	1.38194e+09	1.20615e+09	2.08327e+09	2.15961e+09	1.47462e+09	1.78861e+09	1.5198e+09	1.8092e+09	2.03358e+09	2.54688e+09	1.42062e+09	1.36833e+09	1.59685e+09	1.34117e+09	1.16991e+09	1.20864e+09	1.38194e+09	1.20615e+09	2.08327e+09	2.15961e+09	1.47462e+09	1.78861e+09	1.5198e+09	1.8092e+09	2.03358e+09	2.54688e+09
			Q14152	49	49	Eukaryotic translation initiation factor 3 subunit A	EIF3A	1	49	49	38.7	38.7	166.57	1382	0	200.88	2152	4.84246e+08	5.74603e+08	6.60469e+08	7.63118e+08	7.02582e+08	5.66485e+08	7.02194e+08	6.60926e+08	8.49313e+08	1.14087e+09	9.2146e+08	9.03598e+08	1.30246e+09	1.38948e+09	1.88622e+09	1.42439e+09	4.84246e+08	5.74603e+08	6.60468e+08	7.63117e+08	7.02581e+08	5.66485e+08	7.02194e+08	6.60926e+08	8.49314e+08	1.14087e+09	9.2146e+08	9.03598e+08	1.30246e+09	1.38948e+09	1.88623e+09	1.42438e+09
			P55884;C9JZG1;C9JQN7	21;8;4	21;8;4	Eukaryotic translation initiation factor 3 subunit B	EIF3B	3	21	21	35.1	35.1	92.48	814	0	85.839	1843	1.16418e+08	1.35822e+08	1.26404e+08	6.47877e+07	1.1012e+08	1.15201e+08	1.29687e+08	1.23132e+08	2.96363e+08	2.04917e+08	1.27304e+08	1.68879e+08	1.80321e+08	2.85332e+08	2.05165e+08	3.40924e+08	1.16418e+08	1.35822e+08	1.26404e+08	6.47877e+07	1.1012e+08	1.15201e+08	1.29687e+08	1.23132e+08	2.96363e+08	2.04917e+08	1.27304e+08	1.68879e+08	1.80321e+08	2.85332e+08	2.05165e+08	3.40924e+08
			Q99613;B5ME19;H3BPE4;H3BTY8;H3BPE3	21;20;4;3;3	21;20;4;3;3	Eukaryotic translation initiation factor 3 subunit C;Eukaryotic translation initiation factor 3 subunit C-like protein	EIF3C;EIF3CL	5	21	21	27.9	27.9	105.34	913	0	66.657	2933	1.34087e+08	1.36648e+08	1.45187e+08	1.80938e+08	1.90765e+08	1.80328e+08	1.65149e+08	1.69394e+08	4.70689e+08	3.57962e+08	3.77507e+08	3.17013e+08	3.3806e+08	4.90034e+08	3.92572e+08	4.60806e+08	1.34087e+08	1.36648e+08	1.45187e+08	1.80938e+08	1.90765e+08	1.80328e+08	1.65149e+08	1.69394e+08	4.70689e+08	3.57963e+08	3.77507e+08	3.17013e+08	3.3806e+08	4.90034e+08	3.92571e+08	4.60806e+08
			O15371;B0QYA5;B0QYA4;B0QYA6;B0QYA8	10;4;3;2;1	10;4;3;2;1	Eukaryotic translation initiation factor 3 subunit D	EIF3D	5	10	10	23.5	23.5	63.972	548	0	45.042	1169	8.79627e+07	9.60007e+07	9.87476e+07	7.80406e+07	7.85974e+07	7.48097e+07	9.98198e+07	7.48676e+07	1.44517e+08	2.16292e+08	8.76861e+07	1.3646e+08	1.56011e+08	1.7626e+08	1.52911e+08	2.01999e+08	8.79627e+07	9.60008e+07	9.87475e+07	7.80406e+07	7.85974e+07	7.48097e+07	9.98198e+07	7.48676e+07	1.44517e+08	2.16292e+08	8.76861e+07	1.36459e+08	1.56012e+08	1.7626e+08	1.52911e+08	2.01999e+08
+			P60228;E5RGA2;E5RIT4;H0YBR5;E5RHS5;H0YAW4	9;7;3;3;3;2	9;7;3;3;3;2	Eukaryotic translation initiation factor 3 subunit E	EIF3E	6	9	9	22.9	22.9	52.22	445	0	13.999	1856	3.15727e+07	2.9453e+07	4.38441e+07	2.50611e+07	2.093e+07	2.58558e+07	4.20073e+07	3.2228e+07	5.06041e+07	5.61164e+07	5.03843e+07	4.60752e+07	7.7904e+07	7.67747e+07	8.87935e+07	8.17657e+07	3.15727e+07	2.94529e+07	4.38441e+07	2.50611e+07	2.09301e+07	2.58558e+07	4.20072e+07	3.2228e+07	5.06041e+07	5.61165e+07	5.03843e+07	4.60751e+07	7.7904e+07	7.67746e+07	8.87936e+07	8.17658e+07
			O75821;K7ENA8;K7ER90;K7EL20;K7EP16;K7EL60	7;5;4;4;2;2	7;5;4;4;2;2	Eukaryotic translation initiation factor 3 subunit G	EIF3G	6	7	7	34.1	34.1	35.611	320	0	144	1307	4.9052e+08	4.03655e+08	2.29813e+08	5.25123e+08	4.07454e+08	4.53728e+08	4.19335e+08	4.59469e+08	6.33647e+08	4.82489e+08	6.62277e+08	3.79107e+08	6.89675e+08	6.31873e+08	6.17597e+08	1.1606e+08	4.9052e+08	4.03655e+08	2.29813e+08	5.25123e+08	4.07455e+08	4.53728e+08	4.19336e+08	4.59469e+08	6.33647e+08	4.82489e+08	6.62277e+08	3.79107e+08	6.89675e+08	6.31872e+08	6.17597e+08	1.1606e+08
			Q13347;Q5TFK1	7;1	7;1	Eukaryotic translation initiation factor 3 subunit I	EIF3I	2	7	7	32.3	32.3	36.501	325	0	20.713	2102	3.6752e+07	6.797e+07	7.49123e+07	5.33972e+07	4.40823e+07	0	4.73437e+07	1.05761e+08	1.1819e+08	9.10218e+07	1.28495e+08	8.38425e+07	8.51599e+07	7.53115e+07	1.7724e+08	1.64944e+08	3.67519e+07	6.797e+07	7.49123e+07	5.33972e+07	4.40823e+07	2.62759e+07	4.73437e+07	1.05761e+08	1.1819e+08	9.10218e+07	1.28495e+08	8.38425e+07	8.51598e+07	7.53116e+07	1.7724e+08	1.64944e+08
		+	B0QY89;Q9Y262;B0QY90;C9JHP4;C9K0Q7;H7C3A0;H0Y7E6	25;25;18;7;7;4;2	25;25;18;7;7;4;2	Eukaryotic translation initiation factor 3 subunit L	EIF3L	7	25	25	46.6	46.6	70.901	607	0	197.12	412	3.54035e+08	4.10264e+08	2.67796e+08	3.79485e+08	2.52008e+08	3.25807e+08	3.7286e+08	3.30927e+08	1.16202e+09	1.11369e+09	9.5044e+08	1.15119e+09	1.1966e+09	1.29318e+09	1.37828e+09	1.19089e+09	3.54035e+08	4.10264e+08	2.67796e+08	3.79485e+08	2.52009e+08	3.25807e+08	3.7286e+08	3.30927e+08	1.16202e+09	1.11369e+09	9.5044e+08	1.15119e+09	1.1966e+09	1.29318e+09	1.37828e+09	1.19089e+09
			Q7L2H7;J3KNJ2;E9PN86;E7ESM3;H0YCQ8;E9PRI2;E9PRY0	7;6;4;2;2;1;1	7;6;4;2;2;1;1	Eukaryotic translation initiation factor 3 subunit M	EIF3M	7	7	7	25.9	25.9	42.502	374	0	25.395	2470	0	8.24596e+07	0	7.09544e+07	0	0	6.49395e+07	8.63402e+07	2.04021e+08	2.60137e+08	1.1166e+08	1.24035e+08	1.48848e+08	2.01485e+08	1.82332e+08	2.56878e+08	2.01465e+07	8.24596e+07	1.08099e+07	7.09544e+07	1.80239e+07	1.00145e+07	6.49396e+07	8.63402e+07	2.04021e+08	2.60137e+08	1.1166e+08	1.24035e+08	1.48848e+08	2.01485e+08	1.82332e+08	2.56878e+08
			P60842;J3KT12;J3QS69;J3KTB5;J3KSZ0;J3QL43;J3QR64;E7EQG2;Q14240;J3KTN0;J3QLN6;J3QKZ9;J3KS25;J3QL52;J3KSN7;J3KT04;J3KS93;J3QQP0;E7EMV8;E9PBH4;F8WE11	27;20;17;15;14;13;10;10;10;9;9;8;8;4;3;2;2;2;2;1;1	24;17;14;14;12;10;9;7;7;7;8;7;7;2;2;1;1;1;1;0;0	Eukaryotic initiation factor 4A-I	EIF4A1	21	27	24	74.6	68.5	46.153	406	0	144	1858	9.84637e+08	1.08903e+09	1.04011e+09	9.87099e+08	1.01534e+09	9.45704e+08	1.02258e+09	9.47995e+08	2.56928e+09	2.41975e+09	2.16182e+09	1.99104e+09	2.15889e+09	2.47494e+09	2.38731e+09	3.05089e+09	9.84637e+08	1.08903e+09	1.04011e+09	9.87099e+08	1.01534e+09	9.45705e+08	1.02258e+09	9.47994e+08	2.56928e+09	2.41975e+09	2.16182e+09	1.99104e+09	2.15889e+09	2.47494e+09	2.38731e+09	3.05088e+09
			P38919;I3L3H2	39;34	36;31	Eukaryotic initiation factor 4A-III;Eukaryotic initiation factor 4A-III, N-terminally processed	EIF4A3	2	39	36	72	65.9	46.871	411	0	323.31	1693	1.44807e+10	1.45128e+10	1.41289e+10	1.31773e+10	1.15181e+10	1.55988e+10	1.52147e+10	1.60829e+10	9.37903e+09	1.05597e+10	1.08954e+10	1.24581e+10	1.02182e+10	1.08909e+10	8.9658e+09	1.05302e+10	1.44807e+10	1.45128e+10	1.41289e+10	1.31773e+10	1.15181e+10	1.55988e+10	1.52147e+10	1.60829e+10	9.37904e+09	1.05597e+10	1.08954e+10	1.24581e+10	1.02182e+10	1.0891e+10	8.96579e+09	1.05302e+10
			P06730;D6RBW1;D6RFJ3	5;3;2	5;3;2	Eukaryotic translation initiation factor 4E	EIF4E	3	5	5	34.1	34.1	25.097	217	0	16.497	1435	1.18831e+08	8.76758e+07	1.15297e+08	8.41795e+07	1.2555e+08	1.0143e+08	1.0672e+08	1.02821e+08	9.52134e+07	8.91783e+07	1.33156e+08	7.36179e+07	9.29412e+07	1.00125e+08	9.13395e+07	1.2832e+08	1.18832e+08	8.76758e+07	1.15297e+08	8.41795e+07	1.2555e+08	1.0143e+08	1.0672e+08	1.02821e+08	9.52134e+07	8.91784e+07	1.33156e+08	7.36179e+07	9.29412e+07	1.00125e+08	9.13394e+07	1.2832e+08
			O60573;B9A044;B8ZZ50;B8ZZL3;C9JEL3;B4E1E4;B9A023	8;7;7;4;4;3;3	8;7;7;4;4;3;3	Eukaryotic translation initiation factor 4E type 2	EIF4E2	7	8	8	39.2	39.2	28.362	245	0	32.181	1240	2.1191e+08	1.88442e+08	2.46489e+08	2.64427e+08	1.70197e+08	1.98731e+08	2.4287e+08	2.0816e+08	2.67945e+08	1.78084e+08	2.53092e+08	1.81224e+08	1.62027e+08	1.76706e+08	2.40628e+08	1.71177e+08	2.1191e+08	1.88442e+08	2.46489e+08	2.64427e+08	1.70197e+08	1.98731e+08	2.4287e+08	2.0816e+08	2.67944e+08	1.78084e+08	2.53092e+08	1.81224e+08	1.62027e+08	1.76706e+08	2.40628e+08	1.71177e+08
+			Q9NRA8;B1AKL4;B1AKL5;B0QYZ7	8;7;2;2	8;7;2;2	Eukaryotic translation initiation factor 4E transporter	EIF4ENIF1	4	8	8	15	15	108.2	985	0	21.391	3154	3.88589e+07	2.78388e+07	2.51979e+07	6.42666e+07	5.47519e+07	4.63676e+07	5.18306e+07	3.92266e+07	3.27513e+07	2.46455e+07	2.18974e+07	3.03341e+07	2.2524e+07	5.32881e+07	2.07991e+07	3.55872e+07	3.8859e+07	2.78387e+07	2.51979e+07	6.42666e+07	5.47519e+07	4.63676e+07	5.18307e+07	3.92266e+07	3.27513e+07	2.46455e+07	2.18974e+07	3.03341e+07	2.2524e+07	5.32881e+07	2.07991e+07	3.55872e+07
			E7EX73;E9PGM1;E7EUU4;Q04637;C9JF13;C9J6B6;C9K073;C9J2Z7;H7C044;H7C0V6;A0A0A0MSA7;A0A0U1RQK7;O43432;F8WCF2;C9JHW9	20;20;20;20;12;11;10;8;4;2;2;2;2;1;1	20;20;20;20;12;11;10;8;4;2;2;2;2;1;1	Eukaryotic translation initiation factor 4 gamma 1	EIF4G1	15	20	20	19.8	19.8	158.64	1436	0	61.519	675	9.26128e+07	1.55816e+08	8.90264e+07	1.17746e+08	1.56903e+08	1.11876e+08	1.52658e+08	1.20054e+08	1.4669e+08	2.02658e+08	1.95089e+08	1.74639e+08	2.10798e+08	2.12739e+08	2.86497e+08	2.79779e+08	9.26128e+07	1.55816e+08	8.90264e+07	1.17746e+08	1.56903e+08	1.11876e+08	1.52658e+08	1.20054e+08	1.4669e+08	2.02658e+08	1.95089e+08	1.74639e+08	2.10798e+08	2.12739e+08	2.86497e+08	2.79779e+08
			P78344;D3DQV9;H0Y3P2;H0YCH5;H0YEC5;H0YD77;E9PKF8;H0YCF8;H0YEN8;H0YDC0;H0YD99;H0YEI7;H0YE22;H0YE44	33;32;30;16;12;12;9;6;5;5;4;3;3;2	33;32;30;16;12;12;9;6;5;5;4;3;3;2	Eukaryotic translation initiation factor 4 gamma 2	EIF4G2	14	33	33	42.3	42.3	102.36	907	0	99.052	1920	2.55418e+08	2.2576e+08	2.04187e+08	1.92962e+08	2.67772e+08	2.12941e+08	2.38677e+08	2.53973e+08	6.42582e+08	5.25399e+08	6.17918e+08	5.39393e+08	7.02602e+08	7.34371e+08	6.488e+08	7.36676e+08	2.55418e+08	2.2576e+08	2.04187e+08	1.92962e+08	2.67772e+08	2.12941e+08	2.38677e+08	2.53973e+08	6.42582e+08	5.254e+08	6.17918e+08	5.39393e+08	7.02602e+08	7.34371e+08	6.48799e+08	7.36676e+08
			A0A087WUT6;O60841	18;18	18;18	Eukaryotic translation initiation factor 5B	EIF5B	2	18	18	22.9	22.9	138.68	1220	0	58.685	35	1.25568e+08	1.21501e+08	1.38165e+08	1.67581e+08	1.44958e+08	1.17446e+08	1.35643e+08	1.20411e+08	2.47333e+08	3.00564e+08	2.18052e+08	1.58519e+08	2.09402e+08	2.07625e+08	2.19316e+08	1.97147e+08	1.25568e+08	1.21501e+08	1.38165e+08	1.67582e+08	1.44958e+08	1.17446e+08	1.35643e+08	1.20411e+08	2.47333e+08	3.00564e+08	2.18052e+08	1.58519e+08	2.09402e+08	2.07625e+08	2.19316e+08	1.97147e+08
			P56537;B7ZBH1;F8WD20;A0A0B4J1Y7;F8WDS6	5;4;1;1;1	4;4;1;1;1	Eukaryotic translation initiation factor 6	EIF6	5	5	4	27.3	17.6	26.599	245	0	180.37	1847	1.3465e+08	1.64518e+08	0	1.32079e+08	1.05638e+08	1.39473e+08	1.69783e+08	1.62385e+08	1.87805e+08	1.94623e+08	1.3975e+08	4.73231e+08	3.62434e+08	2.66281e+08	2.74927e+08	1.15169e+08	1.3465e+08	1.64518e+08	1.00924e+07	1.32079e+08	1.05638e+08	1.39473e+08	1.69783e+08	1.62385e+08	1.87805e+08	1.94623e+08	1.3975e+08	4.73231e+08	3.62434e+08	2.66281e+08	2.74927e+08	1.15169e+08
			G5E9D5;Q9BQ52;E7ES68;J3QRS2;V9GYU5;J3QL08;J3QLK4;V9GZ72;V9GYS7	3;3;2;1;1;1;1;1;1	3;3;2;1;1;1;1;1;1	Zinc phosphodiesterase ELAC protein 2	ELAC2	9	3	3	3.7	3.7	90.036	807	0.0013509	3.1584	876	1.15926e+07	1.03497e+07	1.30321e+07	1.19015e+07	0	1.21753e+07	0	9.68213e+06	0	7.61184e+06	0	0	0	0	7.73658e+06	8.74744e+06	1.15926e+07	1.03497e+07	1.30321e+07	1.19015e+07	1.54926e+07	1.21753e+07	3.03627e+07	9.68214e+06	1.22962e+07	7.61184e+06	1.44313e+07	1.05767e+07	4.35329e+06	8.98539e+06	7.73658e+06	8.74744e+06
		+	Q15717;M0QZR9;M0R055;B1AM48;B1APY9;B1APY8;A0A0A0MRX1;A0A0R4J2E6;Q12926;P26378	12;7;4;1;1;1;1;1;1;1	12;7;4;1;1;1;1;1;1;1	ELAV-like protein 1	ELAVL1	10	12	12	41.7	41.7	36.091	326	0	37.733	2235	9.34844e+08	7.7203e+08	8.72226e+08	7.50187e+08	8.28001e+08	9.08449e+08	7.88016e+08	7.12816e+08	4.42651e+08	4.14361e+08	4.04546e+08	3.65149e+08	4.58915e+08	4.59014e+08	3.61499e+08	3.1385e+08	9.34845e+08	7.7203e+08	8.72226e+08	7.50187e+08	8.28001e+08	9.08449e+08	7.88015e+08	7.12816e+08	4.42651e+08	4.14361e+08	4.04545e+08	3.65149e+08	4.58915e+08	4.59014e+08	3.615e+08	3.1385e+08
			A0A1C7CYX1;A0A0A0MSU2;Q6PJG2;H7C1L3;C9JYU7	33;32;32;13;3	33;32;32;13;3	ELM2 and SANT domain-containing protein 1	ELMSAN1	5	33	33	44.9	44.9	120.73	1099	0	242.67	257	9.12613e+08	8.74507e+08	8.30977e+08	1.26445e+09	1.1013e+09	9.32939e+08	7.55015e+08	6.72547e+08	3.53451e+08	2.6747e+08	3.35462e+08	2.64129e+08	2.49151e+08	3.86611e+08	2.38432e+08	1.77262e+08	9.12613e+08	8.74508e+08	8.30977e+08	1.26445e+09	1.1013e+09	9.32939e+08	7.55015e+08	6.72547e+08	3.53451e+08	2.6747e+08	3.35462e+08	2.64129e+08	2.49151e+08	3.86611e+08	2.38432e+08	1.77262e+08
			Q8N766;Q5TG59;H7C4E3	8;1;1	8;1;1	ER membrane protein complex subunit 1	EMC1	3	8	8	11.9	11.9	111.76	993	0	22.921	2624	6.13506e+07	4.64376e+07	4.94398e+07	4.9443e+07	6.28276e+07	6.82829e+07	6.68218e+07	6.53433e+07	7.85416e+07	6.53152e+07	7.58507e+07	7.09819e+07	7.1955e+07	7.17954e+07	9.53096e+07	9.12472e+07	6.13506e+07	4.64376e+07	4.94397e+07	4.94429e+07	6.28276e+07	6.8283e+07	6.68218e+07	6.53433e+07	7.85416e+07	6.53152e+07	7.58507e+07	7.09819e+07	7.1955e+07	7.17954e+07	9.53096e+07	9.12472e+07
			Q15006;H0YAS9	2;1	2;1	ER membrane protein complex subunit 2	EMC2	2	2	2	8.4	8.4	34.833	297	0	7.1442	2193	0	0	2.91114e+07	3.72024e+07	3.42754e+07	3.97048e+07	2.65445e+07	5.29244e+07	3.96827e+07	3.03969e+07	3.51448e+07	2.94729e+07	2.61056e+07	2.51304e+07	3.61441e+07	6.38871e+07	6.47246e+06	8.37638e+06	2.91114e+07	3.72024e+07	3.42754e+07	3.97048e+07	2.65445e+07	5.29244e+07	3.96827e+07	3.03969e+07	3.51449e+07	2.94729e+07	2.61056e+07	2.51304e+07	3.61441e+07	6.38871e+07
			Q9P0I2;C9JLM9;S4R3U9	4;2;1	4;2;1	ER membrane protein complex subunit 3	EMC3	3	4	4	20.3	20.3	29.952	261	0	16.207	3251	7.316e+07	7.22343e+07	1.14165e+08	5.20951e+07	7.70363e+07	1.11599e+08	7.96967e+07	7.43255e+07	8.36433e+07	5.3726e+07	8.60872e+07	6.1062e+07	6.95841e+07	7.77679e+07	8.13492e+07	1.04527e+08	7.316e+07	7.22343e+07	1.14165e+08	5.20951e+07	7.70363e+07	1.11599e+08	7.96967e+07	7.43255e+07	8.36433e+07	5.3726e+07	8.60872e+07	6.1062e+07	6.95842e+07	7.77679e+07	8.13492e+07	1.04527e+08
			P50402;Q5HY57;F8WEQ1	16;7;2	16;7;2	Emerin	EMD	3	16	16	50	50	28.994	254	0	231.46	1782	1.86273e+09	2.29757e+09	1.90249e+09	2.19827e+09	2.20639e+09	2.73117e+09	1.87897e+09	2.43351e+09	1.51878e+09	1.1646e+09	1.99598e+09	1.53991e+09	1.57619e+09	1.50271e+09	1.86282e+09	2.20527e+09	1.86273e+09	2.29757e+09	1.90249e+09	2.19827e+09	2.20639e+09	2.73117e+09	1.87897e+09	2.43352e+09	1.51878e+09	1.1646e+09	1.99598e+09	1.53991e+09	1.57618e+09	1.50271e+09	1.86282e+09	2.20527e+09
		+	Q92979;A0A087WVM7;V9GYP5;A0A087WWQ2	4;3;3;3	4;3;3;3	Ribosomal RNA small subunit methyltransferase NEP1	EMG1	4	4	4	22.5	22.5	26.72	244	0	8.867	2781	1.56964e+08	1.27685e+08	1.75386e+08	1.44691e+08	1.27566e+08	2.47852e+08	2.12061e+08	2.05818e+08	7.85724e+07	7.80934e+07	1.28307e+08	1.09169e+08	1.00175e+08	9.39744e+07	1.0513e+08	9.31613e+07	1.56964e+08	1.27685e+08	1.75386e+08	1.44691e+08	1.27566e+08	2.47852e+08	2.12061e+08	2.05818e+08	7.85723e+07	7.80935e+07	1.28307e+08	1.09169e+08	1.00175e+08	9.39745e+07	1.0513e+08	9.31612e+07
	+		Q7Z589;E9PMC9;H0YCS3	4;3;1	4;3;1	Protein EMSY	EMSY;C11orf30	3	4	4	3.6	3.6	141.47	1322	0	6.5381	2491	8.87739e+06	8.16835e+06	9.55651e+06	0	0	0	0	0	1.23789e+07	1.31388e+07	1.64146e+07	1.32758e+07	2.11182e+07	1.98574e+07	1.26588e+07	1.21845e+07	8.87738e+06	8.16835e+06	9.55651e+06	1.52636e+07	3.7547e+06	6.35804e+06	1.4251e+07	9.16971e+06	1.23789e+07	1.31388e+07	1.64146e+07	1.32758e+07	2.11182e+07	1.98574e+07	1.26588e+07	1.21845e+07
			Q8NFI3;F8W925;J3QLG5;J9JID0	11;5;4;1	11;5;4;1	Cytosolic endo-beta-N-acetylglucosaminidase	ENGASE	4	11	11	20.3	20.3	83.986	743	0	29.348	2666	6.12236e+07	4.3362e+07	0	0	0	5.32279e+07	4.75545e+07	0	1.07896e+08	1.69847e+08	7.79926e+07	7.48679e+07	1.2425e+08	1.04752e+08	7.98243e+07	9.61281e+07	6.12236e+07	4.33621e+07	7.22731e+06	1.99022e+07	9.05535e+06	5.32279e+07	4.75545e+07	2.9203e+06	1.07896e+08	1.69847e+08	7.79926e+07	7.48679e+07	1.2425e+08	1.04752e+08	7.98243e+07	9.61281e+07
			A0A2R8Y6G6;P06733;K7EM90;A0A2R8YEM5;A0A2R8Y798;K7ERS8;A0A2R8YEG5;A0A2R8Y879	9;9;3;2;1;1;1;1	9;9;3;2;1;1;1;1	Alpha-enolase	ENO1	8	9	9	34.8	34.8	47.327	434	0	42.279	291	1.19064e+08	0	1.14669e+08	5.97507e+07	0	9.71869e+07	9.73758e+07	6.93226e+07	2.23376e+08	2.37344e+08	1.87026e+08	1.55436e+08	1.88121e+08	2.78544e+08	1.42352e+08	2.3799e+08	1.19064e+08	1.11788e+07	1.14669e+08	5.97506e+07	1.42362e+07	9.7187e+07	9.73758e+07	6.93227e+07	2.23376e+08	2.37344e+08	1.87026e+08	1.55436e+08	1.88121e+08	2.78544e+08	1.42352e+08	2.3799e+08
			Q09472	22	11	Histone acetyltransferase p300	EP300	1	22	11	13	7.2	264.16	2414	0	50.641	2050	5.17797e+07	5.07064e+07	5.47625e+07	7.27354e+07	58952375	5.27093e+07	5.91518e+07	5.75919e+07	6.9891e+07	6.87795e+07	8.5366e+07	8.65453e+07	5.47298e+07	58952375	4.65831e+07	4.69489e+07	5.17797e+07	5.07064e+07	5.47625e+07	7.27354e+07	5.89524e+07	5.27093e+07	5.91518e+07	5.75919e+07	6.9891e+07	6.87796e+07	8.5366e+07	8.65453e+07	5.47298e+07	5.89524e+07	4.65831e+07	4.69489e+07
	+		Q96L91;A0A0A0MR70;A0A0A0MR80;A0A0A0MR72	50;5;4;3	50;5;4;3	E1A-binding protein p400	EP400	4	50	50	23.8	23.8	343.48	3159	0	156.73	2882	4.76673e+08	4.20168e+08	4.7976e+08	5.10084e+08	5.64824e+08	4.95353e+08	4.61512e+08	4.67846e+08	4.91011e+08	5.66817e+08	5.91657e+08	6.04958e+08	5.13432e+08	5.72918e+08	5.07823e+08	5.23623e+08	4.76674e+08	4.20167e+08	4.7976e+08	5.10084e+08	5.64824e+08	4.95353e+08	4.61512e+08	4.67845e+08	4.91011e+08	5.66817e+08	5.91657e+08	6.04957e+08	5.13432e+08	5.72917e+08	5.07823e+08	5.23623e+08
			O43491;E9PHY5;E9PK52;E9PII3;Q6ZSX4;E9PJP4;E9PQN0;E9PRG1;E9PIG0;E9PQD2;A0A2R8Y5B3;E9PPC9;E9PMV8;H0Y5B0	9;8;6;5;4;3;3;3;3;3;3;2;2;2	5;4;4;4;1;3;3;3;3;3;3;1;1;1	Band 4.1-like protein 2	EPB41L2	14	9	5	14.9	8.3	112.59	1005	0	24.787	1199	3.75369e+07	3.56581e+07	2.7283e+07	2.97973e+07	4.04296e+07	3.51135e+07	3.18987e+07	3.49106e+07	3.89037e+07	3.84807e+07	3.58876e+07	3.73109e+07	3.42019e+07	2.96802e+07	4.6935e+07	3.08208e+07	3.75369e+07	3.56581e+07	2.7283e+07	2.97973e+07	4.04296e+07	3.51135e+07	3.18987e+07	3.49105e+07	3.89037e+07	3.84808e+07	3.58876e+07	3.73108e+07	3.42019e+07	2.96802e+07	4.6935e+07	3.08208e+07
			Q9H2F5	8	8	Enhancer of polycomb homolog 1	EPC1	1	8	8	12.8	12.8	93.462	836	0	13.96	3054	1.16617e+08	1.15027e+08	7.80084e+07	1.52621e+08	1.30563e+08	2.10784e+08	7.3285e+07	1.11205e+08	8.37337e+07	4.26206e+07	4.41717e+07	3.63652e+07	1.12559e+08	7.08898e+07	3.75909e+07	4.03644e+07	1.16617e+08	1.15027e+08	7.80083e+07	1.52621e+08	1.30563e+08	2.10784e+08	7.3285e+07	1.11205e+08	8.37337e+07	4.26205e+07	4.41717e+07	3.63652e+07	1.12558e+08	7.08898e+07	3.75909e+07	4.03644e+07
			A0A075B730;P58107	16;16	4;4	Epiplakin	EPPK1	2	16	4	13.8	6.2	553.12	5063	0	42.381	13	5.03093e+07	6.77636e+07	4.22582e+07	9.66464e+07	4.40815e+07	4.52495e+07	4.42173e+07	8.37002e+07	0	0	0	0	0	4.13225e+07	0	0	5.03093e+07	6.77636e+07	4.22582e+07	9.66464e+07	4.40815e+07	4.52494e+07	4.42173e+07	8.37002e+07	1.07047e+07	1.08463e+07	1.44761e+07	1.63342e+07	1.32189e+07	4.13225e+07	9.90079e+06	2.94646e+07
			P07814;V9GYZ6;V9GZ76	65;37;3	65;37;3	Bifunctional glutamate/proline--tRNA ligase;Glutamate--tRNA ligase;Proline--tRNA ligase	EPRS	3	65	65	53.8	53.8	170.59	1512	0	323.31	1447	1.42905e+09	1.63125e+09	1.85071e+09	1.90462e+09	1.78326e+09	1.33408e+09	1.53488e+09	1.62045e+09	1.75408e+09	2.27975e+09	1.71994e+09	2.1583e+09	2.01197e+09	2.55548e+09	2.74207e+09	2.2538e+09	1.42905e+09	1.63125e+09	1.85071e+09	1.90462e+09	1.78326e+09	1.33408e+09	1.53488e+09	1.62045e+09	1.75408e+09	2.27975e+09	1.71994e+09	2.15831e+09	2.01197e+09	2.55548e+09	2.74206e+09	2.2538e+09
			A0A2R8Y4W2;A0A2R8YE63;Q12929;H0YFG1	2;2;2;1	2;2;2;1	Epidermal growth factor receptor kinase substrate 8	EPS8	4	2	2	4.2	4.2	92.75	830	0	6.8642	283	1.25453e+07	1.19911e+07	0	0	1.29982e+07	0	0	0	2.04991e+07	0	0	9.1331e+06	1.24546e+07	1.41081e+07	2.06031e+07	1.5017e+07	1.25453e+07	1.19911e+07	7.66557e+06	1.27003e+07	1.29982e+07	1.40318e+07	8.51738e+06	1.15987e+07	2.04991e+07	1.70675e+07	1.15979e+07	9.1331e+06	1.24546e+07	1.41081e+07	2.06031e+07	1.5017e+07
			O75616;J3QSB2;J3QRV9;K7EQJ8;J3QT61	12;5;4;2;2	12;5;4;2;2	GTPase Era, mitochondrial	ERAL1	5	12	12	36.8	36.8	48.349	437	0	74.74	1300	6.76094e+08	5.62723e+08	6.75385e+08	6.04635e+08	6.53021e+08	6.19325e+08	5.99037e+08	6.54566e+08	4.29259e+08	4.27544e+08	5.00478e+08	5.44547e+08	4.2015e+08	4.58976e+08	4.87791e+08	4.46812e+08	6.76094e+08	5.62723e+08	6.75386e+08	6.04635e+08	6.53021e+08	6.19325e+08	5.99037e+08	6.54566e+08	4.29259e+08	4.27544e+08	5.00478e+08	5.44547e+08	4.2015e+08	4.58976e+08	4.87791e+08	4.46812e+08
			Q96RT1;B4DIP2;H0YA04;H0Y9E8;B1AKT2	44;15;3;2;1	42;13;3;2;0	Protein LAP2	ERBB2IP	5	44	42	44.4	42.5	158.3	1412	0	182.69	2909	7.63498e+08	7.29832e+08	6.57665e+08	1.04216e+09	1.09022e+09	1.0495e+09	6.64276e+08	1.17159e+09	2.57577e+08	2.14433e+08	2.53071e+08	2.13257e+08	2.87988e+08	3.27459e+08	3.76157e+08	1.86809e+08	7.63498e+08	7.29832e+08	6.57664e+08	1.04216e+09	1.09022e+09	1.0495e+09	6.64276e+08	1.17159e+09	2.57577e+08	2.14433e+08	2.53071e+08	2.13257e+08	2.87988e+08	3.27459e+08	3.76157e+08	1.86809e+08
			G8JLD3;X6RLX0;Q8IUD2;X6RM00;K7EPD6;A0A0U1RQN0;O15083;K7EP25;A0A0U1RR82;K7EIZ7;A0A0U1RQD6;H7C4G9;K7EKH8;A0A0U1RRM0	50;50;50;42;15;15;6;3;3;3;3;3;2;2	35;35;35;27;15;15;3;3;3;3;3;3;2;2	ELKS/Rab6-interacting/CAST family member 1	ERC1	14	50	35	58.1	44	124.82	1086	0	308.33	883	1.28127e+09	7.84035e+08	5.68588e+08	9.47938e+08	9.20801e+08	7.456e+08	5.18409e+08	8.17007e+08	1.90574e+09	8.4729e+08	7.73282e+08	1.05022e+09	1.05543e+09	1.17144e+09	1.33643e+09	1.13615e+09	1.28127e+09	7.84035e+08	5.68588e+08	9.47939e+08	9.20801e+08	7.456e+08	5.18409e+08	8.17007e+08	1.90574e+09	8.47289e+08	7.73283e+08	1.05022e+09	1.05543e+09	1.17144e+09	1.33643e+09	1.13615e+09
			A8MX75;P18074;E7EVE9;K7EIT8;K7EKF3;K7ENL1;B4E0F6	14;14;9;7;4;2;2	14;14;9;7;4;2;2	TFIIH basal transcription factor complex helicase XPD subunit	ERCC2	7	14	14	25.2	25.2	80.511	706	0	81.177	406	3.15097e+08	4.38036e+08	4.52983e+08	2.75906e+08	2.99822e+08	3.32442e+08	3.37316e+08	3.57516e+08	2.98435e+08	3.38488e+08	3.66767e+08	3.2235e+08	3.31704e+08	4.3474e+08	3.01048e+08	3.50716e+08	3.15097e+08	4.38037e+08	4.52983e+08	2.75906e+08	2.99822e+08	3.32442e+08	3.37316e+08	3.57516e+08	2.98435e+08	3.38488e+08	3.66767e+08	3.2235e+08	3.31704e+08	4.3474e+08	3.01048e+08	3.50716e+08
	+		P19447;A0A2R8Y6W8;A0A2R8YES7;A0A2R8Y5L2;H7C309;A0A2R8Y681;A0A2R8Y762	11;10;5;5;3;2;2	11;10;5;5;3;2;2	TFIIH basal transcription factor complex helicase XPB subunit	ERCC3	7	11	11	22.9	22.9	89.277	782	0	30.005	1559	1.46186e+08	1.79683e+08	1.98546e+08	1.39069e+08	1.63782e+08	2.51412e+08	1.90201e+08	2.25128e+08	1.72771e+08	1.1705e+08	1.35889e+08	1.90409e+08	1.61293e+08	1.63448e+08	1.87307e+08	1.74992e+08	1.46186e+08	1.79683e+08	1.98545e+08	1.39069e+08	1.63782e+08	2.51412e+08	1.90201e+08	2.25128e+08	1.72771e+08	1.1705e+08	1.35889e+08	1.90409e+08	1.61294e+08	1.63448e+08	1.87307e+08	1.74992e+08
			Q92889;I3NI48	19;2	19;2	DNA repair endonuclease XPF	ERCC4	2	19	19	26.9	26.9	104.48	916	0	104.95	2772	2.51967e+06	1.59267e+07	1.58647e+07	0	6.87391e+07	2.16421e+07	4.76727e+06	2.29262e+07	2.42337e+07	7.17805e+06	3.90331e+07	7.05805e+07	7.42814e+08	1.42888e+09	1.25678e+09	6.00865e+08	2.51967e+06	1.59267e+07	1.58647e+07	8.76964e+06	6.8739e+07	2.16421e+07	4.76727e+06	2.29262e+07	2.42337e+07	7.17806e+06	3.90331e+07	7.05805e+07	7.42814e+08	1.42888e+09	1.25678e+09	6.00865e+08
			P84090;G3V279	3;2	3;2	Enhancer of rudimentary homolog	ERH	2	3	3	22.1	22.1	12.259	104	0	21.543	1939	1.26344e+08	1.10751e+08	9.77747e+07	8.73202e+07	1.03064e+08	8.22808e+07	8.64204e+07	6.96059e+07	5.61343e+07	5.60968e+07	4.88105e+07	7.06772e+07	6.64201e+07	4.38232e+07	6.87452e+07	0	1.26344e+08	1.10751e+08	9.77747e+07	8.73202e+07	1.03064e+08	8.22808e+07	8.64204e+07	6.96059e+07	5.61343e+07	5.60968e+07	4.88105e+07	7.06772e+07	6.64201e+07	4.38232e+07	6.87452e+07	1.44048e+07
			O75477;B0QZ43	17;10	15;8	Erlin-1	ERLIN1	2	17	15	50.3	43.4	38.925	346	0	63.458	1290	1.37813e+09	1.14852e+09	1.03496e+09	1.14489e+09	1.28509e+09	1.11962e+09	1.14168e+09	1.10523e+09	1.40077e+09	2.09596e+09	1.24597e+09	1.56724e+09	1.95113e+09	2.0507e+09	2.44075e+09	1.51802e+09	1.37813e+09	1.14852e+09	1.03496e+09	1.14489e+09	1.28509e+09	1.11962e+09	1.14168e+09	1.10523e+09	1.40077e+09	2.09596e+09	1.24597e+09	1.56724e+09	1.95113e+09	2.0507e+09	2.44075e+09	1.51802e+09
			O94905;E5RHW4;E5RJ09	13;12;6	11;10;6	Erlin-2	ERLIN2	3	13	11	47.5	44	37.839	339	0	28.939	1328	3.62547e+08	2.95252e+08	2.50802e+08	3.18822e+08	3.1044e+08	3.18531e+08	3.52146e+08	3.49651e+08	4.97629e+08	5.53276e+08	4.98597e+08	4.17039e+08	5.17045e+08	5.29576e+08	5.42302e+08	5.57194e+08	3.62547e+08	2.95252e+08	2.50802e+08	3.18822e+08	3.1044e+08	3.18531e+08	3.52146e+08	3.49651e+08	4.97629e+08	5.53276e+08	4.98597e+08	4.17039e+08	5.17044e+08	5.29576e+08	5.42302e+08	5.57194e+08
		+	Q9H501;A0A087WX71	6;2	6;2	ESF1 homolog	ESF1	2	6	6	10.7	10.7	98.795	851	0	10.739	3075	0	1.96413e+07	0	2.242e+07	0	0	0	0	3.60784e+07	2.85303e+07	0	4.86944e+07	4.31583e+07	4.55806e+07	2.46443e+07	2.93704e+07	7.73264e+06	1.96413e+07	7.59208e+06	2.242e+07	2.6508e+07	7.57909e+06	1.0679e+07	2.12258e+07	3.60783e+07	2.85303e+07	1.9906e+07	4.86944e+07	4.31583e+07	4.55806e+07	2.46443e+07	2.93704e+07
			Q9BSJ8;F8VZB1	11;2	11;2	Extended synaptotagmin-1	ESYT1	2	11	11	14.5	14.5	122.85	1104	0	32.914	2964	1.27251e+08	9.42678e+07	1.56447e+08	1.01901e+08	1.14847e+08	1.95536e+08	1.70588e+08	1.78683e+08	1.77045e+08	1.72288e+08	2.12905e+08	1.39863e+08	1.78392e+08	1.26798e+08	2.37201e+08	2.34836e+08	1.27251e+08	9.42679e+07	1.56447e+08	1.01902e+08	1.14847e+08	1.95536e+08	1.70588e+08	1.78683e+08	1.77045e+08	1.72288e+08	2.12905e+08	1.39863e+08	1.78392e+08	1.26798e+08	2.37201e+08	2.34836e+08
		+	P41212;H0YG25	27;9	27;9	Transcription factor ETV6	ETV6	2	27	27	58.2	58.2	52.999	452	0	225.85	1708	7.1174e+09	6.13374e+09	4.92962e+09	5.46137e+09	5.14417e+09	6.45995e+09	6.12071e+09	6.22271e+09	3.13815e+09	4.10758e+09	3.59449e+09	4.12688e+09	3.65692e+09	3.40606e+09	3.46166e+09	3.48322e+09	7.1174e+09	6.13375e+09	4.92962e+09	5.46137e+09	5.14417e+09	6.45995e+09	6.12071e+09	6.22271e+09	3.13815e+09	4.10758e+09	3.59449e+09	4.12688e+09	3.65692e+09	3.40606e+09	3.46166e+09	3.48322e+09
		+	Q01844;B0QYK0;C9JGE3;A0A0D9SFL3;H7BY36	7;6;6;5;4	7;6;6;5;4	RNA-binding protein EWS	EWSR1	5	7	7	23.9	23.9	68.477	656	0	60.327	1994	3.92909e+08	4.17231e+08	4.17694e+08	4.26598e+08	3.82043e+08	4.25908e+08	6.17382e+08	4.79451e+08	3.26206e+08	3.34792e+08	3.09792e+08	3.2291e+08	2.78867e+08	3.07546e+08	2.65003e+08	2.58682e+08	3.92909e+08	4.1723e+08	4.17694e+08	4.26598e+08	3.82043e+08	4.25908e+08	6.17382e+08	4.79451e+08	3.26206e+08	3.34791e+08	3.09792e+08	3.22911e+08	2.78867e+08	3.07546e+08	2.65003e+08	2.58682e+08
			Q9NVH0;C9JLF4	17;3	17;3	Exonuclease 3-5 domain-containing protein 2	EXD2	2	17	17	32.7	32.7	70.352	621	0	53.914	3182	1.2605e+08	1.78825e+08	1.18365e+08	1.30884e+08	1.68686e+08	2.21733e+08	1.79576e+08	1.71982e+08	5.16494e+08	5.00726e+08	5.7892e+08	3.99328e+08	6.11676e+08	4.95454e+08	3.37219e+08	7.39008e+08	1.2605e+08	1.78825e+08	1.18365e+08	1.30884e+08	1.68686e+08	2.21733e+08	1.79576e+08	1.71982e+08	5.16494e+08	5.00725e+08	5.7892e+08	3.99328e+08	6.11676e+08	4.95454e+08	3.37219e+08	7.39008e+08
		+	Q96A65	8	8	Exocyst complex component 4	EXOC4	1	8	8	11.9	11.9	110.5	974	0	18.469	2799	0	0	1.69661e+07	0	0	0	0	0	5.62122e+07	4.40593e+07	4.34742e+07	4.10154e+07	4.98986e+07	7.7731e+07	4.58597e+07	5.61862e+07	1.13595e+07	2.77025e+07	1.69661e+07	1.07713e+07	2.4659e+07	1.26896e+07	9.51704e+06	1.36253e+07	5.62122e+07	4.40593e+07	4.34742e+07	4.10154e+07	4.98986e+07	7.7731e+07	4.58597e+07	5.61862e+07
			A0A0A0MSI8;O00471;F8W9B8;G3V377	5;5;4;1	5;5;4;1	Exocyst complex component 5	EXOC5	4	5	5	10.4	10.4	82.118	711	0	28.714	131	0	4.31297e+07	3.83251e+07	0	4.54505e+07	0	3.20269e+07	0	6.32851e+07	7.21349e+07	4.13532e+07	4.6367e+07	6.53001e+07	3.74066e+07	6.03807e+07	6.48653e+07	1.38791e+07	4.31297e+07	3.83251e+07	1.60699e+07	4.54505e+07	8.53066e+06	3.2027e+07	8.07426e+06	6.32851e+07	7.21348e+07	4.13532e+07	4.6367e+07	6.53001e+07	3.74066e+07	6.03808e+07	6.48654e+07
			A0A0U1RRB6;Q9Y2D4;J3QT38;F8W6R7;F2Z3K0	5;5;4;1;1	4;4;3;1;0	Exocyst complex component 6B	EXOC6B	5	5	4	8.2	7.2	94.685	815	0	11.034	231	0	0	0	0	0	0	0	0	6.7861e+07	3.7889e+07	6.20555e+07	0	4.49207e+07	3.4053e+07	5.82963e+07	4.52865e+07	1.08479e+07	8.62978e+06	2.19401e+07	1.517e+07	1.66041e+07	1.6236e+07	6.36179e+06	1.41963e+07	6.7861e+07	3.78891e+07	6.20555e+07	8.02728e+06	4.49207e+07	3.4053e+07	5.82963e+07	4.52865e+07
			Q9Y3B2;B1AMU7;B1AMU3;R4GNH9;R4GMQ7;B1AMU4	4;3;3;2;2;2	4;3;3;2;2;2	Exosome complex component CSL4	EXOSC1	6	4	4	28.2	28.2	21.452	195	0	10.328	3434	8.3509e+07	4.88273e+07	5.20241e+07	7.03813e+07	7.02218e+07	6.12532e+07	5.69923e+07	5.97511e+07	5.45891e+07	7.18123e+07	5.44703e+07	6.05321e+07	6.99883e+07	6.10651e+07	6.33502e+07	2.69545e+08	8.3509e+07	4.88273e+07	5.2024e+07	7.03813e+07	7.02218e+07	6.12532e+07	5.69923e+07	5.9751e+07	5.45891e+07	7.18123e+07	5.44702e+07	6.05321e+07	6.99884e+07	6.10651e+07	6.33503e+07	2.69545e+08
		+	Q01780;K7EJ37	21;4	21;4	Exosome component 10	EXOSC10	2	21	21	35.6	35.6	100.83	885	0	43.165	1990	1.32236e+08	1.10417e+08	1.34859e+08	1.30107e+08	1.49824e+08	1.68451e+08	1.53419e+08	1.58359e+08	1.99373e+08	1.75117e+08	1.37055e+08	1.47933e+08	2.78157e+08	2.13411e+08	2.37751e+08	4.51781e+08	1.32236e+08	1.10417e+08	1.34859e+08	1.30107e+08	1.49824e+08	1.6845e+08	1.53419e+08	1.58359e+08	1.99373e+08	1.75117e+08	1.37055e+08	1.47933e+08	2.78157e+08	2.13411e+08	2.37751e+08	4.51781e+08
			Q9NQT5	3	3	Exosome complex component RRP40	EXOSC3	1	3	3	18.9	18.9	29.572	275	0	7.1351	3149	6.15932e+07	5.58229e+07	7.06716e+07	6.76976e+07	8.99521e+07	6.23777e+07	6.11904e+07	6.58917e+07	4.32691e+07	4.66211e+07	5.5672e+07	4.56047e+07	5.89255e+07	5.96657e+07	4.69137e+07	7.22542e+07	6.15932e+07	5.58229e+07	7.06716e+07	6.76975e+07	8.99521e+07	6.23777e+07	6.11904e+07	6.58917e+07	4.32691e+07	4.66212e+07	5.5672e+07	4.56047e+07	5.89255e+07	5.96657e+07	4.69137e+07	7.22542e+07
			Q9NPD3;E9PI41;E9PPI9	6;4;2	6;4;2	Exosome complex component RRP41	EXOSC4	3	6	6	26.5	26.5	26.383	245	0	13.252	3140	1.21974e+08	1.88229e+08	1.71453e+08	1.32638e+08	1.72e+08	1.57138e+08	1.87849e+08	1.75046e+08	9.66017e+07	1.10304e+08	1.57797e+08	1.2827e+08	1.25414e+08	8.16058e+07	1.09767e+08	1.02628e+08	1.21974e+08	1.88229e+08	1.71453e+08	1.32638e+08	1.72e+08	1.57138e+08	1.87849e+08	1.75046e+08	9.66017e+07	1.10304e+08	1.57797e+08	1.2827e+08	1.25414e+08	8.16059e+07	1.09767e+08	1.02628e+08
			Q15910;G3XAL2;E9PDH6	8;4;1	7;4;1	Histone-lysine N-methyltransferase EZH2	EZH2	3	8	7	19.3	18.2	85.362	746	0	11.51	2244	4.11443e+07	3.36187e+07	3.20191e+07	4.70291e+07	3.77253e+07	8.33232e+07	3.15213e+07	3.31043e+07	3.25949e+07	0	3.65438e+07	0	6.5837e+07	0	0	3.32788e+07	4.11443e+07	3.36187e+07	3.20191e+07	4.70291e+07	3.77253e+07	8.33231e+07	3.15213e+07	3.31043e+07	3.25949e+07	6.40334e+06	3.65437e+07	1.13679e+07	6.5837e+07	1.11006e+07	2.24216e+07	3.32788e+07
			Q01469	3	3	Fatty acid-binding protein, epidermal	FABP5	1	3	3	8.9	8.9	15.164	135	0	9.1834	1987	2.47466e+07	2.76837e+07	3.47573e+07	5.9411e+07	0	4.97395e+07	3.56061e+07	2.56816e+07	3.47134e+07	1.40143e+08	1.78547e+07	1.69392e+07	3.06465e+07	1.97896e+07	1.58154e+07	1.53948e+07	2.47466e+07	2.76837e+07	3.47573e+07	5.94111e+07	1.52429e+07	4.97395e+07	3.56061e+07	2.56817e+07	3.47134e+07	1.40143e+08	1.78547e+07	1.69392e+07	3.06465e+07	1.97896e+07	1.58154e+07	1.53948e+07
			O95864	6	6	Fatty acid desaturase 2	FADS2	1	6	6	18.9	18.9	52.259	444	0	30.848	1374	1.50838e+08	1.67938e+08	1.67851e+08	2.28687e+08	1.59395e+08	2.39745e+08	3.0084e+08	1.21382e+08	2.30804e+08	1.89949e+08	1.49521e+08	1.90791e+08	2.88128e+08	2.71111e+08	2.64162e+08	1.61335e+08	1.50838e+08	1.67938e+08	1.67851e+08	2.28687e+08	1.59395e+08	2.39745e+08	3.0084e+08	1.21382e+08	2.30804e+08	1.89949e+08	1.4952e+08	1.90791e+08	2.88128e+08	2.71111e+08	2.64162e+08	1.61335e+08
			Q96CS3	16	16	FAS-associated factor 2	FAF2	1	16	16	54.8	54.8	52.623	445	0	159.34	2812	2.30657e+08	1.52945e+08	1.36054e+08	1.2662e+08	1.08544e+08	1.58377e+08	1.14473e+08	1.98461e+08	4.86712e+08	5.72716e+08	3.76318e+08	7.32108e+08	2.62341e+08	6.00136e+08	9.49126e+08	7.62635e+08	2.30657e+08	1.52945e+08	1.36054e+08	1.2662e+08	1.08544e+08	1.58377e+08	1.14473e+08	1.98461e+08	4.86712e+08	5.72716e+08	3.76318e+08	7.32108e+08	2.62341e+08	6.00136e+08	9.49125e+08	7.62634e+08
			Q9NZB2;A0A0C4DH52;A0A0C4DG79;Q5T035	28;12;10;2	28;12;10;2	Constitutive coactivator of PPAR-gamma-like protein 1	FAM120A	4	28	28	37.9	37.9	121.89	1118	0	117.49	3236	1.60927e+08	1.9359e+08	1.05434e+08	1.775e+08	1.34093e+08	1.49481e+08	1.31693e+08	1.77642e+08	5.65441e+08	4.50745e+08	5.09325e+08	6.4098e+08	5.22572e+08	5.64145e+08	6.63401e+08	4.34305e+08	1.60927e+08	1.9359e+08	1.05434e+08	1.775e+08	1.34093e+08	1.49481e+08	1.31693e+08	1.77643e+08	5.65441e+08	4.50746e+08	5.09325e+08	6.4098e+08	5.22572e+08	5.64144e+08	6.63401e+08	4.34305e+08
			Q8IX21;B1AL16;A0A3B3IRS8	7;5;4	7;5;4	Protein FAM178A	FAM178A	3	7	7	9.1	9.1	131.87	1173	0	14.574	2565	0	0	0	0	0	3.4507e+07	0	2.8373e+07	3.25259e+07	2.50919e+07	2.64963e+07	2.10205e+07	4.54449e+07	4.69815e+07	5.7125e+07	5.88433e+07	1.1441e+07	1.30976e+07	5.90767e+06	9.25609e+06	3.85786e+06	3.4507e+07	5.85838e+06	2.8373e+07	3.25259e+07	2.50919e+07	2.64963e+07	2.10205e+07	4.54449e+07	4.69815e+07	5.7125e+07	5.88433e+07
			Q9BUT9;I3L172	4;1	4;1	Protein FAM195A	FAM195A	2	4	4	41.9	41.9	17.828	160	0	116.77	2978	0	0	0	0	0	0	0	0	8.83523e+07	1.22115e+08	5.92387e+07	1.08354e+08	1.01087e+08	0	7.15777e+07	0	8.39632e+06	9.62323e+06	2.80543e+07	1.30638e+07	2.05003e+07	2.63888e+07	1.24235e+07	6.77334e+06	8.83523e+07	1.22115e+08	5.92387e+07	1.08354e+08	1.01087e+08	5.79007e+06	7.15777e+07	2.00125e+07
			Q9UK61;A0A087X0F1	23;16	23;16	Protein FAM208A	FAM208A	2	23	23	16.5	16.5	189.03	1670	0	63.184	3340	1.74906e+08	1.94762e+08	1.84053e+08	1.74334e+08	1.79804e+08	1.45019e+08	1.60229e+08	1.80007e+08	7.1847e+07	1.02962e+08	1.07085e+08	1.24452e+08	9.02893e+07	8.77646e+07	1.03358e+08	1.06741e+08	1.74906e+08	1.94762e+08	1.84053e+08	1.74334e+08	1.79804e+08	1.45019e+08	1.60229e+08	1.80007e+08	7.18469e+07	1.02962e+08	1.07085e+08	1.24452e+08	9.02894e+07	8.77646e+07	1.03358e+08	1.06741e+08
			A0A2R8YH03;Q5VWN6;J3KPH3	18;18;3	18;18;3	Protein FAM208B	FAM208B	3	18	18	10.1	10.1	293.55	2645	0	34.519	322	6.86287e+07	7.65864e+07	7.82028e+07	8.67234e+07	9.08812e+07	7.62417e+07	6.79842e+07	7.73108e+07	8.94246e+07	8.64028e+07	8.19511e+07	8.48347e+07	7.90115e+07	8.40969e+07	7.85587e+07	7.47438e+07	6.86287e+07	7.65864e+07	7.82029e+07	8.67233e+07	9.08812e+07	7.62417e+07	6.79842e+07	7.73108e+07	8.94245e+07	8.64029e+07	8.19512e+07	8.48347e+07	7.90115e+07	8.40968e+07	7.85587e+07	7.47438e+07
			Q8WU58;B4DRX9;J3QRR9;J3QKY8;J3QLP2	7;4;3;3;2	7;4;3;3;2	Protein FAM222B	FAM222B	5	7	7	24	24	59.651	562	0	19.803	2708	5.99112e+07	6.5921e+07	4.9553e+07	6.30652e+07	5.58866e+07	3.02403e+07	4.23435e+07	4.30165e+07	6.71481e+07	9.04756e+07	8.48867e+07	8.00001e+07	7.15366e+07	6.42705e+07	5.39808e+07	4.97515e+07	5.99112e+07	6.5921e+07	4.95529e+07	6.30652e+07	5.58866e+07	3.02404e+07	4.23435e+07	4.30165e+07	6.71481e+07	9.04757e+07	8.48867e+07	8.00001e+07	7.15366e+07	6.42705e+07	5.39808e+07	4.97515e+07
			Q9NUQ9;E5RGI7;E5RJE1;E5RIR8;E5RJL8;E5RI16;A0A087X178;A0A1W2PRQ0;E5RK61;E5RFS4;E5RHU5	5;2;2;2;2;2;2;2;1;1;1	4;2;2;2;2;2;1;1;1;1;1	Protein FAM49B	FAM49B	11	5	4	21	18.2	36.748	324	0	13.219	3178	0	5.04984e+07	0	5.39703e+07	0	0	6.54374e+07	0	1.25085e+08	7.94346e+07	8.45593e+07	6.66398e+07	5.24997e+07	7.80571e+07	9.43831e+07	1.37283e+08	1.01791e+07	5.04984e+07	6.8982e+06	5.39703e+07	1.5144e+07	4.21039e+06	6.54374e+07	2.4098e+07	1.25085e+08	7.94347e+07	8.45594e+07	6.66397e+07	5.24997e+07	7.80571e+07	9.43831e+07	1.37283e+08
			Q8N1B3;K7EM37;A0A087WY98;A0A087WUL6;H7C3N1	3;2;1;1;1	3;2;1;1;1	Cyclin-related protein FAM58A	FAM58A	5	3	3	16.1	16.1	28.368	248	0	13.085	2593	0	7.25732e+07	9.08629e+07	5.85518e+07	5.5249e+07	6.95263e+07	3.97986e+07	5.06215e+07	4.39753e+07	0	2.48201e+07	3.76273e+07	3.29055e+07	2.84235e+07	0	0	1.39075e+07	7.25732e+07	9.0863e+07	5.85518e+07	5.5249e+07	6.95263e+07	3.97986e+07	5.06215e+07	4.39753e+07	1.81198e+07	2.48201e+07	3.76273e+07	3.29055e+07	2.84236e+07	8.77924e+06	1.1394e+07
			I3L419;I3L156;Q9BSJ6;I3L2R2;I3L427	5;4;4;2;1	5;4;4;2;1	Protein FAM64A	FAM64A	5	5	5	47.8	47.8	27.203	247	0	17.872	996	6.57462e+07	7.11433e+07	8.1965e+07	6.18022e+07	6.10969e+07	5.62748e+07	7.14488e+07	8.15049e+07	0	0	4.1255e+07	0	0	0	0	0	6.57462e+07	7.11433e+07	8.19649e+07	6.18022e+07	6.10969e+07	5.62748e+07	7.14488e+07	8.15049e+07	1.26904e+07	1.70161e+07	4.1255e+07	5.12941e+06	2.8123e+07	2.29961e+07	1.18368e+07	1.24412e+07
			Q9H4H8;A0A087WXK8	7;6	7;6	Protein FAM83D	FAM83D	2	7	7	14.2	14.2	64.424	585	0	24.673	3069	6.52086e+07	6.65656e+07	7.08583e+07	8.30624e+07	7.66556e+07	7.59568e+07	7.74885e+07	7.47234e+07	6.63073e+07	7.04798e+07	7.89487e+07	7.3912e+07	5.31828e+07	6.3816e+07	4.0486e+07	5.48281e+07	6.52085e+07	6.65656e+07	7.08582e+07	8.30624e+07	7.66555e+07	7.59567e+07	7.74885e+07	7.47234e+07	6.63073e+07	7.04798e+07	7.89486e+07	7.3912e+07	5.31828e+07	6.3816e+07	4.0486e+07	5.4828e+07
			A6ND36;K7EKG0	7;1	7;1	Protein FAM83G	FAM83G	2	7	7	13	13	90.834	823	0	9.9823	376	1.52956e+07	2.01855e+07	1.90993e+07	2.03849e+07	2.09201e+07	1.98785e+07	1.5777e+07	2.15674e+07	1.77909e+07	1.81474e+07	0	1.61661e+07	1.86627e+07	1.82752e+07	1.84271e+07	1.68215e+07	1.52956e+07	2.01855e+07	1.90993e+07	2.03849e+07	2.09201e+07	1.98785e+07	1.5777e+07	2.15674e+07	1.77909e+07	1.81474e+07	2.37902e+07	1.61661e+07	1.86627e+07	1.82753e+07	1.84271e+07	1.68215e+07
			Q6ZRV2;J3KPS2	8;7	8;7	Protein FAM83H	FAM83H	2	8	8	10.3	10.3	127.12	1179	0	20.883	2449	2.03219e+07	2.14901e+07	2.36461e+07	3.27089e+07	3.38209e+07	3.1295e+07	2.50384e+07	2.31931e+07	3.00631e+07	3.30736e+07	2.3865e+07	2.54807e+07	2.46899e+07	3.27609e+07	2.26988e+07	2.03671e+07	2.03219e+07	2.14901e+07	2.36461e+07	3.2709e+07	3.38209e+07	3.1295e+07	2.50384e+07	2.31932e+07	3.00631e+07	3.30736e+07	2.3865e+07	2.54807e+07	2.46899e+07	3.27608e+07	2.26988e+07	2.03671e+07
			Q658Y4;E7ER68;H0YBR6;G3V120;P0C866	8;7;1;1;1	8;7;1;1;1	Protein FAM91A1	FAM91A1	5	8	8	14.3	14.3	93.908	838	0	23.014	2380	4.54938e+07	6.43259e+07	7.38833e+07	5.30151e+07	7.93686e+07	1.37622e+08	3.65318e+07	7.46623e+07	8.27893e+07	4.15559e+07	8.24953e+07	6.39916e+07	9.1311e+07	1.0227e+08	1.48385e+08	1.37132e+08	4.54938e+07	6.43259e+07	7.38834e+07	5.30151e+07	7.93686e+07	1.37622e+08	3.65318e+07	7.46623e+07	8.27894e+07	4.1556e+07	8.24952e+07	6.39915e+07	9.13111e+07	1.0227e+08	1.48385e+08	1.37132e+08
			Q8NCA5;E9PH82;C9J3G8	20;16;4	18;14;4	Protein FAM98A	FAM98A	3	20	18	42.8	40.1	55.4	519	0	223.39	2644	1.03062e+09	1.17081e+09	1.16301e+09	9.60942e+08	8.44795e+08	9.63883e+08	1.10636e+09	1.11421e+09	1.18607e+09	1.27518e+09	1.01884e+09	1.03982e+09	1.29556e+09	1.1154e+09	1.16183e+09	7.03181e+08	1.03062e+09	1.17081e+09	1.16301e+09	9.60942e+08	8.44795e+08	9.63883e+08	1.10636e+09	1.11421e+09	1.18607e+09	1.27518e+09	1.01884e+09	1.03982e+09	1.29556e+09	1.1154e+09	1.16183e+09	7.03181e+08
			Q52LJ0;H0YNA1	17;2	15;2	Protein FAM98B	FAM98B	2	17	15	60.6	56.4	37.19	330	0	217.22	2286	1.15996e+09	1.21226e+09	1.11451e+09	1.28993e+09	1.42016e+09	1.04589e+09	1.39032e+09	1.24126e+09	1.7029e+09	1.37259e+09	1.81373e+09	1.22355e+09	1.54846e+09	1.78925e+09	1.37976e+09	1.24593e+09	1.15996e+09	1.21226e+09	1.11451e+09	1.28993e+09	1.42016e+09	1.04589e+09	1.39032e+09	1.24126e+09	1.7029e+09	1.37259e+09	1.81373e+09	1.22355e+09	1.54846e+09	1.78925e+09	1.37976e+09	1.24593e+09
			Q9NVI1;H3BP78;F8W7R3	7;6;6	7;6;6	Fanconi anemia group I protein	FANCI	3	7	7	6.3	6.3	149.32	1328	0	12.173	3186	3.66881e+07	0	2.80394e+07	3.52453e+07	0	0	0	0	3.17083e+07	3.19348e+07	4.27532e+07	3.96662e+07	4.81051e+07	0	8.64337e+07	9.41706e+07	3.66882e+07	6.48436e+06	2.80394e+07	3.52453e+07	1.6014e+07	1.44894e+07	1.04773e+07	9.57745e+06	3.17083e+07	3.19348e+07	4.27531e+07	3.96662e+07	4.81051e+07	7.16149e+06	8.64337e+07	9.41706e+07
			Q8WVX9;E9PNW8;E9PPB8	12;10;1	12;10;1	Fatty acyl-CoA reductase 1	FAR1	3	12	12	31.1	31.1	59.356	515	0	26.586	2727	7.41597e+07	9.22702e+07	8.5823e+07	8.39975e+07	6.77574e+07	9.14239e+07	1.00701e+08	9.34295e+07	1.69576e+08	2.20881e+08	1.31051e+08	1.40636e+08	9.91731e+07	1.64744e+08	1.69914e+08	1.57795e+08	7.41597e+07	9.22702e+07	8.58231e+07	8.39975e+07	6.77574e+07	9.14239e+07	1.00701e+08	9.34295e+07	1.69576e+08	2.20881e+08	1.31051e+08	1.40636e+08	9.9173e+07	1.64744e+08	1.69914e+08	1.57795e+08
			C9JME2;Q9Y4F1;A0A1B0GV68;M0QYB0	4;4;3;2	4;4;3;2	FERM, RhoGEF and pleckstrin domain-containing protein 1	FARP1	4	4	4	4.7	4.7	122.09	1076	0	8.1204	516	3.82805e+07	9.97351e+07	3.10324e+07	0	0	0	0	0	2.35055e+07	5.81466e+07	2.13945e+07	2.24744e+07	0	0	0	0	3.82805e+07	9.97351e+07	3.10324e+07	1.47489e+07	2.03491e+07	7.02715e+06	1.53344e+07	4.49848e+07	2.35055e+07	5.81465e+07	2.13945e+07	2.24744e+07	2.55498e+07	1.45644e+07	6.0593e+06	4.91184e+06
			Q9Y285;K7ER00;K7ER16;K7EPH2;K7EK06;K7ERS0	24;22;14;13;8;2	24;22;14;13;8;2	Phenylalanine--tRNA ligase alpha subunit	FARSA	6	24	24	57.5	57.5	57.563	508	0	280.78	3403	4.34273e+09	5.89173e+09	4.36597e+09	3.29942e+09	5.69666e+09	3.66934e+09	3.82035e+09	3.23425e+09	4.33459e+09	2.77582e+09	4.02841e+09	2.74104e+09	2.78786e+09	2.08107e+09	3.01677e+09	3.90136e+09	4.34272e+09	5.89173e+09	4.36597e+09	3.29942e+09	5.69667e+09	3.66934e+09	3.82035e+09	3.23425e+09	4.33459e+09	2.77583e+09	4.02841e+09	2.74104e+09	2.78786e+09	2.08107e+09	3.01677e+09	3.90137e+09
			Q9NSD9	12	12	Phenylalanine--tRNA ligase beta subunit	FARSB	1	12	12	27	27	66.115	589	0	60.853	3165	1.67044e+08	2.75567e+08	2.32368e+08	2.67308e+08	2.418e+08	3.26572e+08	2.53224e+08	1.96107e+08	2.89307e+08	2.51868e+08	3.76642e+08	3.22318e+08	3.75294e+08	4.01917e+08	3.63281e+08	6.16595e+08	1.67044e+08	2.75567e+08	2.32368e+08	2.67308e+08	2.418e+08	3.26572e+08	2.53225e+08	1.96107e+08	2.89307e+08	2.51868e+08	3.76642e+08	3.22318e+08	3.75294e+08	4.01917e+08	3.63281e+08	6.16595e+08
			P49327;A0A0U1RQF0;A0A0U1RRG3;J3KTF0	65;64;3;1	65;64;3;1	Fatty acid synthase;[Acyl-carrier-protein] S-acetyltransferase;[Acyl-carrier-protein] S-malonyltransferase;3-oxoacyl-[acyl-carrier-protein] synthase;3-oxoacyl-[acyl-carrier-protein] reductase;3-hydroxyacyl-[acyl-carrier-protein] dehydratase;Enoyl-[acyl-carrier-protein] reductase;Oleoyl-[acyl-carrier-protein] hydrolase	FASN	4	65	65	39.1	39.1	273.42	2511	0	323.31	1761	4.27381e+08	2.90773e+08	2.80097e+08	4.12245e+08	4.62381e+08	3.53667e+08	5.77554e+08	2.99125e+08	1.57456e+09	1.51444e+09	1.77482e+09	1.13188e+09	1.75974e+09	1.63583e+09	2.67943e+09	3.74795e+09	4.27381e+08	2.90773e+08	2.80097e+08	4.12245e+08	4.62381e+08	3.53667e+08	5.77554e+08	2.99125e+08	1.57456e+09	1.51444e+09	1.77482e+09	1.13188e+09	1.75974e+09	1.63583e+09	2.67943e+09	3.74795e+09
			Q9NYY8	11	11	FAST kinase domain-containing protein 2	FASTKD2	1	11	11	20	20	81.462	710	0	38.708	3233	2.18829e+08	2.37467e+08	1.95703e+08	2.07171e+08	2.67876e+08	2.41088e+08	2.35292e+08	2.15577e+08	2.32525e+08	2.92889e+08	1.50836e+08	2.78548e+08	2.36593e+08	2.51482e+08	3.47854e+08	3.25419e+08	2.18829e+08	2.37467e+08	1.95703e+08	2.07171e+08	2.67876e+08	2.41088e+08	2.35292e+08	2.15577e+08	2.32525e+08	2.92889e+08	1.50836e+08	2.78548e+08	2.36593e+08	2.51482e+08	3.47854e+08	3.25419e+08
			Q7L8L6	9	9	FAST kinase domain-containing protein 5	FASTKD5	1	9	9	16.2	16.2	86.573	764	0	21.474	2479	1.35307e+08	9.49522e+07	1.07279e+08	8.09319e+07	7.04694e+07	9.14531e+07	1.05586e+08	1.34146e+08	2.13286e+08	1.12286e+08	2.3469e+08	1.76897e+08	1.42937e+08	1.86162e+08	1.84381e+08	1.97175e+08	1.35307e+08	9.49522e+07	1.07279e+08	8.09319e+07	7.04694e+07	9.14531e+07	1.05586e+08	1.34146e+08	2.13286e+08	1.12286e+08	2.3469e+08	1.76897e+08	1.42937e+08	1.86161e+08	1.84381e+08	1.97175e+08
		+	P22087;M0QXL5;M0R299;M0R2Q4;M0R0P1;M0R2U2;M0R1H0;M0R2B0	19;17;16;15;13;7;7;7	18;16;15;14;12;7;7;7	rRNA 2-O-methyltransferase fibrillarin	FBL	8	19	18	64.5	61.1	33.784	321	0	186.86	1581	6.1552e+09	4.46653e+09	1.81439e+09	6.40085e+09	6.52251e+09	6.0352e+09	7.6046e+09	6.02215e+09	5.75919e+09	2.70346e+09	2.08041e+09	2.55853e+09	2.519e+09	2.79618e+09	2.29697e+09	4.09337e+09	6.15519e+09	4.46653e+09	1.81439e+09	6.40084e+09	6.52251e+09	6.03519e+09	7.60461e+09	6.02214e+09	5.75919e+09	2.70346e+09	2.08041e+09	2.55853e+09	2.519e+09	2.79618e+09	2.29697e+09	4.09337e+09
		+	A6NHQ2	3	2	rRNA/tRNA 2-O-methyltransferase fibrillarin-like protein 1	FBLL1	1	3	2	6.9	3.6	34.803	334	0.002664	2.9641	381	1.46384e+08	1.48954e+08	1.90445e+08	0	1.5753e+08	1.42155e+08	1.60018e+08	1.51154e+08	1.51554e+08	1.48111e+08	1.57881e+08	1.37624e+08	1.26251e+08	1.42764e+08	1.25246e+08	0	1.46383e+08	1.48954e+08	1.90445e+08	3.78781e+07	1.5753e+08	1.42155e+08	1.60018e+08	1.51154e+08	1.51554e+08	1.48111e+08	1.57881e+08	1.37624e+08	1.26251e+08	1.42764e+08	1.25246e+08	6.04817e+07
			A0A087WYV8;P35556;D6RJI3;E9PHW4;P35555;F6U495;Q75N90	49;49;24;10;4;1;1	49;49;24;10;4;1;1	Fibrillin-2	FBN2	7	49	49	20	20	314.67	2911	0	272.11	68	1.14289e+09	8.79847e+08	8.6852e+08	1.00577e+09	1.02578e+09	9.32128e+08	9.61934e+08	8.20074e+08	4.8137e+08	3.46156e+08	6.05275e+08	5.09809e+08	4.88949e+08	4.65256e+08	5.26147e+08	3.10478e+08	1.14289e+09	8.79847e+08	8.6852e+08	1.00577e+09	1.02578e+09	9.32129e+08	9.61934e+08	8.20074e+08	4.8137e+08	3.46156e+08	6.05275e+08	5.09809e+08	4.88949e+08	4.65256e+08	5.26147e+08	3.10478e+08
			J3KNZ9;Q9HAH7;H3BRE6	12;8;2	12;8;2	Probable fibrosin-1	FBRS	3	12	12	18.5	18.5	103.77	980	0	49.015	1002	7.1582e+07	7.327e+07	7.8341e+07	1.38863e+08	1.33316e+08	1.0279e+08	1.19016e+08	8.3241e+07	1.20458e+08	8.30013e+07	9.64023e+07	1.03249e+08	1.01816e+08	6.99493e+07	7.05418e+07	5.74598e+07	7.1582e+07	7.327e+07	7.8341e+07	1.38863e+08	1.33316e+08	1.0279e+08	1.19016e+08	8.3241e+07	1.20457e+08	8.30013e+07	9.64023e+07	1.03249e+08	1.01817e+08	6.99493e+07	7.05418e+07	5.74598e+07
			Q96ME1;H0Y6I6	13;11	13;11	F-box/LRR-repeat protein 18	FBXL18	2	13	13	19.9	19.9	88.34	805	0	54.251	2885	3.5428e+07	3.68449e+07	3.14754e+07	2.19798e+07	4.47503e+07	4.14676e+07	6.74323e+07	4.33324e+07	2.09605e+08	7.31454e+07	1.06414e+08	6.23905e+07	1.8888e+08	1.63548e+08	1.02816e+08	1.38357e+08	3.5428e+07	3.68449e+07	3.14754e+07	2.19798e+07	4.47504e+07	4.14676e+07	6.74322e+07	4.33324e+07	2.09605e+08	7.31454e+07	1.06414e+08	6.23905e+07	1.8888e+08	1.63548e+08	1.02816e+08	1.38357e+08
			Q8N531;A0A075B6T3	6;1	6;1	F-box/LRR-repeat protein 6	FBXL6	2	6	6	21.7	21.7	58.587	539	0	11.808	2613	6.56797e+07	6.51142e+07	6.90108e+07	6.51547e+07	3.77142e+07	0	6.51942e+07	7.686e+07	1.02379e+08	5.22288e+07	9.33106e+07	1.00251e+08	5.87952e+07	9.14564e+07	1.49151e+08	9.3266e+07	6.56797e+07	6.51143e+07	6.90108e+07	6.51547e+07	3.77142e+07	1.10961e+07	6.51942e+07	7.68599e+07	1.02379e+08	5.22288e+07	9.33106e+07	1.00251e+08	5.87952e+07	9.14564e+07	1.49151e+08	9.3266e+07
		+	Q86XK2;C9IYF0;H0YAV3	6;4;1	6;4;1	F-box only protein 11	FBXO11	3	6	6	10.1	10.1	103.58	927	0	14.584	2527	4.26368e+07	2.82179e+07	3.11307e+07	2.63813e+07	3.50906e+07	4.44794e+07	3.82673e+07	3.76134e+07	2.73891e+07	2.75011e+07	2.3061e+07	2.89881e+07	2.55115e+07	0	4.54353e+07	0	4.26368e+07	2.82179e+07	3.11306e+07	2.63812e+07	3.50906e+07	4.44794e+07	3.82673e+07	3.76135e+07	2.73891e+07	2.75011e+07	2.30609e+07	2.89881e+07	2.55115e+07	1.64173e+07	4.54353e+07	2.74313e+07
			G3V5S9;G3V1S4;Q9Y324;G3V2M5	3;3;3;1	3;3;3;1	rRNA-processing protein FCF1 homolog	FCF1	4	3	3	13.7	13.7	21.491	183	0	4.4463	858	0	2.86402e+07	2.97461e+07	2.51578e+07	2.66269e+07	3.43547e+07	3.85492e+07	0	4.15565e+07	3.58664e+07	3.16587e+07	4.13174e+07	5.3215e+07	4.39898e+07	5.13038e+07	0	1.31453e+07	2.86402e+07	2.97461e+07	2.51578e+07	2.66269e+07	3.43547e+07	3.85492e+07	9.63985e+06	4.15564e+07	3.58664e+07	3.16587e+07	4.13174e+07	5.3215e+07	4.39898e+07	5.13038e+07	2.98801e+07
			P37268;E9PNM1;A0A1W2PQ47;E9PJG4;E9PS69	15;14;13;7;4	14;13;13;6;4	Squalene synthase	FDFT1	5	15	14	40.8	37.6	48.115	417	0	41.858	1687	0	6.96347e+07	8.11244e+07	5.17296e+07	7.75673e+07	5.68661e+07	8.89173e+07	7.12669e+07	3.61727e+08	3.56866e+08	3.31572e+08	2.18955e+08	3.90766e+08	3.94994e+08	3.82264e+08	3.4469e+08	2.90363e+07	6.96347e+07	8.11244e+07	5.17295e+07	7.75674e+07	5.68661e+07	8.89173e+07	7.12669e+07	3.61727e+08	3.56866e+08	3.31572e+08	2.18955e+08	3.90766e+08	3.94994e+08	3.82264e+08	3.4469e+08
			P22570;A0A0C4DFN8;A0A0A0MSZ4;A0A0A0MTR6;A0A0C4DGN7;A0A0A0MT64;A0A0A0MTN9;J3QQX3;J3QKZ8;J3QQW7;J3KS64	33;31;31;30;30;30;29;25;5;3;1	33;31;31;30;30;30;29;25;5;3;1	NADPH:adrenodoxin oxidoreductase, mitochondrial	FDXR	11	33	33	68.8	68.8	53.836	491	0	191.86	1583	3.52222e+09	3.97738e+09	4.36805e+09	3.70828e+09	4.60601e+09	5.1343e+09	3.39977e+09	4.08493e+09	2.84374e+09	3.22277e+09	2.25999e+09	2.98628e+09	2.64786e+09	2.76586e+09	1.96138e+09	4.56206e+09	3.52222e+09	3.97738e+09	4.36805e+09	3.70828e+09	4.60602e+09	5.13429e+09	3.39977e+09	4.08493e+09	2.84374e+09	3.22277e+09	2.25999e+09	2.98628e+09	2.64786e+09	2.76587e+09	1.96138e+09	4.56205e+09
			P22830;K7ELX4;K7EJX5;K7EKP7;K7EPN2;K7EJM8	14;12;6;4;2;2	14;12;6;4;2;2	Ferrochelatase, mitochondrial	FECH	6	14	14	48.7	48.7	47.862	423	0	98.453	1587	1.94832e+09	1.67715e+09	1.75668e+09	1.71948e+09	1.99968e+09	1.7796e+09	1.71478e+09	1.55613e+09	1.31812e+09	1.28805e+09	2.17687e+09	1.20674e+09	1.51076e+09	1.50215e+09	1.29457e+09	1.22574e+09	1.94832e+09	1.67715e+09	1.75668e+09	1.71948e+09	1.99968e+09	1.7796e+09	1.71478e+09	1.55613e+09	1.31812e+09	1.28805e+09	2.17687e+09	1.20674e+09	1.51076e+09	1.50215e+09	1.29457e+09	1.22574e+09
		+	P39748;F5H1Y3;I3L3E9	19;9;7	18;9;6	Flap endonuclease 1	FEN1	3	19	18	49.7	49.7	42.592	380	0	103.23	1695	1.33454e+09	1.06268e+09	1.59556e+09	1.67014e+09	1.55149e+09	1.41679e+09	1.94e+09	1.23175e+09	2.31715e+09	2.03087e+09	2.29192e+09	2.04156e+09	2.37678e+09	1.65917e+09	1.75776e+09	1.4853e+09	1.33454e+09	1.06268e+09	1.59556e+09	1.67014e+09	1.55149e+09	1.41679e+09	1.94e+09	1.23175e+09	2.31714e+09	2.03087e+09	2.29192e+09	2.04156e+09	2.37678e+09	1.65917e+09	1.75776e+09	1.4853e+09
			Q5JXI8;Q13642;A0A0D9SFZ9;Q5JXH8;Q5JXH7;Q5JXI3;A0A0D9SFI6;A0A0D9SFB0;Q5JXH9;A0A0D9SGB2;Q5JXI0;Q5JXI2;A0A0D9SG53;A0A0D9SEY7;A0A0D9SGD1;A0A0D9SGC5	19;17;15;15;15;15;13;13;13;12;12;12;10;6;6;5	19;17;15;15;15;15;13;13;13;12;12;12;10;6;6;5	Four and a half LIM domains protein 1	FHL1	16	19	19	59.1	59.1	29.16	257	0	59.007	2324	4.31173e+08	4.79583e+08	5.50922e+08	4.18258e+08	5.24492e+08	5.27078e+08	4.10202e+08	4.22004e+08	1.1253e+09	8.79058e+08	1.40972e+09	8.92802e+08	9.75904e+08	6.42235e+08	8.49513e+08	1.0986e+09	4.31173e+08	4.79583e+08	5.50921e+08	4.18258e+08	5.24492e+08	5.27078e+08	4.10202e+08	4.22004e+08	1.1253e+09	8.79057e+08	1.40972e+09	8.92802e+08	9.75904e+08	6.42235e+08	8.49514e+08	1.0986e+09
			Q14192;J3KNW4;A0A0A0MSG2;F8WDA8;U3KQT4;C9J3S8	37;35;35;6;6;4	37;35;35;6;6;4	Four and a half LIM domains protein 2	FHL2	6	37	37	86.4	86.4	32.193	279	0	216.86	2156	6.31751e+08	7.20941e+08	7.83234e+08	1.33886e+09	8.0054e+08	8.19547e+08	5.93494e+08	7.1115e+08	6.84686e+09	4.62921e+09	8.17984e+09	3.973e+09	3.70434e+09	4.31661e+09	3.55148e+09	3.00827e+09	6.3175e+08	7.20941e+08	7.83234e+08	1.33886e+09	8.0054e+08	8.19546e+08	5.93494e+08	7.1115e+08	6.84686e+09	4.62921e+09	8.17983e+09	3.973e+09	3.70434e+09	4.31661e+09	3.55148e+09	3.00827e+09
			Q13643	9	9	Four and a half LIM domains protein 3	FHL3	1	9	9	50.7	50.7	31.192	280	0	30.566	2126	1.8367e+08	2.27856e+08	1.84662e+08	1.68067e+08	2.02481e+08	2.46806e+08	1.88758e+08	2.1256e+08	2.8664e+08	1.91802e+08	2.95394e+08	1.93312e+08	2.39135e+08	1.9043e+08	1.58615e+08	1.64137e+08	1.8367e+08	2.27856e+08	1.84662e+08	1.68067e+08	2.02481e+08	2.46806e+08	1.88758e+08	2.1256e+08	2.8664e+08	1.91802e+08	2.95394e+08	1.93312e+08	2.39135e+08	1.9043e+08	1.58615e+08	1.64137e+08
			Q92562;Q5JRV4	5;2	5;2	Polyphosphoinositide phosphatase	FIG4	2	5	5	6	6	103.63	907	0	5.5144	2749	0	0	0	0	0	0	0	0	3.13884e+07	3.06415e+07	2.62802e+07	3.05025e+07	3.27337e+07	2.44758e+07	2.16867e+07	2.4094e+07	1.02936e+07	1.16677e+07	5.03396e+06	7.37213e+06	2.39149e+07	2.66156e+07	1.52954e+07	1.63991e+07	3.13884e+07	3.06415e+07	2.62802e+07	3.05025e+07	3.27337e+07	2.44758e+07	2.16867e+07	2.4094e+07
			Q6UN15;A0A0B4J203;H0Y8P7	24;16;4	24;16;4	Pre-mRNA 3-end-processing factor FIP1	FIP1L1	3	24	24	58.6	58.6	66.526	594	0	323.31	2436	4.69493e+09	4.95261e+09	3.54792e+09	3.24302e+09	4.82498e+09	4.79262e+09	4.27624e+09	5.07107e+09	2.7739e+09	2.2761e+09	2.4184e+09	2.13448e+09	2.19452e+09	1.38894e+09	1.49162e+09	2.25076e+09	4.69493e+09	4.95262e+09	3.54792e+09	3.24302e+09	4.82498e+09	4.79262e+09	4.27624e+09	5.07107e+09	2.7739e+09	2.2761e+09	2.4184e+09	2.13448e+09	2.19452e+09	1.38894e+09	1.49162e+09	2.25076e+09
			Q02790;H0YFG2	4;2	4;2	Peptidyl-prolyl cis-trans isomerase FKBP4;Peptidyl-prolyl cis-trans isomerase FKBP4, N-terminally processed	FKBP4	2	4	4	9.8	9.8	51.804	459	0	6.2089	2003	0	0	0	0	0	0	0	0	1.51616e+07	0	1.93556e+07	1.29303e+07	1.61712e+07	1.64999e+07	1.72767e+07	2.27572e+07	6.93941e+06	3.12459e+07	1.26977e+07	1.38142e+07	9.40147e+06	5.87538e+06	2.58179e+07	2.58107e+07	1.51616e+07	1.5205e+07	1.93556e+07	1.29303e+07	1.61712e+07	1.64999e+07	1.72767e+07	2.27572e+07
			Q14318;U3KQ64;A0A0A0MTJ1;M0R2K9;U3KQI1;M0R1Q0;M0R1S6;M0R2Q6	9;4;4;4;2;2;2;2	9;4;4;4;2;2;2;2	Peptidyl-prolyl cis-trans isomerase FKBP8	FKBP8	8	9	9	33.7	33.7	44.561	412	0	54.414	2162	7.60667e+07	6.34054e+07	7.00279e+07	1.66542e+08	5.02608e+07	9.31885e+07	8.90947e+07	1.2629e+08	1.56281e+08	1.5241e+08	1.38151e+08	1.49885e+08	1.30272e+08	1.92038e+08	2.49848e+08	2.7453e+08	7.60667e+07	6.34054e+07	7.00279e+07	1.66542e+08	5.02608e+07	9.31885e+07	8.90947e+07	1.2629e+08	1.56281e+08	1.5241e+08	1.38151e+08	1.49885e+08	1.30272e+08	1.92038e+08	2.49848e+08	2.7453e+08
			Q13045;J3KS54;J3QQQ2;J3KS39;K7EQZ7	15;5;2;1;1	15;5;2;1;1	Protein flightless-1 homolog	FLII	5	15	15	15	15	144.75	1269	0	42.239	2077	1.79912e+08	1.94162e+08	1.76888e+08	2.07812e+08	1.95008e+08	1.81886e+08	1.64457e+08	1.68247e+08	2.48217e+08	2.043e+08	1.96973e+08	1.97915e+08	2.01964e+08	2.26721e+08	1.98667e+08	2.24915e+08	1.79912e+08	1.94162e+08	1.76888e+08	2.07812e+08	1.95008e+08	1.81886e+08	1.64457e+08	1.68247e+08	2.48217e+08	2.043e+08	1.96973e+08	1.97915e+08	2.01964e+08	2.26721e+08	1.98667e+08	2.24915e+08
			P21333;F8WE98;H0Y5C6;H0Y5F3;H7C2E7	118;26;14;6;3	1;0;0;0;0	Filamin-A	FLNA	5	118	1	58	0.6	280.74	2647	0	323.31	1573	5.78445e+09	5.00807e+09	6.40937e+09	6.30748e+09	6.36905e+09	6.08909e+09	6.24388e+09	6.19308e+09	1.48051e+09	1.60624e+09	1.57739e+09	1.61916e+09	1.88981e+09	1.94647e+09	1.90552e+09	2.08514e+09	5.78446e+09	5.00807e+09	6.40936e+09	6.30748e+09	6.36905e+09	6.08908e+09	6.24388e+09	6.19309e+09	1.48051e+09	1.60625e+09	1.57739e+09	1.61916e+09	1.88981e+09	1.94647e+09	1.90552e+09	2.08514e+09
			O75369;E7EN95;A0A0A0MT44	52;42;3	44;40;3	Filamin-B	FLNB	3	52	44	27.8	24.4	278.16	2602	0	189.3	1277	5.57385e+08	5.13977e+08	5.07428e+08	5.55106e+08	5.94804e+08	6.22682e+08	5.03061e+08	5.16008e+08	2.31237e+08	2.12111e+08	2.11374e+08	2.34591e+08	2.29557e+08	2.56669e+08	2.27835e+08	2.65723e+08	5.57385e+08	5.13978e+08	5.07428e+08	5.55106e+08	5.94805e+08	6.22682e+08	5.03061e+08	5.16008e+08	2.31236e+08	2.12112e+08	2.11374e+08	2.3459e+08	2.29558e+08	2.5667e+08	2.27835e+08	2.65723e+08
			Q14315	102	91	Filamin-C	FLNC	1	102	91	49.5	46.7	291.02	2725	0	323.31	2161	1.39712e+09	1.39755e+09	1.42862e+09	1.6266e+09	1.91576e+09	2.06375e+09	1.74152e+09	1.85189e+09	2.169e+09	1.8406e+09	2.20226e+09	1.83906e+09	2.41121e+09	2.55404e+09	2.64748e+09	2.48383e+09	1.39712e+09	1.39755e+09	1.42862e+09	1.6266e+09	1.91576e+09	2.06375e+09	1.74152e+09	1.85189e+09	2.16899e+09	1.8406e+09	2.20226e+09	1.83906e+09	2.41121e+09	2.55404e+09	2.64748e+09	2.48383e+09
			O75955;A0A140T9R1;A0A140T9W4;A2AB12;A2AB10;A0A140T9X0;A2AB09;A0A140T974;A0A140T9C3;A0A140T959;A2AB13;A0A0G2JJQ6;A0A140T905;A2ABJ5;A2AB11;A0A140T907;A0A140T9B1;A0A140T957;A0A140T910	15;12;8;7;7;6;6;4;4;4;4;4;3;3;3;2;1;1;1	15;12;8;7;7;6;6;4;4;4;4;4;3;3;3;2;1;1;1	Flotillin-1	FLOT1	19	15	15	40.5	40.5	47.355	427	0	56.755	1314	2.47175e+08	2.00277e+08	2.26468e+08	2.02946e+08	2.04974e+08	2.218e+08	1.66853e+08	2.08689e+08	2.32677e+08	3.08817e+08	2.90357e+08	2.01983e+08	2.41645e+08	2.92099e+08	2.76853e+08	4.63456e+08	2.47175e+08	2.00277e+08	2.26468e+08	2.02946e+08	2.04974e+08	2.21801e+08	1.66853e+08	2.08689e+08	2.32677e+08	3.08817e+08	2.90357e+08	2.01983e+08	2.41645e+08	2.92098e+08	2.76853e+08	4.63456e+08
			P02751;H0Y7Z1;H0Y4K8	60;29;6	60;29;6	Fibronectin;Anastellin;Ugl-Y1;Ugl-Y2;Ugl-Y3	FN1	3	60	60	43.2	43.2	262.62	2386	0	323.31	1398	2.18997e+09	2.27176e+09	2.2607e+09	2.50906e+09	2.40029e+09	2.34676e+09	1.96578e+09	2.65231e+09	2.61135e+08	3.03177e+08	3.05759e+08	3.42332e+08	2.2172e+08	2.50459e+08	2.43628e+08	2.00361e+08	2.18997e+09	2.27176e+09	2.2607e+09	2.50906e+09	2.40029e+09	2.34676e+09	1.96578e+09	2.65231e+09	2.61135e+08	3.03177e+08	3.05759e+08	3.42332e+08	2.2172e+08	2.50459e+08	2.43627e+08	2.00361e+08
			Q9Y2H6;G5E9X3;H7C507;A0A087X1M6	7;4;1;1	7;4;1;1	Fibronectin type-III domain-containing protein 3A	FNDC3A	4	7	7	8.4	8.4	131.85	1198	0	20.849	3408	3.21635e+07	3.34011e+07	3.91035e+07	3.56332e+07	3.43544e+07	4.0951e+07	6.71057e+07	3.48233e+07	3.84172e+07	3.40988e+07	3.27073e+07	5.00487e+07	3.31174e+07	4.94995e+07	2.89282e+07	3.1209e+07	3.21635e+07	3.34011e+07	3.91035e+07	3.56332e+07	3.43544e+07	4.0951e+07	6.71057e+07	3.48233e+07	3.84172e+07	3.40989e+07	3.27073e+07	5.00487e+07	3.31174e+07	4.94995e+07	2.89282e+07	3.1209e+07
			Q53EP0;C9JKH7	34;2	34;2	Fibronectin type III domain-containing protein 3B	FNDC3B	2	34	34	36	36	132.89	1204	0	123.78	2289	7.08855e+08	1.05077e+09	6.30937e+08	8.38674e+08	7.78109e+08	7.92552e+08	6.55377e+08	7.2645e+08	1.88828e+08	1.4187e+08	1.62241e+08	1.57122e+08	1.6778e+08	1.62241e+08	1.54159e+08	1.197e+08	7.08855e+08	1.05077e+09	6.30937e+08	8.38674e+08	7.7811e+08	7.92552e+08	6.55377e+08	7.2645e+08	1.88828e+08	1.4187e+08	1.62241e+08	1.57122e+08	1.6778e+08	1.62241e+08	1.54159e+08	1.197e+08
			Q9Y261	8	8	Hepatocyte nuclear factor 3-beta	FOXA2	1	8	8	33.9	33.9	48.306	457	0	107.46	3399	1.90285e+08	2.33334e+08	3.58944e+08	1.43673e+08	2.44766e+08	2.12581e+08	2.01757e+08	1.67843e+08	1.12997e+08	1.4547e+08	1.95643e+08	1.53624e+08	1.1793e+08	1.11943e+08	2.07821e+08	1.46034e+08	1.90285e+08	2.33334e+08	3.58945e+08	1.43673e+08	2.44766e+08	2.12581e+08	2.01757e+08	1.67843e+08	1.12997e+08	1.4547e+08	1.95643e+08	1.53624e+08	1.1793e+08	1.11943e+08	2.07821e+08	1.46034e+08
		+	Q9P0K8	2	2	Forkhead box protein J2	FOXJ2	1	2	2	5.9	5.9	62.394	574	0	15.241	3255	0	0	0	0	0	0	0	0	0	2.15344e+07	2.72233e+07	2.57805e+07	1.35136e+07	1.90341e+07	2.34856e+07	1.74223e+07	1.15624e+07	1.34616e+07	2.0461e+07	2.49874e+07	1.00704e+07	1.67681e+07	9.44896e+06	3.46814e+07	8.02133e+06	2.15343e+07	2.72233e+07	2.57805e+07	1.35136e+07	1.90341e+07	2.34856e+07	1.74223e+07
	+	+	P85037	6	4	Forkhead box protein K1	FOXK1	1	6	4	7.1	4	75.456	733	0	6.6136	1941	1.80501e+07	1.97242e+07	0	0	0	2.90471e+07	2.22065e+07	2.34606e+07	2.0709e+07	0	2.49859e+07	2.68796e+07	1.80888e+07	2.01319e+07	1.52856e+07	2.13679e+07	1.80501e+07	1.97242e+07	1.62776e+07	8.1835e+06	4.40158e+06	2.90471e+07	2.22065e+07	2.34606e+07	2.0709e+07	1.2787e+07	2.49859e+07	2.68796e+07	1.80887e+07	2.01319e+07	1.52856e+07	2.13679e+07
			Q01167;E9PPI7;E9PM37;I3L4U8	9;4;3;2	7;2;1;2	Forkhead box protein K2	FOXK2	4	9	7	23.2	19.7	69.061	660	0	17.323	1985	6.96403e+07	0	7.19161e+07	0	4.70373e+07	5.45718e+07	5.71435e+07	5.0334e+07	0	4.72976e+07	0	3.7066e+07	3.88621e+07	0	0	3.45455e+07	6.96403e+07	5.29037e+06	7.1916e+07	1.15675e+07	4.70373e+07	5.45718e+07	5.71435e+07	5.0334e+07	1.75609e+07	4.72976e+07	2.54288e+07	3.7066e+07	3.88621e+07	2.87877e+07	5.59982e+06	3.45455e+07
	+	+	Q08050;A0A0D9SFF0;H0YG99	3;2;1	3;2;1	Forkhead box protein M1	FOXM1	3	3	3	8.3	8.3	84.282	763	0	5.7445	2036	1.19037e+07	1.38398e+07	1.35555e+07	2.63709e+07	2.67255e+07	2.29153e+07	1.74631e+07	1.69109e+07	1.32604e+07	1.15137e+07	1.02835e+07	1.36998e+07	1.08471e+07	1.14759e+07	1.11479e+07	0	1.19037e+07	1.38398e+07	1.35555e+07	2.63709e+07	2.67255e+07	2.29153e+07	1.74631e+07	1.69109e+07	1.32604e+07	1.15137e+07	1.02835e+07	1.36999e+07	1.08471e+07	1.1476e+07	1.11479e+07	2.88892e+07
			Q96CU9	6	6	FAD-dependent oxidoreductase domain-containing protein 1	FOXRED1	1	6	6	15.4	15.4	53.811	486	0	82.135	2813	2.53856e+08	2.85477e+08	3.24393e+08	2.59039e+08	2.21394e+08	2.60657e+08	3.13709e+08	3.18185e+08	1.38087e+08	2.01433e+08	1.65912e+08	1.95835e+08	1.15246e+08	1.62408e+08	1.33706e+08	1.54529e+08	2.53855e+08	2.85477e+08	3.24393e+08	2.59039e+08	2.21394e+08	2.60657e+08	3.13709e+08	3.18185e+08	1.38087e+08	2.01433e+08	1.65912e+08	1.95835e+08	1.15246e+08	1.62408e+08	1.33706e+08	1.54529e+08
			G3V4T7;Q96NE9;H0YJC1;G3V2L4;G3V3V8;H0YJ19	13;13;5;3;1;1	13;13;5;3;1;1	FERM domain-containing protein 6	FRMD6	6	13	13	28.3	28.3	62.852	545	0	34.741	867	3.2871e+08	3.38479e+08	3.37553e+08	3.0116e+08	3.17344e+08	3.06936e+08	2.82987e+08	3.63929e+08	1.88075e+08	1.95163e+08	1.61633e+08	2.02339e+08	1.9343e+08	1.60637e+08	1.21196e+08	2.30839e+08	3.2871e+08	3.38479e+08	3.37553e+08	3.0116e+08	3.17344e+08	3.06936e+08	2.82987e+08	3.63929e+08	1.88074e+08	1.95163e+08	1.61633e+08	2.0234e+08	1.9343e+08	1.60637e+08	1.21196e+08	2.30838e+08
			Q16658;C9JPH9;C9JFC0;A0A0A0MSB2	5;1;1;1	5;1;1;1	Fascin	FSCN1	4	5	5	15.2	15.2	54.529	493	0	21.974	2251	2.57412e+07	2.13388e+07	3.3958e+07	3.14699e+07	2.32723e+07	2.6493e+07	3.16653e+07	2.21643e+07	8.93539e+07	7.624e+07	6.7666e+07	9.02645e+07	8.97944e+07	7.24889e+07	8.07528e+07	9.65079e+07	2.57411e+07	2.13389e+07	3.3958e+07	3.14698e+07	2.32723e+07	2.64931e+07	3.16653e+07	2.21643e+07	8.9354e+07	7.62401e+07	6.76659e+07	9.02646e+07	8.97944e+07	7.24889e+07	8.07528e+07	9.6508e+07
			Q9UI43;E9PGN6;A0A3B3ITW8	9;6;3	9;6;3	rRNA methyltransferase 2, mitochondrial	FTSJ2	3	9	9	31.7	31.7	27.423	246	0	17.679	3324	2.12142e+08	2.02943e+08	1.94733e+08	2.08226e+08	2.13171e+08	1.85405e+08	1.65025e+08	1.29623e+08	1.28433e+08	1.53973e+08	1.10677e+08	1.6628e+08	1.13335e+08	8.7888e+07	1.57492e+08	1.18364e+08	2.12142e+08	2.02943e+08	1.94733e+08	2.08226e+08	2.13171e+08	1.85405e+08	1.65025e+08	1.29623e+08	1.28433e+08	1.53973e+08	1.10677e+08	1.6628e+08	1.13335e+08	8.7888e+07	1.57492e+08	1.18364e+08
		+	Q8IY81;J3KS36;J3QRS5;J3QR05;J3KS74;J3QSE2	23;2;1;1;1;1	23;2;1;1;1;1	pre-rRNA processing protein FTSJ3	FTSJ3	6	23	23	32.9	32.9	96.557	847	0	323.31	2576	1.03242e+08	1.49553e+08	1.32351e+08	1.22049e+08	1.17449e+08	1.92327e+08	3.8645e+08	8.80404e+07	6.82228e+08	5.47956e+08	2.09055e+08	4.89273e+08	4.80322e+08	7.03143e+08	7.93221e+08	5.76103e+08	1.03242e+08	1.49553e+08	1.32351e+08	1.22049e+08	1.17449e+08	1.92327e+08	3.8645e+08	8.80404e+07	6.82228e+08	5.47956e+08	2.09055e+08	4.89274e+08	4.80322e+08	7.03143e+08	7.93221e+08	5.76103e+08
			Q96I24;E9PEB5;Q96AE4	13;1;1	13;1;1	Far upstream element-binding protein 3	FUBP3	3	13	13	37.4	37.4	61.64	572	0	36.88	2852	1.45208e+08	1.24651e+08	1.20148e+08	1.32188e+08	1.15923e+08	1.28917e+08	1.43072e+08	1.44497e+08	1.04691e+08	1.62217e+08	1.29208e+08	1.45752e+08	1.04411e+08	1.21881e+08	1.05307e+08	1.30323e+08	1.45208e+08	1.24651e+08	1.20148e+08	1.32188e+08	1.15923e+08	1.28917e+08	1.43072e+08	1.44497e+08	1.04691e+08	1.62217e+08	1.29208e+08	1.45752e+08	1.04411e+08	1.21881e+08	1.05307e+08	1.30323e+08
			H3BPE7;P35637	10;10	8;8	RNA-binding protein FUS	FUS	2	10	8	16.9	16.9	53.496	527	0	46.838	947	9.16382e+08	9.05427e+08	9.56511e+08	7.10743e+08	8.95256e+08	7.95024e+08	1.33673e+09	7.25775e+08	5.89202e+08	1.11297e+09	8.18984e+08	9.83846e+08	8.64109e+08	1.02094e+09	7.27254e+08	7.78389e+08	9.16382e+08	9.05428e+08	9.56511e+08	7.10743e+08	8.95257e+08	7.95024e+08	1.33673e+09	7.25775e+08	5.89202e+08	1.11297e+09	8.18983e+08	9.83846e+08	8.64109e+08	1.02094e+09	7.27255e+08	7.7839e+08
			P51114;B4DXZ6;E9PFF5;E7EU85;C9JAJ4;C9JZE0;C9JY20;H7C4S4;C9JYQ6	24;23;20;18;4;3;3;3;1	21;20;17;15;4;3;3;3;1	Fragile X mental retardation syndrome-related protein 1	FXR1	9	24	21	43.8	40.4	69.72	621	0	141.96	1791	2.581e+08	6.80583e+08	4.89041e+08	7.63954e+08	4.91944e+08	4.99809e+08	3.79508e+08	1.29695e+09	1.85097e+08	8.30553e+08	6.28267e+08	8.31243e+08	2.77162e+08	2.85153e+08	9.35129e+08	8.46301e+08	2.58099e+08	6.80583e+08	4.89041e+08	7.63953e+08	4.91944e+08	4.99809e+08	3.79508e+08	1.29695e+09	1.85097e+08	8.30553e+08	6.28267e+08	8.31243e+08	2.77162e+08	2.85153e+08	9.35129e+08	8.46301e+08
			Q96QD9;H9KVC6;H9KVC1;H9KVD1;H9KVD5	9;4;2;2;1	9;4;2;2;1	UAP56-interacting factor	FYTTD1	5	9	9	40.6	40.6	35.818	318	0	70.307	2903	4.93101e+08	4.91205e+08	5.09274e+08	5.20747e+08	5.5553e+08	4.70315e+08	4.42485e+08	3.69525e+08	4.78505e+08	4.208e+08	5.88113e+08	5.43976e+08	5.54175e+08	5.54795e+08	3.59234e+08	4.34026e+08	4.93102e+08	4.91205e+08	5.09274e+08	5.20747e+08	5.5553e+08	4.70315e+08	4.42485e+08	3.69525e+08	4.78505e+08	4.20799e+08	5.88113e+08	5.43976e+08	5.54174e+08	5.54795e+08	3.59234e+08	4.34026e+08
			Q13283;E5RIZ6;E5RI46;E5RIF8;E5RH42;E5RJU8	15;5;3;3;3;3	14;4;2;2;2;2	Ras GTPase-activating protein-binding protein 1	G3BP1	6	15	14	47	44.2	52.164	466	0	159.86	2099	1.01683e+09	1.31327e+09	9.31015e+08	1.00779e+09	9.67259e+08	1.17536e+09	1.34506e+09	1.24477e+09	5.9047e+08	7.36832e+08	1.06037e+09	1.0643e+09	9.64972e+08	8.22843e+08	1.41923e+09	9.50551e+08	1.01683e+09	1.31327e+09	9.31015e+08	1.00778e+09	9.67259e+08	1.17536e+09	1.34506e+09	1.24477e+09	5.9047e+08	7.36832e+08	1.06037e+09	1.0643e+09	9.64971e+08	8.22844e+08	1.41923e+09	9.50551e+08
			Q9UN86;D6RGJ4;D6RAC7;D6RB17;D6RBM9;D6REX8;D6RBR0;D6RE13;D6RBW8;E5RH00;D6R9X5;D6R9A4	6;3;3;3;2;2;2;2;2;1;1;1	5;2;2;2;1;1;1;1;1;0;0;0	Ras GTPase-activating protein-binding protein 2	G3BP2	12	6	5	20.1	17.4	54.12	482	0	24.107	3373	1.87389e+08	2.49091e+08	1.24092e+08	1.07788e+08	1.46283e+08	1.22585e+08	1.37408e+08	9.36296e+07	8.40448e+07	1.23568e+08	9.11909e+07	8.03419e+07	9.11977e+07	8.51069e+07	1.25554e+08	7.13359e+07	1.87389e+08	2.49091e+08	1.24093e+08	1.07788e+08	1.46283e+08	1.22585e+08	1.37408e+08	9.36296e+07	8.40448e+07	1.23567e+08	9.11909e+07	8.03419e+07	9.11978e+07	8.51068e+07	1.25553e+08	7.13359e+07
			P11413;E9PD92;E7EM57;E7EUI8	13;6;6;6	13;6;6;6	Glucose-6-phosphate 1-dehydrogenase	G6PD	4	13	13	34	34	59.256	515	0	23.766	1497	4.67895e+07	4.02154e+07	3.36874e+07	0	4.39802e+07	0	4.80282e+07	3.09961e+07	3.60815e+07	6.54156e+07	6.68708e+07	6.61213e+07	6.58789e+07	5.68359e+07	6.96179e+07	2.0971e+08	4.67895e+07	4.02154e+07	3.36874e+07	7.27109e+06	4.39802e+07	6.75095e+06	4.80282e+07	3.09961e+07	3.60815e+07	6.54157e+07	6.68708e+07	6.61214e+07	6.58789e+07	5.68358e+07	6.96178e+07	2.0971e+08
			Q14697;F5H6X6;E9PKU7;E9PNH1	12;11;9;3	12;11;9;3	Neutral alpha-glucosidase AB	GANAB	4	12	12	18.8	18.8	106.87	944	0	39.777	2183	9.13969e+07	6.74135e+07	6.98953e+07	4.28899e+07	6.1237e+07	6.29444e+07	6.23593e+07	7.18052e+07	6.2658e+07	5.48965e+07	7.59644e+07	5.11976e+07	6.32032e+07	7.83573e+07	7.42891e+07	9.60589e+07	9.13969e+07	6.74135e+07	6.98953e+07	4.28899e+07	6.12369e+07	6.29444e+07	6.23593e+07	7.18052e+07	6.2658e+07	5.48965e+07	7.59644e+07	5.11976e+07	6.32033e+07	7.83573e+07	7.42891e+07	9.60589e+07
			P04406;E7EUT5;O14556	37;28;1	37;28;1	Glyceraldehyde-3-phosphate dehydrogenase	GAPDH	3	37	37	87.2	87.2	36.053	335	0	276.82	1411	1.52826e+09	1.19568e+09	6.80341e+08	1.74043e+09	1.26503e+09	4.30047e+08	2.09361e+09	1.22529e+09	1.41994e+10	1.25374e+10	2.08867e+10	1.4114e+10	1.55109e+10	1.22443e+10	1.04901e+10	1.06177e+10	1.52826e+09	1.19568e+09	6.80342e+08	1.74043e+09	1.26503e+09	4.30047e+08	2.09361e+09	1.22529e+09	1.41994e+10	1.25374e+10	2.08867e+10	1.4114e+10	1.55109e+10	1.22443e+10	1.04901e+10	1.06177e+10
		+	Q9NY12	3	3	H/ACA ribonucleoprotein complex subunit 1	GAR1	1	3	3	18.4	18.4	22.348	217	0	9.1913	3220	1.34576e+08	8.9213e+07	6.49446e+07	0	9.23303e+07	5.58348e+07	1.57854e+08	0	1.13127e+08	1.03437e+08	1.67881e+08	1.36481e+08	2.24255e+08	1.64322e+08	9.61004e+07	0	1.34576e+08	8.9213e+07	6.49446e+07	9.81744e+06	9.23303e+07	5.58348e+07	1.57854e+08	2.24153e+07	1.13127e+08	1.03437e+08	1.67881e+08	1.36481e+08	2.24255e+08	1.64322e+08	9.61003e+07	1.60602e+07
			Q14393	8	8	Growth arrest-specific protein 6	GAS6	1	8	8	17	17	74.925	678	0	29.95	2163	4.83852e+07	5.38693e+07	7.18963e+07	0	4.56991e+07	5.8038e+07	6.35301e+07	5.42123e+07	6.63885e+07	9.10985e+07	7.84252e+07	7.81897e+07	6.88633e+07	7.89663e+07	6.89186e+07	8.22915e+07	4.83852e+07	5.38692e+07	7.18962e+07	3.0007e+07	4.56991e+07	5.80379e+07	6.35301e+07	5.42123e+07	6.63884e+07	9.10985e+07	7.84252e+07	7.81897e+07	6.88633e+07	7.89663e+07	6.89186e+07	8.22914e+07
			Q86YP4;C9JVY3;V9GY85;H7C3H1;C9JMI3;C9JGN4;C9JHD7;C9JJK9;V9GYX5	20;6;6;6;6;6;6;6;5	19;6;6;6;6;6;6;6;5	Transcriptional repressor p66-alpha	GATAD2A	9	20	19	43.8	42	68.062	633	0	77.859	2534	3.89732e+08	3.34325e+08	1.8667e+08	3.32426e+08	2.75154e+08	1.98825e+08	2.9855e+08	2.49474e+08	2.73393e+08	5.544e+08	2.17096e+08	3.22051e+08	5.19612e+08	3.78793e+08	3.1584e+08	4.35781e+08	3.89732e+08	3.34324e+08	1.8667e+08	3.32426e+08	2.75154e+08	1.98825e+08	2.9855e+08	2.49474e+08	2.73393e+08	5.544e+08	2.17096e+08	3.22051e+08	5.19612e+08	3.78793e+08	3.15841e+08	4.35782e+08
			Q8WXI9;A0A0U1RRM1;A0A0U1RR34;A0A0U1RR30;A0A0U1RRK3;A0A1B0GVS4;A0A1B0GW07	34;32;14;12;11;1;1	33;31;14;11;11;1;1	Transcriptional repressor p66-beta	GATAD2B	7	34	33	71.5	71.5	65.26	593	0	200.54	2737	1.00702e+09	1.15932e+09	1.03742e+09	1.33447e+09	9.56153e+08	9.79473e+08	1.53572e+09	9.4053e+08	1.25772e+09	1.60938e+09	1.23783e+09	1.32524e+09	1.13915e+09	9.02948e+08	6.46332e+08	8.91301e+08	1.00702e+09	1.15932e+09	1.03742e+09	1.33447e+09	9.56153e+08	9.79472e+08	1.53572e+09	9.4053e+08	1.25772e+09	1.60938e+09	1.23783e+09	1.32524e+09	1.13915e+09	9.02947e+08	6.46332e+08	8.91302e+08
			O75323;H7C333;C9K068;C9J7B1;F8WBI5	20;9;8;7;2	20;9;8;7;2	Protein NipSnap homolog 2	GBAS	5	20	20	74.8	74.8	33.742	286	0	134.8	1274	3.87178e+09	3.75609e+09	4.0455e+09	4.29956e+09	3.93248e+09	3.66906e+09	4.26248e+09	3.72583e+09	2.30877e+09	2.37497e+09	3.45889e+09	3.76519e+09	2.52737e+09	1.80095e+09	2.83223e+09	2.8867e+09	3.87178e+09	3.75609e+09	4.0455e+09	4.29956e+09	3.93248e+09	3.66906e+09	4.26247e+09	3.72583e+09	2.30877e+09	2.37497e+09	3.45889e+09	3.7652e+09	2.52737e+09	1.80095e+09	2.83223e+09	2.8867e+09
			Q92538	8	8	Golgi-specific brefeldin A-resistance guanine nucleotide exchange factor 1	GBF1	1	8	8	6.1	6.1	206.44	1859	0	17.267	2746	0	0	0	0	0	0	0	0	2.53661e+07	2.71733e+07	2.55724e+07	2.37671e+07	3.08614e+07	4.62959e+07	3.1287e+07	2.71662e+07	1.07616e+07	4.51696e+06	7.36363e+06	4.39954e+07	7.00111e+06	9.77191e+06	2.44196e+07	1.58163e+07	2.5366e+07	2.71733e+07	2.55724e+07	2.37671e+07	3.08614e+07	4.62959e+07	3.1287e+07	2.71663e+07
			Q92616	47	47	Translational activator GCN1	GCN1L1	1	47	47	25.9	25.9	292.75	2671	0	185.06	2755	7.20553e+06	3.27088e+07	1.04857e+07	1.85427e+07	3.2793e+06	2.28626e+07	1.02186e+07	1.21273e+07	8.1628e+08	6.97629e+08	4.8282e+08	4.82898e+08	6.95537e+08	1.00564e+09	1.16179e+09	1.50033e+09	7.20552e+06	3.27088e+07	1.04857e+07	1.85427e+07	3.2793e+06	2.28626e+07	1.02186e+07	1.21273e+07	8.1628e+08	6.9763e+08	4.82821e+08	4.82899e+08	6.95537e+08	1.00564e+09	1.16179e+09	1.50033e+09
			Q8TEQ6	8	8	Gem-associated protein 5	GEMIN5	1	8	8	7.2	7.2	168.59	1508	0	15.809	2697	0	1.96933e+07	0	1.97275e+07	1.76814e+07	0	0	0	2.92577e+07	2.99381e+07	2.48114e+07	2.15791e+07	2.49365e+07	6.02038e+07	2.98638e+07	2.84614e+07	7.30161e+06	1.96933e+07	1.70768e+07	1.97275e+07	1.76814e+07	1.28239e+07	1.23406e+07	7.69914e+06	2.92577e+07	2.99381e+07	2.48114e+07	2.15791e+07	2.49365e+07	6.02038e+07	2.98638e+07	2.84614e+07
			K7EPI4	2	1		GFAP	1	2	1	10.5	9.7	14.037	124	0.00034928	3.6355	1063	3.98752e+08	8.25598e+07	3.65444e+08	4.75548e+08	1.31403e+08	5.08054e+08	2.66881e+08	5.58109e+07	6.19688e+08	5.81736e+07	3.9369e+08	6.59633e+08	5.23275e+08	5.51112e+08	7.41527e+08	6.31228e+08	3.98752e+08	8.25598e+07	3.65444e+08	4.75548e+08	1.31403e+08	5.08055e+08	2.66881e+08	5.58109e+07	6.19688e+08	5.81736e+07	3.9369e+08	6.59632e+08	5.23276e+08	5.51112e+08	7.41527e+08	6.31229e+08
		+	Q06210;O94808;E5RJP4	18;5;2	18;5;2	Glutamine--fructose-6-phosphate aminotransferase [isomerizing] 1	GFPT1	3	18	18	35.9	35.9	78.806	699	0	54.967	2028	1.64611e+08	1.67858e+08	1.3142e+08	1.74084e+08	1.42702e+08	1.04581e+08	9.39879e+07	1.26069e+08	2.90818e+08	4.36117e+08	2.66532e+08	2.47082e+08	2.69017e+08	3.12797e+08	3.45906e+08	2.92914e+08	1.64611e+08	1.67858e+08	1.3142e+08	1.74084e+08	1.42702e+08	1.04581e+08	9.39879e+07	1.26069e+08	2.90818e+08	4.36116e+08	2.66532e+08	2.47082e+08	2.69017e+08	3.12797e+08	3.45906e+08	2.92914e+08
			Q6Y7W6;I1E4Y6;E7ESB6;C9JHW1;C9JH18;C9J0V6;C9JHT0;C9JRZ2;C9JW88;F8WCD5;C9JPV7;C9JXQ0;C9JH78;C9IYH5	29;27;16;11;4;3;3;3;2;2;2;2;1;1	28;26;15;10;4;3;3;3;2;2;2;2;1;1	PERQ amino acid-rich with GYF domain-containing protein 2	GIGYF2	14	29	28	35.6	35	150.07	1299	0	302.26	2444	9.01906e+08	1.3775e+09	1.23392e+09	5.03415e+08	6.06189e+08	4.06999e+08	1.48906e+09	4.55151e+08	4.14926e+08	5.29546e+08	6.07697e+08	5.55294e+08	4.86655e+08	5.55877e+08	5.49886e+08	8.7597e+08	9.01906e+08	1.3775e+09	1.23392e+09	5.03415e+08	6.0619e+08	4.06999e+08	1.48906e+09	4.55151e+08	4.14926e+08	5.29546e+08	6.07697e+08	5.55294e+08	4.86655e+08	5.55877e+08	5.49886e+08	8.7597e+08
			A0A0C4DGN6;Q9Y2X7;J3QRU8;J3QQI0;K7EN79;J3QLH1	8;8;7;1;1;1	5;5;4;1;0;1	ARF GTPase-activating protein GIT1	GIT1	6	8	5	14.6	10.3	83.131	747	0	14.089	176	6.63176e+07	7.18041e+07	0	1.43481e+08	6.76576e+07	7.78439e+07	0	1.52343e+08	5.95399e+07	9.80167e+07	4.34601e+07	7.86511e+07	9.254e+07	8.02128e+07	8.39361e+07	1.02253e+08	6.63176e+07	7.18041e+07	6.54065e+06	1.43481e+08	6.76575e+07	7.78439e+07	1.5742e+07	1.52342e+08	5.95399e+07	9.80167e+07	4.346e+07	7.86511e+07	9.254e+07	8.02128e+07	8.39361e+07	1.02253e+08
			Q14161;F8VXI9;F8W822;R4GNG3;F8WAK2	6;5;4;4;4	3;2;1;1;1	ARF GTPase-activating protein GIT2	GIT2	5	6	3	9.1	4.9	84.542	759	0	6.3867	2154	0	0	0	0	0	0	0	0	1.58755e+07	1.53967e+07	1.26084e+07	1.56924e+07	9.32199e+06	0	9.99446e+06	7.80354e+06	1.85665e+07	6.74638e+06	7.3906e+06	1.34687e+07	3.45005e+07	1.26077e+07	3.09051e+07	1.39345e+07	1.58756e+07	1.53967e+07	1.26084e+07	1.56924e+07	9.32199e+06	1.32754e+07	9.99446e+06	7.80354e+06
		+	Q53GS7	12	12	Nucleoporin GLE1	GLE1	1	12	12	24.1	24.1	79.835	698	0	30.563	2294	1.08512e+08	8.19074e+07	1.37525e+08	1.07137e+08	9.39015e+07	9.50599e+07	1.3025e+08	1.09221e+08	1.10867e+08	1.13018e+08	1.17094e+08	1.27744e+08	1.11297e+08	1.17455e+08	1.27211e+08	1.16772e+08	1.08512e+08	8.19074e+07	1.37525e+08	1.07137e+08	9.39014e+07	9.50598e+07	1.3025e+08	1.09221e+08	1.10867e+08	1.13018e+08	1.17094e+08	1.27744e+08	1.11297e+08	1.17455e+08	1.27211e+08	1.16772e+08
			P08151;E9PQQ1;E9PIB9	11;1;1	9;1;1	Zinc finger protein GLI1	GLI1	3	11	9	15.8	14.9	117.9	1106	0	22.881	1452	3.48697e+07	3.82742e+07	2.93568e+07	4.57156e+07	3.63256e+07	4.42104e+07	4.54342e+07	4.38316e+07	1.62766e+07	1.20557e+07	1.50257e+07	2.56799e+07	0	0	2.02339e+07	0	3.48697e+07	3.82742e+07	2.93568e+07	4.57156e+07	3.63256e+07	4.42105e+07	4.54342e+07	4.38316e+07	1.62767e+07	1.20558e+07	1.50257e+07	2.56799e+07	1.09309e+07	1.11358e+07	2.0234e+07	7.2614e+06
		+	P10070;F2Z2B4;Q1PSW9;H7C1U2;H0YG23	39;2;2;1;1	36;2;2;1;1	Zinc finger protein GLI2	GLI2	5	39	36	39.5	38.3	167.78	1586	0	298.55	1476	1.52227e+09	1.48472e+09	1.16928e+09	1.80461e+09	1.68768e+09	1.36303e+09	1.11926e+09	1.65643e+09	7.22423e+08	4.34779e+08	5.84166e+08	5.55058e+08	4.625e+08	4.62444e+08	3.97489e+08	5.60882e+08	1.52227e+09	1.48472e+09	1.16928e+09	1.80461e+09	1.68768e+09	1.36303e+09	1.11926e+09	1.65644e+09	7.22423e+08	4.34779e+08	5.84166e+08	5.55058e+08	4.62501e+08	4.62444e+08	3.97488e+08	5.60882e+08
		+	P10071;A0A2R8YGX0;C9J9N4;A0A2R8Y6R3;A0A2R8Y723;A0A0D9SEX9;Q8NBF1;Q8NEA6;F8WEV4	24;21;5;2;2;2;2;2;1	21;18;5;2;2;0;0;0;1	Transcriptional activator GLI3;Transcriptional repressor GLI3R	GLI3	9	24	21	24.9	23.7	169.86	1580	0	77.133	1477	2.4087e+08	2.06644e+08	1.75877e+08	2.69372e+08	1.72243e+08	1.64112e+08	1.97477e+08	1.62386e+08	6.49816e+07	4.85737e+07	6.01029e+07	7.81237e+07	6.55471e+07	2.55331e+07	5.99734e+07	3.45095e+07	2.4087e+08	2.06645e+08	1.75877e+08	2.69372e+08	1.72243e+08	1.64112e+08	1.97477e+08	1.62386e+08	6.49816e+07	4.85737e+07	6.01029e+07	7.81237e+07	6.55471e+07	2.55331e+07	5.99734e+07	3.45095e+07
			O76003	1	1	Glutaredoxin-3	GLRX3	1	1	1	7.8	7.8	37.432	335	0	26.357	1315	0	0	0	0	0	0	0	0	3.56203e+07	0	0	3.98252e+07	1.1389e+08	7.22355e+07	3.76795e+07	1.85043e+08	1.37489e+07	7.45776e+06	1.34421e+07	8.3123e+06	2.21958e+07	2.68201e+07	1.61493e+07	1.55409e+07	3.56203e+07	2.17608e+07	2.64263e+07	3.98252e+07	1.1389e+08	7.22355e+07	3.76794e+07	1.85043e+08
			O94925;H7BZD1	15;5	13;5	Glutaminase kidney isoform, mitochondrial	GLS	2	15	13	36.3	32	73.46	669	0	67.5	1331	3.01998e+08	3.29738e+08	2.44972e+08	1.94495e+08	2.03963e+08	1.88005e+08	2.42329e+08	3.24882e+08	4.08476e+08	3.71966e+08	2.07549e+08	3.2502e+08	3.54106e+08	6.75931e+08	8.781e+08	6.0991e+08	3.01998e+08	3.29739e+08	2.44972e+08	1.94495e+08	2.03963e+08	1.88005e+08	2.42329e+08	3.24882e+08	4.08476e+08	3.71966e+08	2.07549e+08	3.2502e+08	3.54107e+08	6.75931e+08	8.781e+08	6.0991e+08
			Q9NZM5;M0QZ34;M0QX73;M0QYZ9;M0QZU5	9;3;3;2;1	9;3;3;2;1	Glioma tumor suppressor candidate region gene 2 protein	GLTSCR2	5	9	9	36.6	36.6	54.389	478	0	112.32	3242	1.64222e+08	1.74315e+08	2.45442e+08	2.27221e+08	2.54039e+08	2.33328e+08	3.93619e+08	1.99676e+08	4.29047e+08	4.58189e+08	4.43392e+08	5.05315e+08	5.55946e+08	3.73537e+08	4.5154e+08	3.89498e+08	1.64222e+08	1.74315e+08	2.45441e+08	2.2722e+08	2.54039e+08	2.33328e+08	3.93619e+08	1.99677e+08	4.29047e+08	4.58189e+08	4.43392e+08	5.05315e+08	5.55946e+08	3.73537e+08	4.5154e+08	3.89498e+08
			P00367;P49448	11;7	11;7	Glutamate dehydrogenase 1, mitochondrial;Glutamate dehydrogenase 2, mitochondrial	GLUD1;GLUD2	2	11	11	27.8	27.8	61.397	558	0	39.882	1384	5.81587e+07	7.07974e+07	5.26497e+07	4.98768e+07	4.8765e+07	4.28363e+07	6.51718e+07	6.49249e+07	1.01912e+08	1.12606e+08	9.25947e+07	1.10152e+08	1.24311e+08	1.31262e+08	1.30617e+08	1.51319e+08	5.81588e+07	7.07974e+07	5.26497e+07	4.98768e+07	4.8765e+07	4.28363e+07	6.51718e+07	6.49249e+07	1.01912e+08	1.12606e+08	9.25947e+07	1.10152e+08	1.24311e+08	1.31262e+08	1.30617e+08	1.51319e+08
			K7EMM8;Q49A26;K7EQB2;K7EPU6;K7ELL0	14;14;6;2;1	14;14;6;2;1	Putative oxidoreductase GLYR1	GLYR1	5	14	14	35.3	35.3	57.215	524	0	52.427	1060	2.65413e+08	2.73757e+08	3.56188e+08	3.44153e+08	3.49312e+08	3.63179e+08	4.57357e+08	3.01579e+08	3.13069e+08	3.57409e+08	3.1163e+08	4.75655e+08	3.5706e+08	3.47064e+08	4.98418e+08	4.1999e+08	2.65413e+08	2.73757e+08	3.56188e+08	3.44153e+08	3.49312e+08	3.63179e+08	4.57357e+08	3.01579e+08	3.13069e+08	3.57409e+08	3.1163e+08	4.75655e+08	3.57059e+08	3.47064e+08	4.98418e+08	4.1999e+08
			Q96IJ6;A0A087WUI8;A0A0U1RRC2;F8WD54;C9J255;C9JAH0	7;5;3;3;2;2	7;5;3;3;2;2	Mannose-1-phosphate guanyltransferase alpha	GMPPA	6	7	7	20.7	20.7	46.291	420	0	18.467	2859	5.05883e+07	6.48945e+07	4.41247e+07	6.53923e+07	6.81739e+07	3.91881e+07	6.27672e+07	5.39358e+07	2.87331e+08	2.67067e+08	2.87755e+08	2.3102e+08	1.82256e+08	2.03441e+08	2.72429e+08	1.22847e+08	5.05883e+07	6.48944e+07	4.41247e+07	6.53923e+07	6.81739e+07	3.91881e+07	6.27673e+07	5.39358e+07	2.87331e+08	2.67067e+08	2.87755e+08	2.3102e+08	1.82256e+08	2.03441e+08	2.72429e+08	1.22848e+08
			P04899;P63096	9;2	7;0	Guanine nucleotide-binding protein G(i) subunit alpha-2	GNAI2	2	9	7	37.5	30.7	40.45	355	0	49.637	1417	2.88514e+08	2.2009e+08	2.78579e+08	2.39783e+08	1.66903e+08	2.28531e+08	2.38677e+08	2.57944e+08	3.35425e+08	4.44682e+08	2.83146e+08	3.28561e+08	3.0532e+08	3.16615e+08	2.17376e+08	4.26048e+08	2.88514e+08	2.2009e+08	2.78579e+08	2.39783e+08	1.66903e+08	2.28531e+08	2.38676e+08	2.57944e+08	3.35425e+08	4.44682e+08	2.83146e+08	3.28561e+08	3.0532e+08	3.16615e+08	2.17376e+08	4.26049e+08
			P62873;B1AKQ8;F6UT28;F6X3N5;B3KVK2	8;6;6;4;2	5;3;3;1;2	Guanine nucleotide-binding protein G(I)/G(S)/G(T) subunit beta-1	GNB1	5	8	5	32.4	20.9	37.377	340	0	56.693	1898	3.39428e+08	2.74366e+08	0	3.47294e+08	3.85283e+08	1.66084e+08	3.98934e+08	3.6392e+08	3.41912e+08	3.36851e+08	4.18925e+08	5.279e+08	4.10177e+08	3.30123e+08	3.71683e+08	2.26772e+08	3.39428e+08	2.74366e+08	5.5392e+06	3.47294e+08	3.85283e+08	1.66084e+08	3.98934e+08	3.6392e+08	3.41911e+08	3.36851e+08	4.18925e+08	5.279e+08	4.10176e+08	3.30123e+08	3.71683e+08	2.26772e+08
			P62879;C9JIS1;C9JXA5;E7EP32;C9JZN1;Q9HAV0;C9JD14;H7C5J5;F5H8J8;F5H100;F5H0S8;E9PCP0;P16520	11;9;9;8;7;3;2;1;1;1;1;1;1	8;6;6;5;4;2;1;1;0;0;0;0;0	Guanine nucleotide-binding protein G(I)/G(S)/G(T) subunit beta-2	GNB2	13	11	8	44.4	32.9	37.331	340	0	260.83	1899	1.18958e+09	1.02576e+09	6.25137e+08	1.32101e+09	1.32369e+09	1.45872e+09	1.53919e+09	1.2784e+09	1.36509e+09	1.39635e+09	1.52269e+09	1.27721e+09	1.41864e+09	1.14306e+09	1.26505e+09	2.26487e+09	1.18958e+09	1.02577e+09	6.25137e+08	1.32101e+09	1.3237e+09	1.45872e+09	1.53919e+09	1.2784e+09	1.36509e+09	1.39635e+09	1.52269e+09	1.27721e+09	1.41864e+09	1.14306e+09	1.26505e+09	2.26487e+09
			P63244;J3KPE3;D6RHH4;D6RAC2;H0Y8W2;D6REE5;H0YAF8;H0YAM7;D6RAU2;E9PD14;D6RFZ9;D6RBD0;H0Y8R5;D6RGK8;D6RF23;D6R909;D6RHJ5;D6RDI0;H0Y9P0	26;23;19;19;17;17;16;16;13;13;13;12;8;7;7;7;6;4;4	11;10;6;11;4;9;6;4;5;5;4;5;2;5;6;5;6;4;4	Guanine nucleotide-binding protein subunit beta-2-like 1;Guanine nucleotide-binding protein subunit beta-2-like 1, N-terminally processed	GNB2L1	19	26	11	89	36.3	35.076	317	0	288.49	1909	2.62443e+09	2.64783e+09	2.19709e+09	3.01651e+09	2.67789e+09	4.56917e+09	5.15248e+09	1.91726e+09	5.19187e+09	3.51549e+09	5.15108e+09	4.43173e+09	5.25993e+09	5.67998e+09	4.57222e+09	2.98049e+09	2.62443e+09	2.64783e+09	2.19709e+09	3.01651e+09	2.67789e+09	4.56916e+09	5.15248e+09	1.91726e+09	5.19188e+09	3.51549e+09	5.15107e+09	4.43173e+09	5.25993e+09	5.67997e+09	4.57222e+09	2.98049e+09
		+	Q13823;H0YG10	7;3	7;3	Nucleolar GTP-binding protein 2	GNL2	2	7	7	13.1	13.1	83.654	731	0	12.366	2135	1.65777e+07	0	0	1.30538e+07	1.03445e+07	1.4714e+07	1.73448e+07	1.53388e+07	3.43549e+07	2.7503e+07	2.29544e+07	2.96976e+07	3.54317e+07	5.04459e+07	3.91173e+07	2.49696e+07	1.65777e+07	1.45767e+07	1.59997e+07	1.30538e+07	1.03445e+07	1.4714e+07	1.73448e+07	1.53388e+07	3.43548e+07	2.75031e+07	2.29544e+07	2.96976e+07	3.54317e+07	5.04459e+07	3.91173e+07	2.49696e+07
		+	Q9BVP2;C9JZT7;B4DMU5;C9JYH9	21;4;4;2	21;4;4;2	Guanine nucleotide-binding protein-like 3	GNL3	4	21	21	57.6	57.6	61.992	549	0	145.87	2983	3.34199e+08	4.70591e+08	3.33772e+08	3.98161e+08	3.52552e+08	4.65959e+08	5.54442e+08	4.43528e+08	4.04201e+08	6.77812e+08	5.14455e+08	5.11766e+08	5.59502e+08	6.11824e+08	4.99261e+08	6.67949e+08	3.34199e+08	4.70591e+08	3.33772e+08	3.98161e+08	3.52552e+08	4.65959e+08	5.54442e+08	4.43528e+08	4.04201e+08	6.77812e+08	5.14455e+08	5.11766e+08	5.59502e+08	6.11824e+08	4.99261e+08	6.67949e+08
			G3V1U5;Q9Y3E0;F5H6U7	3;3;2	3;3;2	Vesicle transport protein GOT1B	GOLT1B	3	3	3	37.8	37.8	8.2139	74	0	37.382	859	0	0	0	0	3.08555e+07	0	0	0	2.44932e+08	1.73323e+08	1.6282e+08	1.7043e+08	2.34581e+08	1.52651e+08	2.89311e+08	1.80099e+08	2.55543e+07	1.26468e+07	1.22763e+07	1.03668e+07	3.08555e+07	2.18619e+07	1.2879e+07	1.10897e+07	2.44932e+08	1.73323e+08	1.6282e+08	1.7043e+08	2.34581e+08	1.52651e+08	2.89311e+08	1.80099e+08
			E9PCW1;G5E9T8;O95249;K7EJC8;B4DQA8	4;4;4;3;2	4;4;4;3;2	Golgi SNAP receptor complex member 1	GOSR1	5	4	4	24.6	24.6	28.293	248	0	9.3396	693	4.11091e+07	3.39574e+07	0	3.06909e+07	2.76727e+07	3.02202e+07	8.85056e+07	3.40723e+07	0	0	2.49737e+07	0	3.12285e+07	1.83615e+07	0	0	4.11091e+07	3.39574e+07	6.60148e+06	3.06909e+07	2.76727e+07	3.02202e+07	8.85056e+07	3.40724e+07	1.63317e+07	2.79816e+07	2.49737e+07	9.31149e+06	3.12286e+07	1.83615e+07	1.58776e+07	9.402e+06
			P00505	10	10	Aspartate aminotransferase, mitochondrial	GOT2	1	10	10	29.5	29.5	47.517	430	0	56.989	1388	3.37777e+08	3.56295e+08	4.99007e+08	2.72868e+08	3.2718e+08	2.27123e+08	3.20658e+08	2.76946e+08	4.18421e+08	4.88035e+08	3.87146e+08	3.62908e+08	5.41062e+08	4.28048e+08	3.94568e+08	4.49507e+08	3.37777e+08	3.56295e+08	4.99007e+08	2.72868e+08	3.2718e+08	2.27123e+08	3.20658e+08	2.76945e+08	4.18421e+08	4.88035e+08	3.87146e+08	3.62908e+08	5.41061e+08	4.28047e+08	3.94568e+08	4.49507e+08
			O43292;E9PLV6;E9PPZ9;E9PLG8;E9PQ31;E9PM11;E9PM94	8;5;5;3;3;2;1	8;5;5;3;3;2;1	Glycosylphosphatidylinositol anchor attachment 1 protein	GPAA1	7	8	8	14.3	14.3	67.622	621	0	20.534	1190	7.26673e+07	7.28233e+07	6.5468e+07	8.45853e+07	7.00621e+07	4.82559e+07	5.57781e+07	9.90895e+07	9.6594e+07	1.25661e+08	1.04316e+08	1.21196e+08	1.14261e+08	1.25248e+08	1.28244e+08	1.33428e+08	7.26673e+07	7.28233e+07	6.5468e+07	8.45853e+07	7.00621e+07	4.82559e+07	5.57781e+07	9.90895e+07	9.6594e+07	1.25661e+08	1.04316e+08	1.21196e+08	1.14261e+08	1.25248e+08	1.28244e+08	1.33428e+08
			Q9UKJ3;K7EKU0;Q7Z570;A4D1E1	24;3;1;1	24;3;1;1	G patch domain-containing protein 8	GPATCH8	4	24	24	22.4	22.4	164.2	1502	0	111.53	3343	1.25792e+08	2.48165e+08	1.66601e+08	2.65427e+08	2.92932e+08	2.26617e+08	2.88981e+08	2.70559e+08	3.6881e+08	3.8686e+08	4.77496e+08	4.68252e+08	4.18916e+08	5.40122e+08	3.77755e+08	2.65479e+08	1.25792e+08	2.48165e+08	1.66601e+08	2.65427e+08	2.92932e+08	2.26617e+08	2.88981e+08	2.70559e+08	3.6881e+08	3.8686e+08	4.77496e+08	4.68253e+08	4.18916e+08	5.40122e+08	3.77755e+08	2.65479e+08
			D4PHA4;Q86WP2	8;8	8;8	Vasculin	GPBP1	2	8	8	27.6	27.6	55.525	493	0	24.293	606	7.02826e+07	6.77073e+07	5.96378e+07	8.6865e+07	6.51465e+07	5.08223e+07	6.42032e+07	5.40607e+07	3.99596e+07	0	4.94693e+07	0	4.96737e+07	3.29944e+07	3.71416e+07	5.50949e+07	7.02826e+07	6.77073e+07	5.96378e+07	8.6865e+07	6.51465e+07	5.08223e+07	6.42032e+07	5.40607e+07	3.99597e+07	1.13356e+07	4.94693e+07	1.73127e+07	4.96737e+07	3.29944e+07	3.71415e+07	5.50949e+07
			Q9HC44	7	7	Vasculin-like protein 1	GPBP1L1	1	7	7	24.1	24.1	52.301	474	0	15.852	3115	5.41049e+07	5.04788e+07	5.56797e+07	5.82349e+07	4.35852e+07	5.43716e+07	6.75048e+07	5.93638e+07	0	4.41226e+07	0	4.92978e+07	4.96249e+07	5.20148e+07	5.42199e+07	5.02348e+07	5.41049e+07	5.04788e+07	5.56798e+07	5.82349e+07	4.35852e+07	5.43717e+07	6.75048e+07	5.93638e+07	1.79686e+07	4.41226e+07	1.57171e+07	4.92978e+07	4.96249e+07	5.20148e+07	5.42199e+07	5.02349e+07
			P35052;H7C410;H7C024;H7BZE9;C9J4Y6;H7BZL4	13;12;9;6;5;3	13;12;9;6;5;3	Glypican-1;Secreted glypican-1	GPC1	6	13	13	35.3	35.3	61.68	558	0	51.57	1664	2.70131e+08	2.1316e+08	1.9215e+08	1.16729e+08	1.87516e+08	1.65557e+08	1.01092e+08	1.8152e+08	8.70826e+07	1.34078e+08	9.50113e+07	1.06884e+08	1.292e+08	1.4173e+08	1.2059e+08	1.55069e+08	2.70131e+08	2.1316e+08	1.9215e+08	1.16729e+08	1.87516e+08	1.65557e+08	1.01092e+08	1.8152e+08	8.70826e+07	1.34078e+08	9.50113e+07	1.06884e+08	1.292e+08	1.4173e+08	1.2059e+08	1.55069e+08
	+		Q92917	9	9	G patch domain and KOW motifs-containing protein	GPKOW	1	9	9	34.5	34.5	52.228	476	0	56.732	2776	9.51925e+07	1.14815e+08	8.57476e+07	1.04946e+08	6.70794e+07	8.59559e+07	1.01617e+08	6.3419e+07	9.14857e+07	1.13101e+08	8.87355e+07	9.33769e+07	1.14731e+08	1.17975e+08	1.41823e+08	9.88535e+07	9.51925e+07	1.14815e+08	8.57477e+07	1.04946e+08	6.70794e+07	8.59559e+07	1.01617e+08	6.34191e+07	9.14857e+07	1.13101e+08	8.87355e+07	9.33769e+07	1.14731e+08	1.17975e+08	1.41823e+08	9.88535e+07
			I3L4X7;Q13227;I3L3Y9;I3L1H4	6;6;5;1	6;6;5;1	G protein pathway suppressor 2	GPS2	4	6	6	53.7	53.7	29.334	259	0	24.323	997	1.09637e+08	2.09753e+08	3.05658e+08	2.48718e+08	1.64927e+08	1.00757e+08	1.8581e+08	2.33385e+08	1.90849e+08	8.9844e+07	2.63427e+08	3.11387e+08	1.22519e+08	1.18547e+08	1.86737e+08	8.29945e+07	1.09637e+08	2.09753e+08	3.05658e+08	2.48718e+08	1.64927e+08	1.00757e+08	1.8581e+08	2.33385e+08	1.9085e+08	8.9844e+07	2.63427e+08	3.11388e+08	1.22519e+08	1.18547e+08	1.86737e+08	8.29944e+07
			Q8TED1;E7ETY7;J3KNB5	7;6;2	7;6;2	Probable glutathione peroxidase 8;Glutathione peroxidase	GPX8	3	7	7	35.9	35.9	23.881	209	0	17.747	2695	2.6239e+08	2.71752e+08	3.36167e+08	2.62524e+08	2.93973e+08	3.32002e+08	3.25157e+08	2.66028e+08	2.16461e+08	2.44655e+08	2.23685e+08	3.33725e+08	2.47482e+08	2.49179e+08	3.021e+08	2.11433e+08	2.6239e+08	2.71752e+08	3.36167e+08	2.62524e+08	2.93973e+08	3.32002e+08	3.25157e+08	2.66028e+08	2.16461e+08	2.44655e+08	2.23685e+08	3.33726e+08	2.47482e+08	2.49179e+08	3.021e+08	2.11433e+08
			A0A2R8YCL1;Q13322	3;3	3;3	Growth factor receptor-bound protein 10	GRB10	2	3	3	4.6	4.6	70.958	632	0.0013482	3.1368	307	1.6331e+07	1.58629e+07	2.08876e+07	2.32596e+07	1.88071e+07	0	1.75608e+07	1.56734e+07	1.91736e+07	2.1257e+07	0	0	2.02957e+07	1.42423e+07	1.36107e+07	0	1.6331e+07	1.58629e+07	2.08876e+07	2.32596e+07	1.88071e+07	2.15116e+07	1.75608e+07	1.56734e+07	1.91736e+07	2.1257e+07	6.65041e+07	9.86946e+06	2.02957e+07	1.42423e+07	1.36107e+07	1.47363e+07
			P28799;K7EKL3;K7EQ05;K7EQI0;K7EMR1	7;5;5;1;1	7;5;5;1;1	Granulins;Acrogranin;Paragranulin;Granulin-1;Granulin-2;Granulin-3;Granulin-4;Granulin-5;Granulin-6;Granulin-7	GRN	5	7	7	13	13	63.544	593	0	17.204	1629	1.14871e+08	1.21135e+08	1.00348e+08	1.06171e+08	8.95606e+07	8.1228e+07	9.32774e+07	8.81833e+07	2.67209e+07	3.21175e+07	3.14626e+07	3.46041e+07	2.90241e+07	2.02423e+07	2.3597e+07	2.46251e+07	1.14871e+08	1.21135e+08	1.00348e+08	1.06172e+08	8.95606e+07	8.12279e+07	9.32775e+07	8.81832e+07	2.67209e+07	3.21175e+07	3.14627e+07	3.4604e+07	2.90241e+07	2.02423e+07	2.3597e+07	2.4625e+07
			J3KRG2;Q96QA5	3;3	3;3	Gasdermin-A	GSDMA	2	3	3	20.3	20.3	17.791	158	0	7.8571	1013	4.33852e+07	3.28705e+07	4.63354e+07	1.95765e+08	2.65114e+07	0	3.07312e+07	2.26545e+07	5.0277e+07	3.20051e+07	1.26761e+07	7.08721e+07	1.64791e+07	0	0	2.96529e+07	4.33852e+07	3.28705e+07	4.63354e+07	1.95765e+08	2.65114e+07	1.23309e+07	3.07312e+07	2.26545e+07	5.0277e+07	3.20051e+07	1.26761e+07	7.08721e+07	1.64791e+07	1.41968e+07	1.58947e+07	2.96529e+07
			Q14687;H0Y613;H7C3B5;C9JLW9;A0A1B0GUL3	28;22;7;3;1	28;22;7;3;1	Genetic suppressor element 1	GSE1	5	28	28	33	33	136.16	1217	0	95.879	2180	3.47887e+08	3.42595e+08	3.59713e+08	4.58456e+08	3.91198e+08	3.26473e+08	3.43655e+08	3.03991e+08	3.18302e+08	3.1047e+08	3.24236e+08	3.03115e+08	2.69244e+08	2.80853e+08	2.00993e+08	1.99908e+08	3.47887e+08	3.42595e+08	3.59713e+08	4.58456e+08	3.91198e+08	3.26473e+08	3.43655e+08	3.03991e+08	3.18302e+08	3.1047e+08	3.24236e+08	3.03116e+08	2.69244e+08	2.80853e+08	2.00993e+08	1.99908e+08
			A0A3B3ITW1;P49841	4;4	4;4	Glycogen synthase kinase-3 beta	GSK3B	2	4	4	13.8	13.8	52.454	470	0	9.3064	350	0	2.82493e+07	3.93841e+07	0	0	0	2.57374e+07	0	3.85737e+07	3.3282e+07	4.01933e+07	2.69893e+07	4.23722e+07	2.92642e+07	2.52187e+07	5.1112e+07	1.4116e+07	2.82493e+07	3.93841e+07	6.43724e+06	2.89433e+07	3.14283e+07	2.57374e+07	6.07713e+06	3.85737e+07	3.3282e+07	4.01933e+07	2.69893e+07	4.23722e+07	2.92642e+07	2.52187e+07	5.11121e+07
			P78417;Q5TA02	3;2	3;2	Glutathione S-transferase omega-1	GSTO1	2	3	3	13.3	13.3	27.566	241	0	6.8404	1926	0	0	0	0	4.68416e+07	0	0	0	1.04642e+08	7.81762e+07	1.02052e+08	8.96902e+07	8.60472e+07	8.06323e+07	1.27725e+08	1.24308e+08	4.13575e+06	2.36832e+07	4.77187e+06	1.41878e+07	4.68415e+07	5.15132e+06	1.37828e+07	2.50231e+07	1.04642e+08	7.81762e+07	1.02052e+08	8.96902e+07	8.60472e+07	8.06323e+07	1.27725e+08	1.24308e+08
			Q6P1K8;Q13888;D6RJD3;D6RID8;D6RIT7;D6RGC9;R4GMS9;D6RAW1;R4GMV2	6;6;4;4;3;3;3;2;1	6;6;4;4;3;3;3;2;1	General transcription factor IIH subunit 2-like protein;General transcription factor IIH subunit 2	GTF2H2C;GTF2H2	9	6	6	18.2	18.2	44.452	395	0	19.888	2139	1.98821e+08	2.53289e+08	3.29342e+08	2.6146e+08	2.06666e+08	2.76668e+08	1.92904e+08	2.00222e+08	3.0248e+08	2.95296e+08	2.85435e+08	2.99233e+08	2.01883e+08	2.46801e+08	2.75556e+08	2.13606e+08	1.98821e+08	2.53289e+08	3.29342e+08	2.6146e+08	2.06666e+08	2.76668e+08	1.92904e+08	2.00222e+08	3.0248e+08	2.95296e+08	2.85435e+08	2.99233e+08	2.01883e+08	2.46801e+08	2.75556e+08	2.13606e+08
			F5GWD3;Q13889;F5H6X0;F5GXG6;H0YFF7;F5GX35;F5H4K7;A0A087WYD5	5;5;4;4;4;4;4;1	5;5;4;4;4;4;4;1	General transcription factor IIH subunit 3	GTF2H3	8	5	5	29.1	29.1	28.91	258	0	9.345	760	7.11243e+07	6.25201e+07	4.82808e+07	5.12737e+07	4.26444e+07	3.77592e+07	4.54242e+07	4.86703e+07	1.05071e+08	1.09487e+08	1.09559e+08	1.04446e+08	8.47754e+07	9.65955e+07	1.18664e+08	1.29412e+08	7.11243e+07	6.25201e+07	4.82809e+07	5.12737e+07	4.26444e+07	3.77592e+07	4.54242e+07	4.86703e+07	1.05071e+08	1.09487e+08	1.09559e+08	1.04446e+08	8.47754e+07	9.65956e+07	1.18664e+08	1.29412e+08
			Q92759;A0A0G2JHJ2	9;2	9;2	General transcription factor IIH subunit 4	GTF2H4	2	9	9	26	26	52.186	462	0	44.462	2763	6.12663e+08	6.26125e+08	1.07736e+09	5.75024e+08	5.89162e+08	5.79098e+08	5.78242e+08	5.75657e+08	5.40377e+08	8.46045e+08	5.04804e+08	8.34459e+08	5.08387e+08	6.19657e+08	4.66194e+08	4.41577e+08	6.12663e+08	6.26125e+08	1.07736e+09	5.75024e+08	5.89163e+08	5.79098e+08	5.78243e+08	5.75657e+08	5.40377e+08	8.46045e+08	5.04804e+08	8.34459e+08	5.08387e+08	6.19657e+08	4.66194e+08	4.41576e+08
			P78347;C9J6M0;A0A087WW90;A0A0D9SF80;Q86UP8;Q6EKJ0	25;1;1;1;1;1	25;1;1;1;1;1	General transcription factor II-I	GTF2I	6	25	25	37.7	37.7	112.42	998	0	186.8	1922	2.62338e+08	4.56119e+08	3.42598e+08	6.97422e+08	2.97332e+08	3.77971e+08	2.86301e+08	3.60634e+08	4.02757e+08	4.18767e+08	4.55002e+08	4.81524e+08	5.23065e+08	5.37338e+08	4.69945e+08	3.29226e+08	2.62337e+08	4.56119e+08	3.42598e+08	6.97422e+08	2.97332e+08	3.77971e+08	2.86301e+08	3.60634e+08	4.02757e+08	4.18767e+08	4.55002e+08	4.81524e+08	5.23065e+08	5.37338e+08	4.69944e+08	3.29226e+08
		+	Q12789;H3BRD0;H3BU37;H3BU55;I3L1Z3	48;7;4;3;2	48;7;4;3;2	General transcription factor 3C polypeptide 1	GTF3C1	5	48	48	31.2	31.2	238.87	2109	0	151.81	2058	2.46908e+08	5.88114e+08	2.652e+08	3.70005e+08	2.33218e+08	2.11942e+08	2.45293e+08	2.16043e+08	3.9508e+08	8.18675e+08	4.18211e+08	5.3364e+08	8.87455e+08	7.6271e+08	8.77233e+08	9.63113e+08	2.46908e+08	5.88114e+08	2.652e+08	3.70004e+08	2.33218e+08	2.11942e+08	2.45293e+08	2.16043e+08	3.95079e+08	8.18675e+08	4.18211e+08	5.3364e+08	8.87454e+08	7.6271e+08	8.77232e+08	9.63113e+08
			Q8WUA4;H0Y4Q6;A0A087WZD8;H7C3X9;H7C318;C9JNH7	14;7;7;4;2;1	14;7;7;4;2;1	General transcription factor 3C polypeptide 2	GTF3C2	6	14	14	23.3	23.3	100.68	911	0	34.266	2711	1.17964e+08	1.41965e+08	1.24162e+08	9.08974e+07	1.0909e+08	1.05737e+08	1.24698e+08	2.28493e+08	1.36271e+08	1.53677e+08	1.04463e+08	1.39699e+08	1.39297e+08	1.36717e+08	1.53263e+08	1.41051e+08	1.17964e+08	1.41965e+08	1.24162e+08	9.08975e+07	1.0909e+08	1.05737e+08	1.24698e+08	2.28493e+08	1.36271e+08	1.53677e+08	1.04463e+08	1.39699e+08	1.39297e+08	1.36717e+08	1.53263e+08	1.4105e+08
			Q9Y5Q9;H7C0C0;H7C143;F8WC64;H7BZV8	18;5;2;1;1	18;5;2;1;1	General transcription factor 3C polypeptide 3	GTF3C3	5	18	18	32.3	32.3	101.27	886	0	144.82	3476	1.58215e+08	2.08666e+08	2.00502e+08	1.30192e+08	2.35664e+08	1.44292e+08	1.45758e+08	2.09968e+08	5.03702e+08	5.1765e+08	4.39126e+08	5.02236e+08	5.89306e+08	5.00293e+08	5.53183e+08	8.35712e+08	1.58215e+08	2.08666e+08	2.00502e+08	1.30192e+08	2.35664e+08	1.44292e+08	1.45758e+08	2.09968e+08	5.03703e+08	5.1765e+08	4.39126e+08	5.02236e+08	5.89307e+08	5.00293e+08	5.53183e+08	8.35711e+08
	+		Q9UKN8;F2Z356	13;2	13;2	General transcription factor 3C polypeptide 4	GTF3C4	2	13	13	25.9	25.9	91.981	822	0	36.332	3347	1.01757e+08	7.25669e+07	6.88069e+07	5.76366e+07	6.16356e+07	6.16064e+07	5.15068e+07	6.0024e+07	9.47076e+07	8.49247e+07	1.00488e+08	1.02842e+08	1.07453e+08	1.24108e+08	1.45175e+08	1.40104e+08	1.01757e+08	7.25669e+07	6.88069e+07	5.76366e+07	6.16356e+07	6.16064e+07	5.15068e+07	6.0024e+07	9.47076e+07	8.49247e+07	1.00488e+08	1.02842e+08	1.07453e+08	1.24108e+08	1.45175e+08	1.40104e+08
			Q9Y5Q8;Q5T7U1;Q5T7U0;Q5T7U4;H7BY84;H0Y5D2	14;12;7;7;7;2	14;12;7;7;7;2	General transcription factor 3C polypeptide 5	GTF3C5	6	14	14	30.3	30.3	59.57	519	0	114.18	3475	3.93378e+08	4.14088e+08	3.0472e+08	4.10101e+08	3.33655e+08	3.35918e+08	4.34534e+08	2.75958e+08	2.78547e+08	4.28305e+08	3.87952e+08	4.99002e+08	4.98088e+08	3.32262e+08	4.23249e+08	3.90248e+08	3.93378e+08	4.14088e+08	3.0472e+08	4.10101e+08	3.33655e+08	3.35918e+08	4.34534e+08	2.75958e+08	2.78547e+08	4.28305e+08	3.87952e+08	4.99002e+08	4.98088e+08	3.32262e+08	4.23249e+08	3.90248e+08
			A4D1E9;C9J8R7;C9JNI1;F8WBY0;F8WCN4;F8WBB5;C9JEQ8	7;5;5;1;1;1;1	7;5;5;1;1;1;1	GTP-binding protein 10	GTPBP10	7	7	7	16.8	16.8	42.932	387	0	10.639	370	5.70541e+07	7.63882e+07	6.34571e+07	5.35693e+07	6.87069e+07	9.3009e+07	8.44358e+07	6.85406e+07	4.22909e+07	5.07527e+07	4.55877e+07	4.85084e+07	4.08428e+07	7.09709e+07	4.65042e+07	5.23218e+07	5.70542e+07	7.63882e+07	6.34571e+07	5.35693e+07	6.87069e+07	9.3009e+07	8.44357e+07	6.85406e+07	4.22909e+07	5.07527e+07	4.55877e+07	4.85084e+07	4.08428e+07	7.09708e+07	4.65042e+07	5.23217e+07
		+	Q9BZE4;Q5T3R7	23;7	23;7	Nucleolar GTP-binding protein 1	GTPBP4	2	23	23	38.2	38.2	73.964	634	0	48.049	3018	1.43041e+08	1.66503e+08	1.6958e+08	1.76275e+08	1.31514e+08	1.76692e+08	1.87097e+08	1.59135e+08	3.3963e+08	3.27733e+08	3.28443e+08	3.26388e+08	3.49442e+08	4.24612e+08	2.75928e+08	3.75871e+08	1.43041e+08	1.66503e+08	1.6958e+08	1.76275e+08	1.31514e+08	1.76692e+08	1.87097e+08	1.59135e+08	3.39629e+08	3.27733e+08	3.28443e+08	3.26388e+08	3.49442e+08	4.24612e+08	2.75928e+08	3.75871e+08
			O43824	3	3	Putative GTP-binding protein 6	GTPBP6	1	3	3	9.1	9.1	56.897	516	0	9.2492	1215	0	3.01079e+07	2.99641e+07	2.91782e+07	2.85797e+07	2.97646e+07	2.82549e+07	2.58794e+07	3.22947e+07	4.04051e+07	0	0	1.7856e+07	2.51555e+07	2.50083e+07	3.03559e+07	9.32539e+06	3.0108e+07	2.99641e+07	2.91782e+07	2.85797e+07	2.97646e+07	2.82549e+07	2.58794e+07	3.22947e+07	4.04052e+07	5.3976e+06	1.76081e+07	1.7856e+07	2.51556e+07	2.50084e+07	3.03559e+07
			Q8N3Z3;A0A087WUP3;F8WBY6;C9J8V5;C9J0K3	7;6;5;3;2	7;6;5;3;2	GTP-binding protein 8	GTPBP8	5	7	7	31	31	32.146	284	0	15.969	2608	1.46754e+08	1.04612e+08	2.18136e+08	1.19832e+08	1.48045e+08	1.83272e+08	1.16715e+08	1.14767e+08	0	0	1.21148e+08	1.30566e+08	0	0	1.3e+08	0	1.46754e+08	1.04612e+08	2.18136e+08	1.19832e+08	1.48046e+08	1.83272e+08	1.16715e+08	1.14767e+08	1.62886e+07	2.50912e+07	1.21148e+08	1.30566e+08	3.51161e+07	1.28793e+07	1.3e+08	8.5048e+06
			Q8N442	9	9	Translation factor GUF1, mitochondrial	GUF1	1	9	9	18.1	18.1	74.327	669	0	19.47	2609	1.73189e+08	2.30236e+08	8.8963e+07	1.92813e+08	1.73302e+08	2.15154e+08	1.49441e+08	1.92779e+08	1.62011e+08	1.25352e+08	1.40017e+08	1.34206e+08	1.8345e+08	1.44138e+08	9.83412e+07	2.81357e+08	1.73189e+08	2.30236e+08	8.8963e+07	1.92813e+08	1.73302e+08	2.15154e+08	1.49441e+08	1.92779e+08	1.62011e+08	1.25351e+08	1.40017e+08	1.34206e+08	1.8345e+08	1.44138e+08	9.83412e+07	2.81357e+08
			Q9UBP9;B8ZZL1;H0Y6R1	3;1;1	3;1;1	PTB domain-containing engulfment adapter protein 1	GULP1	3	3	3	12.8	12.8	34.49	304	0	6.6698	3290	0	0	0	0	0	0	0	0	3.21322e+07	2.8293e+07	2.92395e+07	2.94774e+07	1.6762e+07	2.0038e+07	2.21442e+07	0	1.05446e+07	2.74835e+07	1.44012e+07	1.30996e+07	1.22167e+07	1.02473e+07	1.30107e+07	1.41911e+07	3.21322e+07	2.8293e+07	2.92395e+07	2.94774e+07	1.6762e+07	2.0038e+07	2.21442e+07	1.39691e+07
			Q92522	4	4	Histone H1x	H1FX	1	4	4	19.2	19.2	22.487	213	0	8.2842	2745	0	0	3.33361e+07	0	2.78753e+07	0	0	0	4.8247e+07	1.25427e+08	6.46268e+07	7.44794e+07	5.93034e+07	4.92881e+07	6.71363e+07	4.52e+07	1.24729e+07	8.12901e+06	3.33361e+07	1.83153e+07	2.78753e+07	8.63683e+06	1.44146e+07	9.5596e+06	4.8247e+07	1.25427e+08	6.46268e+07	7.44794e+07	5.93034e+07	4.92881e+07	6.71363e+07	4.52e+07
			Q71UI9;P0C0S5;C9J0D1;C9J386	5;5;4;2	3;3;2;1	Histone H2A.V;Histone H2A.Z;Histone H2A	H2AFV;H2AFZ	4	5	3	53.9	46.9	13.509	128	0	17.854	1472	5.32091e+08	2.21258e+08	7.38879e+07	1.9699e+08	3.89174e+08	1.78882e+08	1.53195e+08	2.11198e+08	1.43467e+08	2.70259e+08	1.93045e+08	1.8016e+08	2.69271e+08	1.9628e+08	4.16601e+08	0	5.32091e+08	2.21258e+08	7.3888e+07	1.9699e+08	3.89174e+08	1.78882e+08	1.53195e+08	2.11198e+08	1.43467e+08	2.70259e+08	1.93045e+08	1.8016e+08	2.69271e+08	1.9628e+08	4.16601e+08	1.89046e+07
			O75367;B4DJC3;D6RCF2	20;13;6	18;12;4	Core histone macro-H2A.1;Histone H2A	H2AFY	3	20	18	60.5	53.5	39.617	372	0	243.11	1276	6.3739e+08	5.57964e+08	6.91584e+08	7.33715e+08	5.20216e+08	9.86863e+08	2.68787e+09	5.50177e+08	4.46427e+09	6.30797e+09	4.82441e+09	1.27609e+09	5.94066e+09	5.77888e+09	6.11328e+09	7.41043e+09	6.3739e+08	5.57963e+08	6.91583e+08	7.33714e+08	5.20216e+08	9.86863e+08	2.68787e+09	5.50177e+08	4.46427e+09	6.30796e+09	4.82441e+09	1.27609e+09	5.94066e+09	5.77888e+09	6.11328e+09	7.41043e+09
			Q9P0M6;Q5SQT3	14;7	12;6	Core histone macro-H2A.2;Histone H2A	H2AFY2	2	14	12	46	39	40.058	372	0	35.052	3257	4.25713e+07	7.555e+07	1.19299e+08	5.26467e+07	7.26862e+07	6.55296e+07	1.19645e+08	6.32036e+07	3.14428e+08	4.07235e+08	3.49714e+08	3.32952e+08	3.57095e+08	3.3852e+08	3.62651e+08	4.38146e+08	4.25713e+07	7.55499e+07	1.19299e+08	5.26468e+07	7.26861e+07	6.55296e+07	1.19645e+08	6.32035e+07	3.14428e+08	4.07235e+08	3.49714e+08	3.32953e+08	3.57095e+08	3.38519e+08	3.62651e+08	4.38145e+08
			Q9P035;H3BS72;H3BPZ1;H3BRL8;H3BMZ1	15;14;12;5;4	15;14;12;5;4	Very-long-chain (3R)-3-hydroxyacyl-CoA dehydratase 3	HACD3	5	15	15	38.1	38.1	43.159	362	0	87.754	3250	3.60695e+09	3.10784e+09	3.05045e+09	3.05801e+09	3.94289e+09	4.45496e+09	3.93768e+09	4.44612e+09	5.60972e+09	7.18692e+09	4.06545e+09	4.71991e+09	4.5878e+09	6.54639e+09	4.29897e+09	7.36961e+09	3.60695e+09	3.10784e+09	3.05045e+09	3.05801e+09	3.94289e+09	4.45496e+09	3.93768e+09	4.44612e+09	5.60972e+09	7.18691e+09	4.06545e+09	4.71991e+09	4.5878e+09	6.54638e+09	4.29897e+09	7.36962e+09
			P40939;H0YFD6;A0A2R8Y4F5;A0A2R8YG21;A0A2R8Y688	63;62;56;32;14	63;62;56;32;14	Trifunctional enzyme subunit alpha, mitochondrial;Long-chain enoyl-CoA hydratase;Long chain 3-hydroxyacyl-CoA dehydrogenase	HADHA	5	63	63	75.1	75.1	82.999	763	0	323.31	1704	2.79791e+10	2.70748e+10	2.32986e+10	1.70887e+10	2.17625e+10	1.90943e+10	2.0577e+10	2.61078e+10	2.18316e+10	1.84137e+10	2.24917e+10	2.3179e+10	1.92373e+10	2.00768e+10	2.14218e+10	2.31797e+10	2.79791e+10	2.70748e+10	2.32986e+10	1.70887e+10	2.17625e+10	1.90944e+10	2.0577e+10	2.61078e+10	2.18317e+10	1.84137e+10	2.24917e+10	2.3179e+10	1.92373e+10	2.00768e+10	2.14218e+10	2.31797e+10
			P55084;F5GZQ3;B5MD38;C9JEY0;C9JE81;C9K0M0	39;35;24;9;9;5	39;35;24;9;9;5	Trifunctional enzyme subunit beta, mitochondrial;3-ketoacyl-CoA thiolase	HADHB	6	39	39	68.1	68.1	51.294	474	0	309.4	1835	1.24109e+10	9.86471e+09	1.27265e+10	1.11135e+10	1.22055e+10	1.21804e+10	6.74803e+09	9.66306e+09	1.2735e+10	1.3675e+10	1.08393e+10	8.22361e+09	1.15529e+10	1.51442e+10	1.03926e+10	1.34987e+10	1.2411e+10	9.86472e+09	1.27265e+10	1.11135e+10	1.22055e+10	1.21804e+10	6.74804e+09	9.66307e+09	1.2735e+10	1.3675e+10	1.08393e+10	8.22362e+09	1.15529e+10	1.51442e+10	1.03926e+10	1.34988e+10
			D6RBS1;P10915;D6RC59;D6RAK7;D6RBX9;D6RG04	2;2;1;1;1;1	2;2;1;1;1;1	Hyaluronan and proteoglycan link protein 1	HAPLN1	6	2	2	12.8	12.8	29.201	258	0	7.7513	626	5.20516e+07	5.53119e+07	5.25179e+07	8.62213e+07	5.57628e+07	4.48323e+07	4.17315e+07	4.7459e+07	0	0	0	0	0	0	0	0	5.20516e+07	5.5312e+07	5.25179e+07	8.62213e+07	5.57628e+07	4.48323e+07	4.17315e+07	4.7459e+07	1.87526e+07	1.37703e+07	3.60705e+07	1.85006e+07	1.26289e+07	1.75734e+07	1.09453e+07	7.59462e+06
			H3BTH8;Q96S86;H3BRY4;H3BT26	4;4;2;2	4;4;2;2	Hyaluronan and proteoglycan link protein 3	HAPLN3	4	4	4	12.6	12.6	47.757	422	0	7.8826	954	5.45222e+07	0	6.48172e+07	5.32811e+07	5.36825e+07	5.16858e+07	4.77104e+07	4.50394e+07	0	0	0	0	0	0	0	0	5.45222e+07	1.74729e+07	6.48172e+07	5.32811e+07	5.36825e+07	5.16858e+07	4.77104e+07	4.50394e+07	7.66609e+06	1.46021e+07	9.16979e+06	1.0454e+07	1.8365e+07	1.88651e+07	1.62886e+07	6.88631e+06
			A0A2R8Y6I1;A0A2R8Y5P7;P49590;A0A2R8Y3N3;D6RJE6;D6RB22;B4DQ67;A0A2R8Y4X6;A0A2R8Y5E8;B3KWE1;P12081;E7ETE2;B4E1C5;B4DDD8	9;9;9;8;6;6;5;4;4;2;2;1;1;1	9;9;9;8;6;6;5;4;4;2;2;1;1;1	Probable histidine--tRNA ligase, mitochondrial	HARS2	14	9	9	24.3	24.3	49.246	436	0	28.301	289	0	4.42609e+07	1.04697e+08	5.95677e+07	4.41112e+07	1.0696e+08	6.1611e+07	4.39389e+07	1.06466e+08	1.02856e+08	1.20872e+08	1.30233e+08	6.89984e+07	1.2095e+08	1.15915e+08	1.46485e+08	5.62231e+06	4.42609e+07	1.04697e+08	5.95677e+07	4.41112e+07	1.0696e+08	6.16111e+07	4.39389e+07	1.06466e+08	1.02856e+08	1.20872e+08	1.30233e+08	6.89984e+07	1.2095e+08	1.15915e+08	1.46485e+08
			P69905;A0A2R8Y7C0;G3V1N2	10;7;4	7;4;1	Hemoglobin subunit alpha	HBA1	3	10	7	66.2	48.6	15.257	142	0	38.358	1918	2.10996e+08	1.23259e+08	1.89209e+08	3.00205e+08	9.66106e+07	6.66696e+07	1.82133e+08	1.42041e+08	1.982e+08	9.34649e+07	0	3.3442e+07	1.33311e+08	3.91933e+07	0	1.08624e+08	2.10996e+08	1.23259e+08	1.89209e+08	3.00205e+08	9.66106e+07	6.66695e+07	1.82133e+08	1.42041e+08	1.982e+08	9.34648e+07	1.19099e+07	3.3442e+07	1.33311e+08	3.91933e+07	1.39813e+07	1.08624e+08
			P68871;F8W6P5;A0A2R8Y7R2;P02042;E9PEW8;E9PFT6;A0A0J9YWK4;A8MUF7;CON__P02070;A0A2R8Y7X9;CON__Q3SX09;P69892;P69891;P02100	8;5;5;4;2;2;1;1;1;1;1;1;1;1	8;5;5;4;2;2;1;1;1;1;1;1;1;1	Hemoglobin subunit beta;LVV-hemorphin-7;Spinorphin;Hemoglobin subunit delta	HBB;HBD	14	8	8	63.3	63.3	15.998	147	0	19.529	1917	2.74258e+08	1.87628e+08	2.40913e+08	5.26199e+08	9.8562e+07	1.28896e+08	2.81301e+08	1.47861e+08	1.86121e+08	1.46558e+08	6.55427e+07	4.4424e+07	4.47636e+07	2.13114e+07	2.42597e+07	1.2364e+08	2.74258e+08	1.87628e+08	2.40913e+08	5.26199e+08	9.85619e+07	1.28896e+08	2.81301e+08	1.47861e+08	1.86121e+08	1.46558e+08	6.55427e+07	4.4424e+07	4.47635e+07	2.13114e+07	2.42597e+07	1.2364e+08
			Q9Y450;B7Z524;H0YDX7;J3QT46;H0YES5;E9PN23;G5E991;E9PMN1;E9PLR4;E9PHZ9;E9PJ90;E9PS53	11;8;8;8;4;3;3;3;3;3;2;2	11;8;8;8;4;3;3;3;3;3;2;2	HBS1-like protein	HBS1L	12	11	11	30.7	30.7	75.472	684	0	80.651	3444	1.33384e+08	1.07762e+08	8.37235e+07	1.1412e+08	9.06769e+07	8.17419e+07	1.11048e+08	9.08653e+07	2.10467e+08	2.11188e+08	1.75519e+08	1.69357e+08	1.79798e+08	1.77903e+08	2.08024e+08	1.75353e+08	1.33384e+08	1.07762e+08	8.37235e+07	1.1412e+08	9.06768e+07	8.17419e+07	1.11048e+08	9.08654e+07	2.10467e+08	2.11188e+08	1.75519e+08	1.69357e+08	1.79798e+08	1.77903e+08	2.08024e+08	1.75353e+08
	+		A6NEM2;P51610	7;7	7;7	Host cell factor 1;HCF N-terminal chain 1;HCF N-terminal chain 2;HCF N-terminal chain 3;HCF N-terminal chain 4;HCF N-terminal chain 5;HCF N-terminal chain 6;HCF C-terminal chain 1;HCF C-terminal chain 2;HCF C-terminal chain 3;HCF C-terminal chain 4;HCF C-terminal chain 5;HCF C-terminal chain 6	HCFC1	2	7	7	4.8	4.8	213.47	2080	0	22.359	377	1.44153e+08	7.29698e+07	1.51848e+08	1.99287e+08	1.50986e+08	1.68098e+08	1.7862e+08	1.89334e+08	2.12e+08	1.8755e+08	1.208e+08	1.12644e+08	2.05479e+08	1.95758e+08	1.9587e+08	2.71722e+08	1.44154e+08	7.29698e+07	1.51847e+08	1.99287e+08	1.50986e+08	1.68098e+08	1.7862e+08	1.89334e+08	2.12001e+08	1.8755e+08	1.208e+08	1.12644e+08	2.05479e+08	1.95758e+08	1.9587e+08	2.71722e+08
			Q13547;Q5TEE2	15;10	7;2	Histone deacetylase 1	HDAC1	2	15	7	35.7	22.8	55.102	482	0	24.721	2117	1.18616e+08	1.99753e+08	1.61708e+08	0	1.37517e+08	1.34169e+08	1.69837e+08	1.60493e+08	1.09245e+08	9.33124e+07	1.04455e+08	9.85582e+07	9.87372e+07	9.89485e+07	1.01928e+08	1.36676e+08	1.18616e+08	1.99753e+08	1.61708e+08	1.78598e+07	1.37517e+08	1.34169e+08	1.69837e+08	1.60493e+08	1.09245e+08	9.33125e+07	1.04455e+08	9.85583e+07	9.87372e+07	9.89485e+07	1.01928e+08	1.36676e+08
			Q92769;E5RFI6;E5RJ04;E5RGV4;E5RHE7;E5RH52;E5RG37;E5RFP9;H3BM24;E5RK19	17;7;7;7;7;7;7;7;7;6	9;2;2;2;2;2;2;2;2;2	Histone deacetylase 2	HDAC2	10	17	9	37.5	24.8	55.364	488	0	48.006	2765	1.09802e+09	1.68143e+09	1.02147e+09	9.08845e+08	9.90034e+08	5.3662e+08	8.55589e+08	7.44748e+08	4.658e+08	7.13615e+08	1.0256e+09	6.36669e+08	6.80376e+08	4.06042e+08	4.63579e+08	5.20095e+08	1.09802e+09	1.68143e+09	1.02147e+09	9.08845e+08	9.90034e+08	5.3662e+08	8.55589e+08	7.44748e+08	4.658e+08	7.13615e+08	1.0256e+09	6.36669e+08	6.80376e+08	4.06042e+08	4.63579e+08	5.20095e+08
			O15379;E7ESJ6;E7EW19	7;3;1	6;2;1	Histone deacetylase 3	HDAC3	3	7	6	22.7	20.8	48.847	428	0	21.288	1170	2.62263e+08	3.36419e+08	2.49148e+08	2.50342e+08	2.65388e+08	2.3143e+08	2.48576e+08	2.88666e+08	3.31898e+08	2.64985e+08	3.07193e+08	2.96522e+08	2.9843e+08	3.69041e+08	3.09447e+08	3.30411e+08	2.62263e+08	3.36418e+08	2.49148e+08	2.50342e+08	2.65387e+08	2.3143e+08	2.48576e+08	2.88666e+08	3.31898e+08	2.64986e+08	3.07193e+08	2.96522e+08	2.9843e+08	3.69041e+08	3.09447e+08	3.30411e+08
			A0A024R4E5;Q00341;H0Y394;H7C0A4;C9JIZ1;C9J5E5;C9JZI8;H7C2D1;C9JT62;C9JHS7;C9JK79;C9JHZ8;C9JES8;H7BZC3;C9JBS3;C9JEJ8;C9JHN6;C9JQ82;C9JMQ6;C9JHS9;C9J739	38;37;28;10;9;8;7;7;6;6;6;6;6;5;4;4;4;3;2;1;1	38;37;28;10;9;8;7;7;6;6;6;6;6;5;4;4;4;3;2;1;1	Vigilin	HDLBP	21	38	38	41.8	41.8	141.44	1268	0	205.09	1	6.98901e+08	7.49555e+08	7.40313e+08	6.76533e+08	6.93942e+08	6.93952e+08	8.85926e+08	7.45344e+08	4.14496e+08	3.47534e+08	4.68122e+08	3.701e+08	5.00702e+08	3.73598e+08	5.17627e+08	2.85511e+08	6.98901e+08	7.49555e+08	7.40313e+08	6.76533e+08	6.93943e+08	6.93952e+08	8.85926e+08	7.45343e+08	4.14496e+08	3.47534e+08	4.68123e+08	3.701e+08	5.00702e+08	3.73598e+08	5.17627e+08	2.85511e+08
		+	Q9H583;Q5T3Q7;Q6P664	46;41;4	46;41;4	HEAT repeat-containing protein 1;HEAT repeat-containing protein 1, N-terminally processed	HEATR1	3	46	46	30	30	242.37	2144	0	214.88	3077	2.56774e+08	4.04561e+08	3.37613e+08	4.57953e+08	4.41495e+08	5.2626e+08	5.00428e+08	4.40187e+08	7.13758e+08	1.00541e+09	7.79596e+08	8.50483e+08	1.70907e+09	1.47097e+09	1.92188e+09	3.59992e+09	2.56774e+08	4.04561e+08	3.37613e+08	4.57952e+08	4.41495e+08	5.26259e+08	5.00428e+08	4.40187e+08	7.13758e+08	1.00541e+09	7.79597e+08	8.50483e+08	1.70907e+09	1.47097e+09	1.92188e+09	3.59991e+09
		+	J3QS41;P42694;A0A075B6R3;J3QRR8	11;11;3;1	11;11;3;1	Probable helicase with zinc finger domain	HELZ	4	11	11	7.5	7.5	219.05	1943	0	18.393	1039	3.2234e+07	3.92056e+07	2.76371e+07	3.48248e+07	2.96659e+07	2.41179e+07	3.18154e+07	2.65644e+07	3.4358e+07	3.80324e+07	4.37928e+07	4.30894e+07	3.33384e+07	4.11498e+07	3.27051e+07	2.9819e+07	3.2234e+07	3.92056e+07	2.76371e+07	3.48248e+07	2.96659e+07	2.41178e+07	3.18154e+07	2.65644e+07	3.4358e+07	3.80324e+07	4.37928e+07	4.30894e+07	3.33384e+07	4.11497e+07	3.27051e+07	2.9819e+07
+			Q5SQL3;J3KP92;Q86Z02;H3BLW0	17;17;17;7	13;13;13;7	Homeodomain-interacting protein kinase 1	HIPK1	4	17	13	24.1	18.9	126.26	1165	0	46.077	1004	0	0	3.47307e+07	0	0	0	0	0	1.23332e+08	1.08821e+08	1.15679e+08	1.26074e+08	2.64037e+08	1.90658e+08	1.86995e+08	2.26339e+08	7.36204e+06	1.23819e+07	3.47307e+07	1.96465e+07	1.48663e+07	1.33554e+07	7.5414e+06	1.17192e+07	1.23332e+08	1.08821e+08	1.15679e+08	1.26074e+08	2.64036e+08	1.90658e+08	1.86995e+08	2.26339e+08
+	+		P54198	14	14	Protein HIRA	HIRA	1	14	14	18.4	18.4	111.83	1017	0	34.362	1826	7.93113e+07	8.38104e+07	8.3286e+07	8.70285e+07	1.06393e+08	8.22617e+07	7.8052e+07	8.99572e+07	5.22088e+07	5.28879e+07	6.04942e+07	5.58261e+07	5.35808e+07	6.78542e+07	5.14444e+07	5.01969e+07	7.93112e+07	8.38104e+07	8.3286e+07	8.70285e+07	1.06393e+08	8.22616e+07	7.8052e+07	8.99572e+07	5.22088e+07	5.28879e+07	6.04941e+07	5.58262e+07	5.35808e+07	6.78543e+07	5.14444e+07	5.0197e+07
			Q02539	6	2	Histone H1.1	HIST1H1A	1	6	2	33	19.5	21.842	215	0	5.214	2001	0	0	0	0	0	0	0	0	2.24652e+07	2.90415e+07	2.24793e+07	2.67014e+07	2.42923e+07	2.08047e+07	1.78867e+07	0	1.18856e+07	4.09821e+06	8.35201e+06	3.12918e+07	1.03592e+07	7.67424e+06	1.16769e+07	7.91428e+06	2.24653e+07	2.90415e+07	2.24793e+07	2.67014e+07	2.42923e+07	2.08047e+07	1.78867e+07	1.36249e+07
			P16403	11	3	Histone H1.2	HIST1H1C	1	11	3	34.7	9.9	21.364	213	0	7.7161	1534	0	0	0	0	0	0	0	0	8.85699e+07	1.17168e+08	1.36489e+08	1.6889e+08	1.06041e+08	1.19062e+08	1.70532e+08	1.59365e+08	1.17644e+07	8.07171e+06	5.73917e+06	1.92979e+07	1.0811e+07	8.44021e+06	7.05209e+06	1.08274e+07	8.857e+07	1.17168e+08	1.36489e+08	1.6889e+08	1.06041e+08	1.19062e+08	1.70532e+08	1.59365e+08
			P10412;P16402;P22492;P16401	11;8;3;1	3;0;0;0	Histone H1.4;Histone H1.3	HIST1H1E;HIST1H1D	4	11	3	33.8	9.6	21.865	219	0	35.458	1480	0	0	0	4.21021e+07	0	0	3.77038e+07	5.73285e+07	4.06013e+08	5.1207e+08	5.49217e+08	7.04139e+08	3.95729e+08	4.267e+08	9.41991e+08	5.8368e+08	2.02115e+07	8.4813e+06	1.70067e+07	4.21021e+07	8.71967e+06	5.94854e+06	3.77038e+07	5.73285e+07	4.06013e+08	5.1207e+08	5.49217e+08	7.04139e+08	3.95729e+08	4.267e+08	9.41991e+08	5.8368e+08
			U3KQK0;Q99880;Q99879;Q99877;Q93079;Q5QNW6;P62807;P58876;P57053;O60814;A0A2R8Y619;Q96A08	4;4;4;4;4;4;4;4;4;4;1;1	2;2;2;2;2;2;2;2;2;2;0;0	Histone H2B;Histone H2B type 1-L;Histone H2B type 1-M;Histone H2B type 1-N;Histone H2B type 1-H;Histone H2B type 2-F;Histone H2B type 1-C/E/F/G/I;Histone H2B type 1-D;Histone H2B type F-S;Histone H2B type 1-K	HIST1H2BN;HIST1H2BL;HIST1H2BM;HIST1H2BH;HIST2H2BF;HIST1H2BC;HIST1H2BD;H2BFS;HIST1H2BK	12	4	2	21.7	7.2	18.804	166	0	67.385	1248	3.01357e+08	7.17626e+07	7.46807e+07	2.446e+08	2.43804e+08	2.55457e+08	3.10525e+08	2.97633e+08	6.21859e+08	4.92186e+08	5.73321e+08	4.75225e+08	7.33358e+08	6.35945e+08	1.1128e+09	6.28845e+08	3.01357e+08	7.17626e+07	7.46807e+07	2.446e+08	2.43804e+08	2.55457e+08	3.10525e+08	2.97633e+08	6.21859e+08	4.92186e+08	5.7332e+08	4.75226e+08	7.33359e+08	6.35945e+08	1.1128e+09	6.28845e+08
			P62805	8	8	Histone H4	HIST1H4A	1	8	8	56.3	56.3	11.367	103	0	22.509	1896	1.7437e+08	1.17791e+08	1.37789e+08	1.7546e+08	2.19248e+08	1.59649e+08	1.44221e+08	1.40764e+08	1.91323e+08	2.30705e+08	1.09157e+08	1.35905e+08	1.71249e+08	1.64205e+08	1.11439e+08	1.47782e+08	1.7437e+08	1.17791e+08	1.37789e+08	1.75459e+08	2.19248e+08	1.59649e+08	1.44221e+08	1.40764e+08	1.91323e+08	2.30705e+08	1.09157e+08	1.35905e+08	1.71249e+08	1.64205e+08	1.11439e+08	1.47782e+08
			Q16777;Q6FI13;A0A0U1RR32;A0A0U1RRH7;Q99878;Q96KK5;Q9BTM1;P20671;P0C0S8;H0YFX9	7;7;6;6;6;6;6;6;6;5	3;3;2;2;2;2;2;2;2;2	Histone H2A type 2-C;Histone H2A type 2-A;Histone H2A type 1-J;Histone H2A type 1-H;Histone H2A.J;Histone H2A type 1-D;Histone H2A type 1;Histone H2A	HIST2H2AC;HIST2H2AA3;HIST1H2AJ;HIST1H2AH;H2AFJ;HIST1H2AD;HIST1H2AG	10	7	3	58.1	36.4	13.988	129	0	60.658	2254	4.32622e+09	7.76874e+08	4.157e+08	5.6096e+08	1.26786e+09	1.46545e+09	2.40342e+09	3.41366e+09	4.32915e+09	7.02215e+09	4.10086e+09	5.78599e+09	4.99281e+09	5.61329e+09	6.60149e+09	1.16639e+09	4.32622e+09	7.76874e+08	4.157e+08	5.6096e+08	1.26786e+09	1.46545e+09	2.40342e+09	3.41366e+09	4.32915e+09	7.02215e+09	4.10086e+09	5.78599e+09	4.99281e+09	5.61329e+09	6.60149e+09	1.16639e+09
			Q71DI3	5	1	Histone H3.2	HIST2H3A	1	5	1	45.6	23.5	15.388	136	0	16.733	2461	9.54845e+07	1.21529e+08	1.527e+08	1.2567e+08	1.00982e+08	1.19064e+08	2.85695e+08	2.32079e+08	5.31502e+08	2.65054e+08	4.54115e+08	4.90729e+08	4.25155e+08	2.87841e+08	5.88718e+08	7.29546e+08	9.54844e+07	1.21529e+08	1.527e+08	1.2567e+08	1.00982e+08	1.19064e+08	2.85695e+08	2.32079e+08	5.31501e+08	2.65054e+08	4.54115e+08	4.90729e+08	4.25156e+08	2.87841e+08	5.88718e+08	7.29546e+08
			F5H212;P15822	21;20	21;20	Zinc finger protein 40	HIVEP1	2	21	21	11.7	11.7	296.67	2717	0	47.905	779	1.3698e+08	1.59357e+08	1.79334e+08	2.33238e+08	1.94466e+08	1.46707e+08	1.30222e+08	1.4125e+08	1.62259e+07	4.06014e+07	4.36617e+07	3.91734e+07	2.34264e+07	1.33941e+07	1.05011e+07	1.05679e+07	1.3698e+08	1.59357e+08	1.79334e+08	2.33238e+08	1.94466e+08	1.46707e+08	1.30222e+08	1.4125e+08	1.62259e+07	4.06014e+07	4.36617e+07	3.91734e+07	2.34264e+07	1.33941e+07	1.05011e+07	1.05679e+07
			P31629	5	5	Transcription factor HIVEP2	HIVEP2	1	5	5	2.7	2.7	269.05	2446	0	6.9029	1645	5.08468e+07	4.68238e+07	4.67354e+07	4.80904e+07	6.01581e+07	4.41904e+07	4.73486e+07	5.02998e+07	0	4.03349e+07	4.62264e+07	4.48431e+07	2.71557e+07	0	3.08177e+07	0	5.08468e+07	4.68238e+07	4.67354e+07	4.80904e+07	6.01581e+07	4.41904e+07	4.73486e+07	5.02998e+07	2.88596e+07	4.0335e+07	4.62264e+07	4.4843e+07	2.71557e+07	7.0612e+06	3.08177e+07	2.81758e+07
			P19367;B1AR63;B1AR62;Q2TB90;A0A2R8Y626;P52790	54;14;5;4;2;2	50;13;4;3;2;0	Hexokinase-1	HK1	6	54	50	56.8	53.5	102.48	917	0	323.31	1557	2.36458e+09	2.3326e+09	2.29738e+09	1.45477e+09	1.87766e+09	2.09951e+09	2.24957e+09	2.27956e+09	5.31134e+09	5.1566e+09	4.67781e+09	4.87737e+09	5.12731e+09	4.81501e+09	6.3695e+09	6.89194e+09	2.36458e+09	2.3326e+09	2.29738e+09	1.45477e+09	1.87766e+09	2.0995e+09	2.24957e+09	2.27956e+09	5.31135e+09	5.15661e+09	4.6778e+09	4.87737e+09	5.12731e+09	4.81501e+09	6.36949e+09	6.89194e+09
			E9PB90;P52789	15;15	11;11	Hexokinase;Hexokinase-2	HK2	2	15	11	18.4	14.2	98.972	889	0	16.245	688	0	0	2.18773e+07	2.75965e+07	2.39615e+07	0	0	1.98954e+07	6.36482e+07	5.68314e+07	6.83717e+07	4.89603e+07	4.71321e+07	5.00177e+07	5.78207e+07	4.84877e+07	2.28914e+07	8.23795e+06	2.18773e+07	2.75965e+07	2.39615e+07	1.98068e+07	1.0679e+07	1.98955e+07	6.36482e+07	5.68314e+07	6.83717e+07	4.89603e+07	4.71321e+07	5.00177e+07	5.78207e+07	4.84877e+07
			A0A0C4DGA6;Q14527;H7C5K0	18;18;7	18;18;7	Helicase-like transcription factor	HLTF	3	18	18	26.5	26.5	113.86	1008	0	56.254	168	8.37896e+07	7.11599e+07	6.90201e+07	9.05357e+07	7.00478e+07	7.84031e+07	8.90353e+07	9.38161e+07	1.79148e+08	3.1462e+08	1.89937e+08	2.12478e+08	2.69265e+08	2.7122e+08	2.53277e+08	2.66075e+08	8.37896e+07	7.116e+07	6.90201e+07	9.05357e+07	7.00478e+07	7.84031e+07	8.90354e+07	9.38161e+07	1.79148e+08	3.1462e+08	1.89937e+08	2.12478e+08	2.69265e+08	2.7122e+08	2.53277e+08	2.66075e+08
			A0A3B3IUB5;Q8TCT9;A0A0S2Z6F0;A0A075B6F6;A0A3B3IT72;A0A0C4DGU3	6;6;5;4;4;2	6;6;5;4;4;2	Minor histocompatibility antigen H13	HM13	6	6	6	19.3	19.3	46.313	420	0	19.686	352	0	6.1956e+07	0	3.89711e+07	0	0	0	0	2.93441e+08	2.20304e+08	2.89941e+08	1.56276e+08	2.39737e+08	2.59794e+08	3.08373e+08	2.17725e+08	1.04081e+07	6.19559e+07	7.47372e+06	3.89711e+07	2.64997e+07	1.78478e+07	5.31795e+06	8.28336e+06	2.93441e+08	2.20304e+08	2.89941e+08	1.56276e+08	2.39736e+08	2.59794e+08	3.08373e+08	2.17725e+08
	+		E7EMP6;Q96FZ2;D6RAZ3;D6R9T3;D6RAI0;D6RGK7	4;4;2;2;1;1	4;4;2;2;1;1	Embryonic stem cell-specific 5-hydroxymethylcytosine-binding protein	HMCES	6	4	4	16.7	16.7	35.571	312	0	14.414	649	0	1.83683e+07	2.98502e+07	2.38138e+07	0	0	2.14617e+07	2.00575e+07	3.25392e+07	3.1773e+07	2.99584e+07	2.73702e+07	2.46147e+07	2.87783e+07	3.14258e+07	5.91824e+07	9.05386e+06	1.83682e+07	2.98502e+07	2.38138e+07	2.33451e+07	6.7762e+06	2.14618e+07	2.00575e+07	3.25392e+07	3.1773e+07	2.99585e+07	2.73702e+07	2.46147e+07	2.87783e+07	3.14259e+07	5.91824e+07
			Q9NP66;H0YKL0;H0YKM5;H0YK55;H0YMS9;H0YNS8	7;4;2;1;1;1	7;4;2;1;1;1	High mobility group protein 20A	HMG20A	6	7	7	25.6	25.6	40.143	347	0	43.251	3138	4.47097e+08	4.0594e+08	4.60374e+08	6.50869e+08	5.05645e+08	3.05899e+08	5.23461e+08	5.63711e+08	4.20398e+08	3.03228e+08	4.00167e+08	2.48955e+08	2.70662e+08	3.46701e+08	3.25846e+08	1.80318e+08	4.47097e+08	4.05939e+08	4.60374e+08	6.5087e+08	5.05645e+08	3.05899e+08	5.23461e+08	5.63711e+08	4.20398e+08	3.03228e+08	4.00167e+08	2.48955e+08	2.70662e+08	3.46701e+08	3.25846e+08	1.80318e+08
			P09601;B1AHA8	6;4	6;4	Heme oxygenase 1	HMOX1	2	6	6	28.5	28.5	32.818	288	0	10.4	1469	0	0	0	0	0	0	0	0	7.7567e+07	6.2038e+07	7.8516e+07	9.53834e+07	5.41926e+07	4.87209e+07	7.95264e+07	1.08734e+08	5.94697e+06	5.11396e+06	1.89056e+07	2.8124e+07	3.55177e+06	1.13042e+07	4.84753e+06	1.93951e+07	7.75669e+07	6.20381e+07	7.85161e+07	9.53834e+07	5.41926e+07	4.87209e+07	7.95264e+07	1.08734e+08
			Q13151	14	14	Heterogeneous nuclear ribonucleoprotein A0	HNRNPA0	1	14	14	37	37	30.84	305	0	86.07	2085	1.1699e+09	1.40912e+09	1.31607e+09	1.56132e+09	1.20514e+09	1.53917e+09	1.54015e+09	1.46881e+09	9.56737e+08	1.223e+09	1.30439e+09	1.0519e+09	9.41782e+08	1.04449e+09	9.99997e+08	1.30695e+09	1.1699e+09	1.40912e+09	1.31607e+09	1.56132e+09	1.20514e+09	1.53917e+09	1.54015e+09	1.46881e+09	9.56737e+08	1.223e+09	1.30439e+09	1.0519e+09	9.41782e+08	1.04449e+09	9.99997e+08	1.30695e+09
			F8W6I7;P09651;F8W646;F8VZ49;F8VTQ5;A0A2R8Y4L2;Q32P51;H0YH80;F8VYN5	17;17;10;10;8;8;8;7;5	17;17;10;10;8;8;8;7;5	Heterogeneous nuclear ribonucleoprotein A1;Heterogeneous nuclear ribonucleoprotein A1, N-terminally processed	HNRNPA1	9	17	17	54.7	54.7	33.155	307	0	97.677	831	1.75629e+09	1.58733e+09	1.74602e+09	1.47745e+09	1.25965e+09	1.81562e+09	1.86269e+09	1.52733e+09	1.27585e+09	1.19882e+09	1.61947e+09	1.36304e+09	9.26719e+08	1.32118e+09	1.16766e+09	2.60711e+09	1.75629e+09	1.58733e+09	1.74602e+09	1.47745e+09	1.25965e+09	1.81561e+09	1.86269e+09	1.52733e+09	1.27585e+09	1.19882e+09	1.61947e+09	1.36304e+09	9.26718e+08	1.32118e+09	1.16766e+09	2.60711e+09
			P22626;A0A087WUI2	19;13	19;13	Heterogeneous nuclear ribonucleoproteins A2/B1	HNRNPA2B1	2	19	19	52.7	52.7	37.429	353	0	138.75	1584	6.3939e+09	2.39886e+09	2.1761e+09	6.61196e+08	3.60308e+09	8.69369e+08	2.96444e+09	3.35314e+09	4.70492e+08	6.78461e+08	4.14842e+08	6.93382e+08	6.00102e+08	4.28106e+08	1.56038e+09	2.38454e+09	6.39389e+09	2.39886e+09	2.1761e+09	6.61196e+08	3.60308e+09	8.6937e+08	2.96444e+09	3.35315e+09	4.70492e+08	6.78461e+08	4.14842e+08	6.93382e+08	6.00102e+08	4.28106e+08	1.56038e+09	2.38454e+09
			P51991;H7C1J8	19;1	19;1	Heterogeneous nuclear ribonucleoprotein A3	HNRNPA3	2	19	19	39.7	39.7	39.594	378	0	80.348	1804	5.46601e+08	6.27952e+08	9.5122e+08	6.45676e+08	3.9798e+08	1.4317e+09	1.50989e+09	1.26595e+09	9.71823e+08	1.33861e+09	4.19082e+08	9.87363e+08	6.87143e+08	4.75976e+08	1.00029e+09	9.16441e+08	5.46601e+08	6.27952e+08	9.51219e+08	6.45676e+08	3.9798e+08	1.4317e+09	1.50989e+09	1.26595e+09	9.71824e+08	1.33861e+09	4.19082e+08	9.87363e+08	6.87142e+08	4.75976e+08	1.00029e+09	9.16441e+08
			D6R9P3;D6RD18;D6RBZ0;Q99729	9;9;9;7	9;9;9;7	Heterogeneous nuclear ribonucleoprotein A/B	HNRNPAB	4	9	9	28.9	28.9	30.302	280	0	22.873	614	4.79246e+08	4.77394e+08	4.86925e+08	4.21279e+08	4.71293e+08	5.99216e+08	5.15285e+08	3.97387e+08	2.2414e+08	2.95678e+08	2.81412e+08	2.52652e+08	2.29462e+08	2.11173e+08	1.50493e+08	1.51411e+08	4.79246e+08	4.77394e+08	4.86925e+08	4.21279e+08	4.71293e+08	5.99217e+08	5.15285e+08	3.97386e+08	2.2414e+08	2.95678e+08	2.81412e+08	2.52652e+08	2.29462e+08	2.11173e+08	1.50493e+08	1.51411e+08
			P07910;G3V2Q1;G3V576;G3V555;G3V575	25;23;22;14;14	3;3;3;3;3	Heterogeneous nuclear ribonucleoproteins C1/C2	HNRNPC	5	25	3	58.2	14.1	33.67	306	0	323.31	1449	1.40146e+10	1.46007e+10	1.98697e+10	1.42337e+10	1.17915e+10	1.83437e+10	1.39464e+10	1.5608e+10	7.7794e+09	1.02397e+10	8.79721e+09	1.04115e+10	9.64854e+09	8.33106e+09	5.76487e+09	7.73761e+09	1.40146e+10	1.46007e+10	1.98697e+10	1.42337e+10	1.17915e+10	1.83437e+10	1.39465e+10	1.56079e+10	7.77939e+09	1.02397e+10	8.79722e+09	1.04115e+10	9.64854e+09	8.33106e+09	5.76487e+09	7.73762e+09
			Q14103;H0Y8G5;H0YA96;D6RAF8;D6RF44;D6RBQ9;D6RD83	29;28;27;23;15;13;10	27;26;25;21;13;11;10	Heterogeneous nuclear ribonucleoprotein D0	HNRNPD	7	29	27	50.1	49.6	38.434	355	0	179.64	2144	3.92543e+09	1.79326e+09	5.11986e+09	5.92035e+09	6.63697e+09	5.62186e+09	5.9718e+09	6.57223e+09	3.27627e+09	2.80588e+09	3.42503e+09	7.36891e+09	5.62785e+09	5.66885e+09	5.88462e+09	6.29967e+09	3.92543e+09	1.79326e+09	5.11987e+09	5.92035e+09	6.63696e+09	5.62186e+09	5.97179e+09	6.57223e+09	3.27627e+09	2.80588e+09	3.42503e+09	7.36891e+09	5.62786e+09	5.66884e+09	5.88461e+09	6.29968e+09
			A0A087WU03	2	2		HNRNPDL	1	2	2	40.4	40.4	6.7215	57	0	61.82	26	4.61317e+08	3.48476e+08	4.59798e+08	3.12457e+08	3.5995e+08	4.22354e+08	3.41758e+08	2.8702e+08	1.64276e+08	1.92858e+08	2.2195e+08	2.37719e+08	2.0976e+08	2.1254e+08	1.79099e+08	3.26315e+08	4.61317e+08	3.48476e+08	4.59798e+08	3.12457e+08	3.5995e+08	4.22354e+08	3.41759e+08	2.8702e+08	1.64276e+08	1.92858e+08	2.2195e+08	2.37719e+08	2.0976e+08	2.1254e+08	1.79099e+08	3.26315e+08
			A0A087WUK2;O14979	30;30	28;28	Heterogeneous nuclear ribonucleoprotein D-like	HNRNPDL	2	30	28	51.2	50.7	40.04	363	0	261.82	34	1.11325e+10	1.51838e+10	9.25381e+09	1.44352e+10	1.23965e+10	1.04927e+10	1.26605e+10	1.13588e+10	5.17698e+09	6.83432e+09	4.81304e+09	8.05624e+09	6.77381e+09	7.19408e+09	5.45117e+09	6.28718e+09	1.11325e+10	1.51838e+10	9.2538e+09	1.44351e+10	1.23966e+10	1.04927e+10	1.26605e+10	1.13588e+10	5.17698e+09	6.83432e+09	4.81305e+09	8.05624e+09	6.77382e+09	7.19408e+09	5.45118e+09	6.28718e+09
			P52597;A0A1B0GW42	12;2	10;2	Heterogeneous nuclear ribonucleoprotein F;Heterogeneous nuclear ribonucleoprotein F, N-terminally processed	HNRNPF	2	12	10	46	43.6	45.671	415	0	69.913	1808	8.13431e+08	1.06332e+09	8.32209e+08	8.66837e+08	8.99419e+08	8.61844e+08	1.12081e+09	1.32211e+09	1.01693e+09	1.09749e+09	1.38046e+09	8.27502e+08	8.07325e+08	1.05077e+09	1.11519e+09	1.02814e+09	8.13431e+08	1.06332e+09	8.32209e+08	8.66837e+08	8.9942e+08	8.61844e+08	1.12081e+09	1.32211e+09	1.01692e+09	1.09749e+09	1.38046e+09	8.27502e+08	8.07325e+08	1.05077e+09	1.1152e+09	1.02814e+09
			G8JLB6;P31943;E9PCY7;H0YB39;D6RBM0;D6RIU0;H0YBD7;E5RGV0;D6RFM3;D6RIT2;E7EN40;D6RAM1;D6R9T0;D6RDU3;D6RJ04;D6RIH9;E7EQJ0;H0YBG7;D6RDL0;E5RGH4;D6RF17;D6R9D3;H0YAQ2;E5RJ94	29;29;28;17;16;13;13;12;12;11;11;10;10;10;10;10;9;9;7;6;5;4;3;2	18;18;17;8;10;10;7;7;10;9;7;8;8;8;8;8;8;5;7;3;5;4;1;2	Heterogeneous nuclear ribonucleoprotein H;Heterogeneous nuclear ribonucleoprotein H, N-terminally processed	HNRNPH1	24	29	18	65.7	48.1	51.229	472	0	323.31	882	3.38236e+10	3.57629e+10	3.47239e+10	2.97912e+10	2.73082e+10	3.29691e+10	2.42013e+10	2.75559e+10	1.45783e+10	1.67575e+10	1.67965e+10	1.49116e+10	9.05248e+09	1.22145e+10	1.29181e+10	1.72755e+10	3.38236e+10	3.5763e+10	3.47239e+10	2.97912e+10	2.73082e+10	3.29692e+10	2.42013e+10	2.75559e+10	1.45783e+10	1.67575e+10	1.67965e+10	1.49116e+10	9.05247e+09	1.22145e+10	1.2918e+10	1.72755e+10
			P55795	28	18	Heterogeneous nuclear ribonucleoprotein H2	HNRNPH2	1	28	18	64.4	51	49.263	449	0	218.76	1841	4.5389e+09	5.56921e+09	4.31731e+09	3.83491e+09	3.65475e+09	4.52301e+09	3.52017e+09	3.71415e+09	4.13815e+09	5.63783e+09	4.46675e+09	4.30678e+09	2.28581e+09	3.75292e+09	3.82831e+09	4.73765e+09	4.53889e+09	5.56921e+09	4.31731e+09	3.83491e+09	3.65475e+09	4.52301e+09	3.52017e+09	3.71415e+09	4.13816e+09	5.63784e+09	4.46674e+09	4.30678e+09	2.28581e+09	3.75292e+09	3.82831e+09	4.73765e+09
			P31942	21	20	Heterogeneous nuclear ribonucleoprotein H3	HNRNPH3	1	21	20	79.5	78.9	36.926	346	0	323.31	1648	7.85155e+09	9.62207e+09	7.64015e+09	8.13644e+09	7.4691e+09	8.45946e+09	7.50404e+09	8.23059e+09	3.56683e+09	4.05786e+09	4.19238e+09	3.25571e+09	3.17575e+09	3.34157e+09	2.118e+09	4.3982e+09	7.85155e+09	9.62207e+09	7.64016e+09	8.13643e+09	7.4691e+09	8.45945e+09	7.50403e+09	8.23058e+09	3.56683e+09	4.05786e+09	4.19239e+09	3.25571e+09	3.17576e+09	3.34157e+09	2.118e+09	4.39819e+09
			P61978;S4R457	34;5	5;0	Heterogeneous nuclear ribonucleoprotein K	HNRNPK	2	34	5	69.3	17.1	50.976	463	0	323.31	1876	2.28521e+10	2.34615e+10	1.8521e+10	1.85625e+10	1.6919e+10	1.689e+10	1.90654e+10	1.9038e+10	1.3213e+10	1.19426e+10	1.34184e+10	1.29243e+10	1.24692e+10	1.45657e+10	1.67398e+10	1.98372e+10	2.28521e+10	2.34615e+10	1.8521e+10	1.85625e+10	1.6919e+10	1.689e+10	1.90654e+10	1.9038e+10	1.3213e+10	1.19426e+10	1.34184e+10	1.29243e+10	1.24691e+10	1.45657e+10	1.67398e+10	1.98372e+10
			P14866;M0QXS5	60;51	13;4	Heterogeneous nuclear ribonucleoprotein L	HNRNPL	2	60	13	91	19.4	64.132	589	0	323.31	1524	1.13535e+11	1.10535e+11	1.05207e+11	1.05255e+11	1.02131e+11	1.06701e+11	1.05709e+11	1.14837e+11	4.33201e+10	4.95957e+10	5.55549e+10	5.61572e+10	4.45644e+10	4.31847e+10	4.5265e+10	4.34266e+10	1.13535e+11	1.10535e+11	1.05207e+11	1.05255e+11	1.02131e+11	1.06701e+11	1.05709e+11	1.14837e+11	4.33201e+10	4.95957e+10	5.55549e+10	5.61572e+10	4.45644e+10	4.31847e+10	4.52649e+10	4.34266e+10
			C9IYN3;D6W592;Q8WVV9;B7WPG3;H7BXH8;H7C464;C9JJZ7	25;25;25;23;9;7;5	24;24;24;22;9;6;5	Heterogeneous nuclear ribonucleoprotein L-like	HNRNPLL;HNRPLL	7	25	24	64.6	63.3	59.663	537	0	289.48	472	2.8576e+09	3.12559e+09	2.64274e+09	1.63465e+09	2.41826e+09	1.93797e+09	1.95892e+09	2.38554e+09	1.39782e+09	1.29435e+09	1.54311e+09	1.45645e+09	1.40287e+09	9.27249e+08	1.16105e+09	1.76331e+09	2.8576e+09	3.12559e+09	2.64274e+09	1.63465e+09	2.41827e+09	1.93797e+09	1.95892e+09	2.38554e+09	1.39782e+09	1.29435e+09	1.54311e+09	1.45645e+09	1.40287e+09	9.27249e+08	1.16105e+09	1.76331e+09
	+		P52272;A0A087X0X3;M0R019;M0R2T0;M0R0N3;M0QYQ7;M0R2I7;M0R0Y6;M0QY96;M0QYL3	54;52;27;25;22;18;14;10;8;5	32;30;20;18;16;13;6;10;6;2	Heterogeneous nuclear ribonucleoprotein M	HNRNPM	10	54	32	72.7	35.3	77.515	730	0	323.31	1805	1.13075e+10	1.13505e+10	1.0768e+10	9.70711e+09	1.02732e+10	9.86759e+09	1.2092e+10	1.14349e+10	8.15757e+09	1.00652e+10	1.01614e+10	9.08437e+09	8.45449e+09	9.9619e+09	8.7496e+09	8.97247e+09	1.13075e+10	1.13505e+10	1.07681e+10	9.70711e+09	1.02732e+10	9.86759e+09	1.2092e+10	1.14349e+10	8.15756e+09	1.00652e+10	1.01614e+10	9.08436e+09	8.45449e+09	9.96191e+09	8.7496e+09	8.97247e+09
			O43390;B4DT28;A0A286YEZ8	15;11;1	9;8;1	Heterogeneous nuclear ribonucleoprotein R	HNRNPR	3	15	9	28.8	21	70.942	633	0	58.468	1195	8.46422e+08	6.13648e+08	5.23066e+08	5.65271e+08	7.10814e+08	6.15524e+08	9.62776e+08	6.68267e+08	3.94718e+08	5.63082e+08	4.22277e+08	6.10992e+08	4.77448e+08	4.80571e+08	4.68519e+08	4.62028e+08	8.46422e+08	6.13648e+08	5.23067e+08	5.65271e+08	7.10814e+08	6.15524e+08	9.62776e+08	6.68267e+08	3.94718e+08	5.63082e+08	4.22277e+08	6.10991e+08	4.77448e+08	4.80571e+08	4.68519e+08	4.62028e+08
			Q00839;A0A1W2PPS1;A0A1X7SBS1;A0A1W2PP35;Q5RI18;A0A1W2PPL4;A0A1W2PPH7;A0A1W2PQL0;A0A1W2PP34;A0A1W2PQ74;A0A1W2PRZ7;A0A1W2PQD4;A0A1W2PRI6;A0A1W2PPE9;A0A1W2PNG3;A0A1W2PP22	70;68;64;57;56;51;51;50;50;42;40;38;7;6;2;1	70;68;64;57;56;51;51;50;50;42;40;38;7;6;2;1	Heterogeneous nuclear ribonucleoprotein U	HNRNPU	16	70	70	58.8	58.8	90.583	825	0	323.31	1982	2.07423e+10	2.05241e+10	2.12468e+10	1.91981e+10	2.19421e+10	2.12623e+10	2.14554e+10	2.31195e+10	1.99804e+10	2.00908e+10	2.00517e+10	1.96732e+10	1.80968e+10	2.12594e+10	1.88629e+10	1.93509e+10	2.07423e+10	2.05241e+10	2.12468e+10	1.91981e+10	2.19421e+10	2.12623e+10	2.14553e+10	2.31195e+10	1.99804e+10	2.00908e+10	2.00517e+10	1.96732e+10	1.80968e+10	2.12594e+10	1.88629e+10	1.93509e+10
			Q9BUJ2;A0A0A0MRA5;B7Z4B8;M0R3F1;M0QYZ0;M0R0K8;M0QZV6;M0QYI8;M0R203;M0QYM5;M0R247;A0A087X1I2	23;22;22;17;14;7;6;6;5;3;1;1	23;22;22;17;14;7;6;6;5;3;1;1	Heterogeneous nuclear ribonucleoprotein U-like protein 1	HNRNPUL1	12	23	23	32.5	32.5	95.737	856	0	72.723	2975	1.31093e+09	1.47692e+09	1.28003e+09	1.28927e+09	1.74019e+09	1.55435e+09	1.1111e+09	1.4129e+09	7.42619e+08	9.73093e+08	7.34378e+08	7.76348e+08	9.18282e+08	7.45126e+08	8.41513e+08	8.6224e+08	1.31093e+09	1.47692e+09	1.28004e+09	1.28927e+09	1.74019e+09	1.55435e+09	1.1111e+09	1.4129e+09	7.42619e+08	9.73094e+08	7.34378e+08	7.76348e+08	9.18282e+08	7.45126e+08	8.41513e+08	8.6224e+08
			Q1KMD3;H3BQZ7	30;28	30;28	Heterogeneous nuclear ribonucleoprotein U-like protein 2	HNRNPUL2;HNRNPUL2-BSCL2	2	30	30	46.5	46.5	85.104	747	0	77.764	2259	3.5752e+08	2.47527e+08	3.21545e+08	1.24511e+08	3.90078e+08	2.47108e+08	2.73603e+08	3.81668e+08	4.49694e+08	4.6627e+08	4.43545e+08	3.77928e+08	4.80041e+08	3.75446e+08	3.98604e+08	3.74026e+08	3.5752e+08	2.47527e+08	3.21545e+08	1.24511e+08	3.90078e+08	2.47108e+08	2.73603e+08	3.81668e+08	4.49694e+08	4.6627e+08	4.43545e+08	3.77928e+08	4.80041e+08	3.75446e+08	3.98604e+08	3.74026e+08
			A0A2R8Y4R9;P49639;E7ERT8	4;4;1	3;3;1	Homeobox protein Hox-A1	HOXA1	3	4	3	18.5	16.4	36.66	335	0	31.417	281	9.00034e+07	6.63839e+07	6.84771e+07	6.24387e+07	8.13288e+07	6.17803e+07	5.72498e+07	5.7598e+07	4.73389e+07	4.51546e+07	4.85283e+07	4.31905e+07	4.38057e+07	4.46142e+07	5.05594e+07	6.28471e+07	9.00033e+07	6.63839e+07	6.84771e+07	6.24387e+07	8.13287e+07	6.17802e+07	5.72498e+07	5.7598e+07	4.73388e+07	4.51547e+07	4.85283e+07	4.31905e+07	4.38057e+07	4.46142e+07	5.05593e+07	6.28472e+07
			P31269;D6RAR5;A8MVF3;P28358;Q9NYD6;P31260	7;4;2;2;2;2	6;3;2;1;1;1	Homeobox protein Hox-A9	HOXA9	6	7	6	51.5	48.9	30.171	272	0	59.344	1644	6.55187e+08	6.15744e+08	6.32648e+08	4.60019e+08	6.95064e+08	5.15667e+08	4.39555e+08	4.97355e+08	1.48175e+08	1.59649e+08	2.24647e+08	1.77057e+08	1.61491e+08	1.55794e+08	1.51519e+08	1.98398e+08	6.55187e+08	6.15744e+08	6.32648e+08	4.60019e+08	6.95064e+08	5.15668e+08	4.39555e+08	4.97355e+08	1.48175e+08	1.59649e+08	2.24647e+08	1.77057e+08	1.61491e+08	1.55794e+08	1.51519e+08	1.98398e+08
			I3L383;I3L3R1;P31273;P17481	4;4;4;4	3;3;3;3	Homeobox protein Hox-C8;Homeobox protein Hox-B8	HOXB8;HOXC8	4	4	3	29.7	24.2	14.632	128	0	26.457	993	8.64536e+07	9.31692e+07	1.18169e+08	7.47047e+07	1.37801e+08	7.28988e+07	0	8.39451e+07	1.04181e+08	6.22876e+07	8.59806e+07	6.62656e+07	0	6.16259e+07	7.2842e+07	0	8.64536e+07	9.31692e+07	1.18169e+08	7.47047e+07	1.37801e+08	7.28987e+07	1.19298e+07	8.39451e+07	1.04181e+08	6.22876e+07	8.59806e+07	6.62656e+07	7.76083e+06	6.16259e+07	7.2842e+07	1.62186e+07
			Q5SSJ5;X6RGJ2;B0QZK4;Q5SWC8;B0QZK8;B0QZK9	15;13;12;12;2;1	15;13;12;12;2;1	Heterochromatin protein 1-binding protein 3	HP1BP3	6	15	15	31.6	31.6	61.206	553	0	32.167	2334	7.00536e+07	1.5483e+08	7.67898e+07	7.19345e+07	8.74046e+07	7.39842e+07	1.95812e+08	1.08915e+08	3.81646e+08	6.98299e+08	4.64239e+08	4.06356e+08	2.85656e+08	3.28256e+08	3.2576e+08	3.03977e+08	7.00536e+07	1.5483e+08	7.67897e+07	7.19345e+07	8.74045e+07	7.39841e+07	1.95812e+08	1.08915e+08	3.81646e+08	6.98299e+08	4.64238e+08	4.06356e+08	2.85657e+08	3.28256e+08	3.2576e+08	3.03977e+08
			Q7LGA3;K7EP71	4;2	4;2	Heparan sulfate 2-O-sulfotransferase 1	HS2ST1	2	4	4	12.9	12.9	41.881	356	0	7.7083	2481	5.58617e+07	5.66091e+07	1.76967e+08	6.18549e+07	6.69235e+07	6.85251e+07	5.11369e+07	7.75732e+07	5.60642e+07	5.59192e+07	7.34582e+07	5.00274e+07	5.17599e+07	6.95246e+07	4.99747e+07	0	5.58617e+07	5.66091e+07	1.76967e+08	6.18548e+07	6.69234e+07	6.85251e+07	5.11369e+07	7.75732e+07	5.60642e+07	5.59192e+07	7.34581e+07	5.00274e+07	5.17599e+07	6.95246e+07	4.99747e+07	1.19631e+07
			Q99714;Q5H928	5;3	5;3	3-hydroxyacyl-CoA dehydrogenase type-2	HSD17B10	2	5	5	37.5	37.5	26.923	261	0	39.873	2938	0	1.06927e+08	0	0	0	8.4506e+07	1.065e+08	0	1.43498e+08	1.35451e+08	1.47765e+08	1.60612e+08	1.59931e+08	1.4707e+08	1.65856e+08	1.25495e+08	1.08833e+07	1.06927e+08	1.12464e+07	3.76193e+07	1.45126e+07	8.4506e+07	1.065e+08	1.55826e+07	1.43498e+08	1.35451e+08	1.47765e+08	1.60612e+08	1.59931e+08	1.4707e+08	1.65856e+08	1.25495e+08
			D6RCD0;Q8NBQ5	8;8	8;8	Estradiol 17-beta-dehydrogenase 11	HSD17B11	2	8	8	43.8	43.8	28.102	256	0	30.616	628	3.02808e+08	3.85107e+08	3.47268e+08	5.1135e+08	4.66723e+08	4.70688e+08	5.06841e+08	3.48034e+08	4.27826e+08	2.45995e+08	2.0569e+08	2.49515e+08	2.97809e+08	2.73461e+08	3.47453e+08	1.56064e+08	3.02808e+08	3.85107e+08	3.47268e+08	5.1135e+08	4.66723e+08	4.70688e+08	5.0684e+08	3.48034e+08	4.27826e+08	2.45995e+08	2.0569e+08	2.49515e+08	2.9781e+08	2.73461e+08	3.47453e+08	1.56064e+08
			Q53GQ0;A0A1B0GV93;A0A1B0GVY6;E9PI21;A0A1B0GW85;A0A1B0GU83	11;9;4;3;1;1	11;9;4;3;1;1	Very-long-chain 3-oxoacyl-CoA reductase	HSD17B12	6	11	11	49.7	49.7	34.324	312	0	33.583	2293	4.11503e+08	3.2844e+08	3.27468e+08	3.82518e+08	3.98213e+08	4.42441e+08	4.22591e+08	3.72465e+08	5.84349e+08	4.73086e+08	6.75779e+08	6.44329e+08	7.1387e+08	6.78977e+08	6.31586e+08	1.14623e+09	4.11503e+08	3.2844e+08	3.27468e+08	3.82518e+08	3.98213e+08	4.42441e+08	4.22591e+08	3.72465e+08	5.84349e+08	4.73086e+08	6.75779e+08	6.44329e+08	7.1387e+08	6.78977e+08	6.31586e+08	1.14623e+09
			A0A2R8YD50;P51659;E7EWE5;E7ER27;G5E9S2;E7ET17;A0A2R8Y7L2;A0A2R8YDT8;A0A2R8YF45;E7EPL9;A0A2R8Y7W2;A0A2R8YEG2	23;23;19;18;13;13;12;11;10;9;3;2	23;23;19;18;13;13;12;11;10;9;3;2	Peroxisomal multifunctional enzyme type 2;(3R)-hydroxyacyl-CoA dehydrogenase;Enoyl-CoA hydratase 2	HSD17B4	12	23	23	41.2	41.2	76.837	711	0	128.14	308	5.30214e+08	4.94777e+08	5.8442e+08	4.06105e+08	4.61118e+08	4.44666e+08	1.20429e+09	5.91664e+08	5.7606e+08	6.32335e+08	5.77863e+08	6.09524e+08	5.89134e+08	5.84962e+08	6.25853e+08	4.5211e+08	5.30214e+08	4.94777e+08	5.8442e+08	4.06105e+08	4.61118e+08	4.44666e+08	1.20429e+09	5.91664e+08	5.7606e+08	6.32335e+08	5.77863e+08	6.09524e+08	5.89134e+08	5.84963e+08	6.25852e+08	4.5211e+08
			Q3SXM5;H3BT52;H3BQI7;H3BNH5	10;6;5;2	10;6;5;2	Inactive hydroxysteroid dehydrogenase-like protein 1	HSDL1	4	10	10	42.1	42.1	37.001	330	0	22.861	2275	6.72126e+07	6.07916e+07	1.02312e+08	7.54735e+07	0	7.61925e+07	9.74045e+07	0	2.76869e+08	1.71536e+08	4.0905e+08	1.93749e+08	1.95482e+08	3.21988e+08	2.50735e+08	4.27568e+08	6.72127e+07	6.07916e+07	1.02312e+08	7.54735e+07	5.78472e+06	7.61925e+07	9.74045e+07	1.25463e+07	2.76869e+08	1.71536e+08	4.0905e+08	1.93749e+08	1.95482e+08	3.21988e+08	2.50735e+08	4.27568e+08
			Q6YN16	8	8	Hydroxysteroid dehydrogenase-like protein 2	HSDL2	1	8	8	33.5	33.5	45.394	418	0	42.488	2446	4.12434e+08	4.37832e+08	4.72394e+08	3.96936e+08	3.42957e+08	2.60919e+08	4.74921e+08	4.03845e+08	3.37957e+08	3.39771e+08	3.32074e+08	4.05758e+08	5.30026e+08	4.87621e+08	5.32447e+08	4.21371e+08	4.12434e+08	4.37832e+08	4.72394e+08	3.96936e+08	3.42957e+08	2.60919e+08	4.74921e+08	4.03845e+08	3.37957e+08	3.39771e+08	3.32074e+08	4.05758e+08	5.30026e+08	4.8762e+08	5.32447e+08	4.21371e+08
			P07900	11	3	Heat shock protein HSP 90-alpha	HSP90AA1	1	11	3	14.2	4.4	84.659	732	0	5.2148	1448	1.0495e+07	1.21355e+07	0	0	9.85985e+06	0	1.32554e+07	0	2.766e+07	3.14183e+07	1.73817e+07	1.5058e+07	2.00926e+07	2.00324e+07	2.06783e+07	1.82513e+07	1.04951e+07	1.21355e+07	1.09307e+07	6.54343e+06	9.85986e+06	1.07424e+07	1.32554e+07	9.85819e+06	2.766e+07	3.14183e+07	1.73817e+07	1.5058e+07	2.00926e+07	2.00324e+07	2.06783e+07	1.82513e+07
			P08238;G3V2J8;Q14568;Q58FF6;Q58FG0	35;3;3;3;1	14;0;0;0;0	Heat shock protein HSP 90-beta	HSP90AB1	5	35	14	46.5	27.3	83.263	724	0	165.42	1454	6.81453e+08	7.39284e+08	7.37218e+08	6.62332e+08	5.99407e+08	7.81138e+08	5.38394e+08	3.91482e+08	1.74172e+09	1.34762e+09	1.40133e+09	1.21539e+09	1.7332e+09	1.51346e+09	2.12624e+09	2.01393e+09	6.81453e+08	7.39284e+08	7.37218e+08	6.62332e+08	5.99407e+08	7.81138e+08	5.38394e+08	3.91481e+08	1.74172e+09	1.34762e+09	1.40132e+09	1.21539e+09	1.7332e+09	1.51346e+09	2.12624e+09	2.01393e+09
			Q58FF8	8	2	Putative heat shock protein HSP 90-beta 2	HSP90AB2P	1	8	2	18.4	4.5	44.348	381	0	8.6355	2304	1.15615e+08	1.03257e+08	1.20235e+08	0	1.12517e+08	0	0	0	1.36596e+08	0	8.89873e+07	1.04515e+08	9.81097e+07	1.16661e+08	1.17192e+08	1.42782e+08	1.15615e+08	1.03257e+08	1.20235e+08	2.1757e+07	1.12517e+08	1.82302e+07	1.42684e+07	9.88344e+06	1.36596e+08	1.65285e+07	8.89873e+07	1.04515e+08	9.81096e+07	1.16661e+08	1.17192e+08	1.42782e+08
[truncated: 1,392 more rows]
[truncated: 22 more columns]

## Sheet: Normalization
LFQ intensity Slice1_Parent_01	LFQ intensity Slice1_Parent_02	LFQ intensity Slice1_Parent_03	LFQ intensity Slice1_Parent_04	LFQ intensity Slice1_Parent+ATO_01	LFQ intensity Slice1_Parent+ATO_02	LFQ intensity Slice1_Parent+ATO_03	LFQ intensity Slice1_Parent+ATO_04	LFQ intensity Slice1_PML_01	LFQ intensity Slice1_PML_02	LFQ intensity Slice1_PML_03	LFQ intensity Slice1_PML_04	LFQ intensity Slice1_PML+ATO_01	LFQ intensity Slice1_PML+ATO_02	LFQ intensity Slice1_PML+ATO_03	LFQ intensity Slice1_PML+ATO_04	LFQ intensity Slice2_Parent_01	LFQ intensity Slice2_Parent_02	LFQ intensity Slice2_Parent_03	LFQ intensity Slice2_Parent_04	LFQ intensity Slice2_Parent+ATO_01	LFQ intensity Slice2_Parent+ATO_02	LFQ intensity Slice2_Parent+ATO_03	LFQ intensity Slice2_Parent+ATO_04	LFQ intensity Slice2_PML_01	LFQ intensity Slice2_PML_02	LFQ intensity Slice2_PML_03	LFQ intensity Slice2_PML_04	LFQ intensity Slice2_PML+ATO_01	LFQ intensity Slice2_PML+ATO_02	LFQ intensity Slice2_PML+ATO_03	LFQ intensity Slice2_PML+ATO_04	LFQ intensity Slice3_Parent_01	LFQ intensity Slice3_Parent_02	LFQ intensity Slice3_Parent_03	LFQ intensity Slice3_Parent_04	LFQ intensity Slice3_Parent+ATO_01	LFQ intensity Slice3_Parent+ATO_02	LFQ intensity Slice3_Parent+ATO_03	LFQ intensity Slice3_Parent+ATO_04	LFQ intensity Slice3_PML_01	LFQ intensity Slice3_PML_02	LFQ intensity Slice3_PML_03	LFQ intensity Slice3_PML_04	LFQ intensity Slice3_PML+ATO_01	LFQ intensity Slice3_PML+ATO_02	LFQ intensity Slice3_PML+ATO_03	LFQ intensity Slice3_PML+ATO_04		Relative LFQ intensity Slice1_Parent_01
[truncated: 666 more rows]
[truncated: 96 more columns]

[truncated: 2 more sheets: Perseus_out, ReferenceLists]
